# Supplementary material for: Selection for Postponed Senescence in Drosophila melanogaster Reveals Distinct Metabolic Aging Trajectories Modifiable by the Angiotensin‐Converting Enzyme Inhibitor Lisinopril
Source: Aging Cell. 2026 Jan 14;25(2):e70375. doi: 10.1111/acel.70375 (PMC12803505; doi:10.1111/acel.70375)
Supplement: Supplementary file 2 — Table S1: Organismal oxygen consumption rate (OCR) in five selection replicates of female and male B and O flies measured at 1 week (young), 3 weeks (middle‐aged), and 5 weeks (old) of age under lisinopril treatment or untreated conditions. [file ACEL-25-e70375-s002.xlsx]

## Sheet: Sheet 1
Line	Selection Replicate	Sex	Age	Treatment	OCR (nmol/mg body weight)
B	1	Female	Young	Untreated	35.8889
B	1	Female	Young	Untreated	24.7778
B	1	Female	Young	Untreated	28.1111
B	1	Female	Young	Untreated	26.5
B	1	Female	Young	Untreated	28.6667
B	1	Female	Young	Untreated	31.6
B	1	Female	Young	Untreated	14.1111
B	1	Female	Young	Untreated	22.5556
B	1	Female	Young	Untreated	27.5556
B	1	Female	Young	Untreated	22.1667
B	1	Female	Young	Untreated	29.7273
B	1	Female	Young	Untreated	31.7273
B	1	Female	Young	Untreated	14.2
B	1	Female	Young	Untreated	29.8182
B	1	Female	Young	Untreated	30.4545
B	1	Female	Young	Untreated	24.4545
B	1	Female	Young	Untreated	20.75
B	1	Female	Young	Untreated	21.8182
B	2	Female	Young	Untreated	24.4823
B	2	Female	Young	Untreated	28.1571
B	2	Female	Young	Untreated	25.3653
B	2	Female	Young	Untreated	30.2682
B	2	Female	Young	Untreated	38.0588
B	2	Female	Young	Untreated	16.6667
B	2	Female	Young	Untreated	23.9114
B	2	Female	Young	Untreated	32.2077
B	2	Female	Young	Untreated	15.8559
B	2	Female	Young	Untreated	21.298
B	2	Female	Young	Untreated	18.329
B	2	Female	Young	Untreated	31.2274
B	2	Female	Young	Untreated	25.4406
B	2	Female	Young	Untreated	27.9443
B	2	Female	Young	Untreated	35.2786
B	3	Female	Young	Untreated	33.6364
B	3	Female	Young	Untreated	44.5
B	3	Female	Young	Untreated	48
B	3	Female	Young	Untreated	43.6
B	3	Female	Young	Untreated	27.4545
B	3	Female	Young	Untreated	30.3
B	3	Female	Young	Untreated	39.7778
B	3	Female	Young	Untreated	42.4545
B	3	Female	Young	Untreated	43.2222
B	3	Female	Young	Untreated	36.7
B	3	Female	Young	Untreated	30.5243
B	3	Female	Young	Untreated	26.1227
B	3	Female	Young	Untreated	24.4495
B	3	Female	Young	Untreated	22.5034
B	3	Female	Young	Untreated	25.0305
B	3	Female	Young	Untreated	41.9357
B	3	Female	Young	Untreated	27.9697
B	3	Female	Young	Untreated	27.275
B	3	Female	Young	Untreated	20.0399
B	4	Female	Young	Untreated	24.5455
B	4	Female	Young	Untreated	30.5556
B	4	Female	Young	Untreated	16
B	4	Female	Young	Untreated	45.1
B	4	Female	Young	Untreated	30.3333
B	4	Female	Young	Untreated	33.8
B	4	Female	Young	Untreated	34.1818
B	4	Female	Young	Untreated	13.5
B	4	Female	Young	Untreated	28.9091
B	4	Female	Young	Untreated	47.7299
B	4	Female	Young	Untreated	35.5224
B	4	Female	Young	Untreated	40.9314
B	4	Female	Young	Untreated	42.7366
B	4	Female	Young	Untreated	30.6472
B	4	Female	Young	Untreated	37.5972
B	4	Female	Young	Untreated	35.3727
B	4	Female	Young	Untreated	39.616
B	4	Female	Young	Untreated	38.0387
B	4	Female	Young	Untreated	32.4628
B	5	Female	Young	Untreated	18.5
B	5	Female	Young	Untreated	21.8952
B	5	Female	Young	Untreated	30.1273
B	5	Female	Young	Untreated	33.2708
B	5	Female	Young	Untreated	31.1315
B	5	Female	Young	Untreated	28.3498
B	5	Female	Young	Untreated	30.0096
B	5	Female	Young	Untreated	25.8262
B	5	Female	Young	Untreated	33.8615
B	5	Female	Young	Untreated	24.5336
B	5	Female	Young	Untreated	17.6658
B	5	Female	Young	Untreated	15.8367
B	5	Female	Young	Untreated	11.7722
B	5	Female	Young	Untreated	22.2263
B	5	Female	Young	Untreated	17.5324
B	5	Female	Young	Untreated	26.3444
B	5	Female	Young	Untreated	20.2448
B	5	Female	Young	Untreated	19.054
B	1	Female	MA	Untreated	23.6281
B	1	Female	MA	Untreated	25.0183
B	1	Female	MA	Untreated	33.4719
B	1	Female	MA	Untreated	26.8827
B	1	Female	MA	Untreated	28.368
B	1	Female	MA	Untreated	32.7523
B	1	Female	MA	Untreated	29.7112
B	1	Female	MA	Untreated	41.1016
B	1	Female	MA	Untreated	23.5418
B	1	Female	MA	Untreated	32.7708
B	1	Female	MA	Untreated	33.8312
B	1	Female	MA	Untreated	42.2093
B	1	Female	MA	Untreated	35.3107
B	1	Female	MA	Untreated	43.4146
B	1	Female	MA	Untreated	39.0705
B	1	Female	MA	Untreated	30.7802
B	1	Female	MA	Untreated	30.7946
B	1	Female	MA	Untreated	36.9241
B	1	Female	MA	Untreated	25.9046
B	2	Female	MA	Untreated	27.9417
B	2	Female	MA	Untreated	23.1881
B	2	Female	MA	Untreated	40.5474
B	2	Female	MA	Untreated	26.2364
B	2	Female	MA	Untreated	36.2795
B	2	Female	MA	Untreated	37.2014
B	2	Female	MA	Untreated	34.3541
B	2	Female	MA	Untreated	35.5523
B	2	Female	MA	Untreated	30.856
B	2	Female	MA	Untreated	31.79
B	2	Female	MA	Untreated	30.4426
B	2	Female	MA	Untreated	37.13
B	2	Female	MA	Untreated	30.4881
B	2	Female	MA	Untreated	30.3839
B	2	Female	MA	Untreated	29.1874
B	2	Female	MA	Untreated	22.0011
B	3	Female	MA	Untreated	36.5163
B	3	Female	MA	Untreated	33.7559
B	3	Female	MA	Untreated	33.6739
B	3	Female	MA	Untreated	24.3182
B	3	Female	MA	Untreated	45.9304
B	3	Female	MA	Untreated	42.1666
B	3	Female	MA	Untreated	27.0924
B	3	Female	MA	Untreated	34.5975
B	3	Female	MA	Untreated	28.9508
B	3	Female	MA	Untreated	47.4176
B	3	Female	MA	Untreated	36.054
B	3	Female	MA	Untreated	33.2216
B	3	Female	MA	Untreated	43.8052
B	3	Female	MA	Untreated	39.7981
B	3	Female	MA	Untreated	18.3171
B	3	Female	MA	Untreated	39.4173
B	3	Female	MA	Untreated	22.6243
B	3	Female	MA	Untreated	42.33
B	3	Female	MA	Untreated	31.7554
B	3	Female	MA	Untreated	25.4794
B	4	Female	MA	Untreated	10.3261
B	4	Female	MA	Untreated	29.6705
B	4	Female	MA	Untreated	21.2007
B	4	Female	MA	Untreated	34.5351
B	4	Female	MA	Untreated	33.6963
B	4	Female	MA	Untreated	31.3162
B	4	Female	MA	Untreated	31.3034
B	4	Female	MA	Untreated	31.6312
B	4	Female	MA	Untreated	33.3704
B	4	Female	MA	Untreated	30.2787
B	4	Female	MA	Untreated	29.0655
B	4	Female	MA	Untreated	29.1366
B	4	Female	MA	Untreated	28.4033
B	4	Female	MA	Untreated	51.3884
B	4	Female	MA	Untreated	37.7391
B	4	Female	MA	Untreated	46.727
B	4	Female	MA	Untreated	42.333
B	4	Female	MA	Untreated	50.6673
B	4	Female	MA	Untreated	47.4128
B	4	Female	MA	Untreated	42.595
B	5	Female	MA	Untreated	24.1111
B	5	Female	MA	Untreated	28.3
B	5	Female	MA	Untreated	11.1818
B	5	Female	MA	Untreated	13.5556
B	5	Female	MA	Untreated	15
B	5	Female	MA	Untreated	39.3
B	5	Female	MA	Untreated	22.7778
B	5	Female	MA	Untreated	34.5776
B	5	Female	MA	Untreated	26.7342
B	5	Female	MA	Untreated	24.2821
B	5	Female	MA	Untreated	30.6432
B	5	Female	MA	Untreated	20.9017
B	5	Female	MA	Untreated	37.164
B	5	Female	MA	Untreated	17.7478
B	5	Female	MA	Untreated	24.2564
B	5	Female	MA	Untreated	31.8209
B	1	Female	Old	Untreated	35.8012
B	1	Female	Old	Untreated	32.9364
B	1	Female	Old	Untreated	36.8198
B	1	Female	Old	Untreated	38.8333
B	1	Female	Old	Untreated	36.765
B	1	Female	Old	Untreated	41.682
B	1	Female	Old	Untreated	43.2718
B	1	Female	Old	Untreated	34.6659
B	1	Female	Old	Untreated	34.6204
B	1	Female	Old	Untreated	34.3856
B	1	Female	Old	Untreated	37.7941
B	1	Female	Old	Untreated	42.1777
B	1	Female	Old	Untreated	34.0943
B	1	Female	Old	Untreated	33.1351
B	1	Female	Old	Untreated	35.5712
B	1	Female	Old	Untreated	31.9366
B	2	Female	Old	Untreated	35.6591
B	2	Female	Old	Untreated	30.6978
B	2	Female	Old	Untreated	35.8658
B	2	Female	Old	Untreated	32.0928
B	2	Female	Old	Untreated	31.326
B	2	Female	Old	Untreated	33.5321
B	2	Female	Old	Untreated	38.0208
B	2	Female	Old	Untreated	33.2185
B	2	Female	Old	Untreated	35.5524
B	2	Female	Old	Untreated	33.3463
B	2	Female	Old	Untreated	39.3118
B	2	Female	Old	Untreated	33.0998
B	2	Female	Old	Untreated	38.8722
B	2	Female	Old	Untreated	40.0482
B	2	Female	Old	Untreated	31.9934
B	2	Female	Old	Untreated	32.3548
B	2	Female	Old	Untreated	34.1781
B	2	Female	Old	Untreated	44.5638
B	3	Female	Old	Untreated	46.3696
B	3	Female	Old	Untreated	51.3365
B	3	Female	Old	Untreated	28.0166
B	3	Female	Old	Untreated	46.7591
B	3	Female	Old	Untreated	34.1671
B	3	Female	Old	Untreated	46.6618
B	3	Female	Old	Untreated	46.6195
B	3	Female	Old	Untreated	50.6842
B	3	Female	Old	Untreated	33.1153
B	3	Female	Old	Untreated	41.2481
B	3	Female	Old	Untreated	35.2235
B	3	Female	Old	Untreated	38.7445
B	3	Female	Old	Untreated	42.7818
B	3	Female	Old	Untreated	37.1817
B	3	Female	Old	Untreated	39.1386
B	3	Female	Old	Untreated	35.5437
B	3	Female	Old	Untreated	56.7414
B	3	Female	Old	Untreated	44.2088
B	3	Female	Old	Untreated	36.3827
B	3	Female	Old	Untreated	36.4891
B	4	Female	Old	Untreated	42.0682
B	4	Female	Old	Untreated	50.5429
B	4	Female	Old	Untreated	41.7072
B	4	Female	Old	Untreated	44.7424
B	4	Female	Old	Untreated	48.7717
B	4	Female	Old	Untreated	40.042
B	4	Female	Old	Untreated	51.1324
B	4	Female	Old	Untreated	35.5076
B	4	Female	Old	Untreated	44.803
B	4	Female	Old	Untreated	62.8702
B	4	Female	Old	Untreated	46.3085
B	4	Female	Old	Untreated	46.3613
B	4	Female	Old	Untreated	47.0552
B	4	Female	Old	Untreated	45.8854
B	4	Female	Old	Untreated	49.2593
B	4	Female	Old	Untreated	46.2276
B	4	Female	Old	Untreated	43.3708
B	4	Female	Old	Untreated	35.2949
B	4	Female	Old	Untreated	40.2969
B	4	Female	Old	Untreated	46.7607
B	5	Female	Old	Untreated	40.0573
B	5	Female	Old	Untreated	32.315
B	5	Female	Old	Untreated	17.8338
B	5	Female	Old	Untreated	33.2595
B	5	Female	Old	Untreated	30.0563
B	5	Female	Old	Untreated	15.4341
B	5	Female	Old	Untreated	22.3278
B	5	Female	Old	Untreated	24.3697
B	5	Female	Old	Untreated	35.4287
B	5	Female	Old	Untreated	34.7946
B	5	Female	Old	Untreated	12.2431
B	5	Female	Old	Untreated	27.8016
B	5	Female	Old	Untreated	25.9419
B	5	Female	Old	Untreated	19.8591
B	5	Female	Old	Untreated	30.9428
B	5	Female	Old	Untreated	19.0387
B	5	Female	Old	Untreated	23.6751
B	5	Female	Old	Untreated	12.0332
B	5	Female	Old	Untreated	24.305
B	5	Female	Old	Untreated	22.7482
O	1	Female	Young	Untreated	39.3039
O	1	Female	Young	Untreated	29.4792
O	1	Female	Young	Untreated	32.3345
O	1	Female	Young	Untreated	32.9999
O	1	Female	Young	Untreated	26.3282
O	1	Female	Young	Untreated	35.1327
O	1	Female	Young	Untreated	27.4786
O	1	Female	Young	Untreated	26.8188
O	1	Female	Young	Untreated	30.422
O	1	Female	Young	Untreated	31.5199
O	1	Female	Young	Untreated	46.2659
O	1	Female	Young	Untreated	34.3947
O	1	Female	Young	Untreated	28.8019
O	1	Female	Young	Untreated	39.7145
O	1	Female	Young	Untreated	30.5431
O	1	Female	Young	Untreated	33.2314
O	1	Female	Young	Untreated	41.2725
O	1	Female	Young	Untreated	35.4865
O	2	Female	Young	Untreated	30.291
O	2	Female	Young	Untreated	20.8052
O	2	Female	Young	Untreated	32.9834
O	2	Female	Young	Untreated	25.152
O	2	Female	Young	Untreated	40.3191
O	2	Female	Young	Untreated	31.7209
O	2	Female	Young	Untreated	24.0349
O	2	Female	Young	Untreated	12.3397
O	2	Female	Young	Untreated	30.2102
O	2	Female	Young	Untreated	22.695
O	2	Female	Young	Untreated	41.1219
O	2	Female	Young	Untreated	47.7778
O	2	Female	Young	Untreated	38.1818
O	2	Female	Young	Untreated	39.1904
O	2	Female	Young	Untreated	43.0748
O	2	Female	Young	Untreated	39.0538
O	2	Female	Young	Untreated	14.6588
O	2	Female	Young	Untreated	26.6744
O	2	Female	Young	Untreated	39.6696
O	2	Female	Young	Untreated	38.5792
O	3	Female	Young	Untreated	17.1256
O	3	Female	Young	Untreated	20.7927
O	3	Female	Young	Untreated	26.0684
O	3	Female	Young	Untreated	26.2465
O	3	Female	Young	Untreated	41.756
O	3	Female	Young	Untreated	20.9113
O	3	Female	Young	Untreated	18.2938
O	3	Female	Young	Untreated	18.791
O	3	Female	Young	Untreated	25.3926
O	3	Female	Young	Untreated	31.2865
O	3	Female	Young	Untreated	29.6513
O	3	Female	Young	Untreated	29.6119
O	3	Female	Young	Untreated	26.4493
O	3	Female	Young	Untreated	34.0031
O	3	Female	Young	Untreated	35.3731
O	3	Female	Young	Untreated	26.3236
O	4	Female	Young	Untreated	22.2601
O	4	Female	Young	Untreated	22.8977
O	4	Female	Young	Untreated	19.6358
O	4	Female	Young	Untreated	20.4704
O	4	Female	Young	Untreated	22.5226
O	4	Female	Young	Untreated	27.1432
O	4	Female	Young	Untreated	32.3301
O	4	Female	Young	Untreated	38.0409
O	4	Female	Young	Untreated	35.9371
O	4	Female	Young	Untreated	29.206
O	4	Female	Young	Untreated	37.4171
O	4	Female	Young	Untreated	32.2453
O	4	Female	Young	Untreated	23.593
O	4	Female	Young	Untreated	35.1321
O	4	Female	Young	Untreated	30.1114
O	4	Female	Young	Untreated	35.2818
O	5	Female	Young	Untreated	31.2591
O	5	Female	Young	Untreated	29.141
O	5	Female	Young	Untreated	32.1766
O	5	Female	Young	Untreated	25.9451
O	5	Female	Young	Untreated	29.0671
O	5	Female	Young	Untreated	20.634
O	5	Female	Young	Untreated	17.0407
O	5	Female	Young	Untreated	28.8798
O	5	Female	Young	Untreated	26.8547
O	5	Female	Young	Untreated	24.7624
O	5	Female	Young	Untreated	24.9503
O	5	Female	Young	Untreated	37.8445
O	5	Female	Young	Untreated	38.5364
O	5	Female	Young	Untreated	22.2096
O	5	Female	Young	Untreated	32.7915
O	1	Female	MA	Untreated	26.4666
O	1	Female	MA	Untreated	17.5473
O	1	Female	MA	Untreated	25.4031
O	1	Female	MA	Untreated	19.0067
O	1	Female	MA	Untreated	25.2862
O	1	Female	MA	Untreated	22.438
O	1	Female	MA	Untreated	28.9668
O	1	Female	MA	Untreated	27.5286
O	1	Female	MA	Untreated	31.8664
O	1	Female	MA	Untreated	25.0354
O	1	Female	MA	Untreated	27.0326
O	1	Female	MA	Untreated	33.7444
O	1	Female	MA	Untreated	43.8128
O	1	Female	MA	Untreated	35.1681
O	1	Female	MA	Untreated	31.6671
O	1	Female	MA	Untreated	42.2084
O	1	Female	MA	Untreated	36.6886
O	1	Female	MA	Untreated	29.499
O	1	Female	MA	Untreated	35.3933
O	1	Female	MA	Untreated	38.7349
O	2	Female	MA	Untreated	20.2218
O	2	Female	MA	Untreated	21.2848
O	2	Female	MA	Untreated	18.5237
O	2	Female	MA	Untreated	29.1275
O	2	Female	MA	Untreated	15.4526
O	2	Female	MA	Untreated	25.5832
O	2	Female	MA	Untreated	49.2305
O	2	Female	MA	Untreated	22.6567
O	2	Female	MA	Untreated	38.6132
O	2	Female	MA	Untreated	38.6728
O	2	Female	MA	Untreated	35.394
O	2	Female	MA	Untreated	38.7692
O	2	Female	MA	Untreated	36.1782
O	2	Female	MA	Untreated	36.7614
O	2	Female	MA	Untreated	34.1645
O	3	Female	MA	Untreated	34.4651
O	3	Female	MA	Untreated	31.1756
O	3	Female	MA	Untreated	28.218
O	3	Female	MA	Untreated	33.8726
O	3	Female	MA	Untreated	30.1872
O	3	Female	MA	Untreated	36.4261
O	3	Female	MA	Untreated	35.569
O	3	Female	MA	Untreated	21.3948
O	3	Female	MA	Untreated	29.9493
O	3	Female	MA	Untreated	20.0112
O	3	Female	MA	Untreated	37.481
O	3	Female	MA	Untreated	36.1875
O	3	Female	MA	Untreated	34.3405
O	3	Female	MA	Untreated	27.4056
O	3	Female	MA	Untreated	37.9178
O	3	Female	MA	Untreated	40.8632
O	3	Female	MA	Untreated	33.6518
O	3	Female	MA	Untreated	26.7931
O	3	Female	MA	Untreated	22.7277
O	3	Female	MA	Untreated	36.7058
O	4	Female	MA	Untreated	29.3485
O	4	Female	MA	Untreated	31.625
O	4	Female	MA	Untreated	32.7243
O	4	Female	MA	Untreated	11.9634
O	4	Female	MA	Untreated	30.366
O	4	Female	MA	Untreated	31.6713
O	4	Female	MA	Untreated	26.6323
O	4	Female	MA	Untreated	28.7133
O	4	Female	MA	Untreated	38.1777
O	4	Female	MA	Untreated	29.8514
O	4	Female	MA	Untreated	43.8413
O	4	Female	MA	Untreated	42.2322
O	4	Female	MA	Untreated	39.3748
O	4	Female	MA	Untreated	38.9872
O	4	Female	MA	Untreated	34.5795
O	4	Female	MA	Untreated	43.1454
O	5	Female	MA	Untreated	32.2832
O	5	Female	MA	Untreated	41.4576
O	5	Female	MA	Untreated	36.0214
O	5	Female	MA	Untreated	35.5805
O	5	Female	MA	Untreated	29.6787
O	5	Female	MA	Untreated	38.0665
O	5	Female	MA	Untreated	42.0227
O	5	Female	MA	Untreated	28.6786
O	5	Female	MA	Untreated	35.0361
O	5	Female	MA	Untreated	26.3872
O	5	Female	MA	Untreated	35.684
O	5	Female	MA	Untreated	32.141
O	5	Female	MA	Untreated	31.8401
O	5	Female	MA	Untreated	46.8978
O	5	Female	MA	Untreated	29.1028
O	5	Female	MA	Untreated	30.5897
O	5	Female	MA	Untreated	35.7477
O	5	Female	MA	Untreated	28.5835
O	5	Female	MA	Untreated	29.671
O	5	Female	MA	Untreated	26.1446
O	1	Female	Old	Untreated	34.2605
O	1	Female	Old	Untreated	49.0174
O	1	Female	Old	Untreated	30.4444
O	1	Female	Old	Untreated	34.5849
O	1	Female	Old	Untreated	35.8841
O	1	Female	Old	Untreated	35.791
O	1	Female	Old	Untreated	41.1076
O	1	Female	Old	Untreated	34.6118
O	1	Female	Old	Untreated	42.9687
O	1	Female	Old	Untreated	31.3053
O	1	Female	Old	Untreated	31.3125
O	1	Female	Old	Untreated	31.4129
O	1	Female	Old	Untreated	29.0694
O	1	Female	Old	Untreated	34.748
O	1	Female	Old	Untreated	28.1382
O	1	Female	Old	Untreated	31.5928
O	1	Female	Old	Untreated	38.7421
O	1	Female	Old	Untreated	40.3496
O	1	Female	Old	Untreated	25.6191
O	1	Female	Old	Untreated	37.4367
O	2	Female	Old	Untreated	47.7859
O	2	Female	Old	Untreated	25.7694
O	2	Female	Old	Untreated	17.56
O	2	Female	Old	Untreated	21.3134
O	2	Female	Old	Untreated	34.0374
O	2	Female	Old	Untreated	23.1337
O	2	Female	Old	Untreated	21.7514
O	2	Female	Old	Untreated	23.9908
O	2	Female	Old	Untreated	31.2711
O	2	Female	Old	Untreated	16.9127
O	2	Female	Old	Untreated	26.202
O	2	Female	Old	Untreated	47.2272
O	2	Female	Old	Untreated	19.96
O	2	Female	Old	Untreated	55.1359
O	2	Female	Old	Untreated	27.1141
O	2	Female	Old	Untreated	32.8793
O	2	Female	Old	Untreated	27.0751
O	2	Female	Old	Untreated	39.3488
O	2	Female	Old	Untreated	34.3233
O	3	Female	Old	Untreated	29.1313
O	3	Female	Old	Untreated	24.9552
O	3	Female	Old	Untreated	27.7186
O	3	Female	Old	Untreated	29.4557
O	3	Female	Old	Untreated	27.6751
O	3	Female	Old	Untreated	29.3436
O	3	Female	Old	Untreated	29.2501
O	3	Female	Old	Untreated	33.7927
O	3	Female	Old	Untreated	25.2658
O	3	Female	Old	Untreated	33.4649
O	3	Female	Old	Untreated	25.2646
O	3	Female	Old	Untreated	24.9735
O	3	Female	Old	Untreated	26.4425
O	3	Female	Old	Untreated	28.5117
O	3	Female	Old	Untreated	23.4971
O	3	Female	Old	Untreated	22.7085
O	3	Female	Old	Untreated	31.0356
O	3	Female	Old	Untreated	22.455
O	3	Female	Old	Untreated	24.9236
O	3	Female	Old	Untreated	28.315
O	4	Female	Old	Untreated	38.2157
O	4	Female	Old	Untreated	37.0635
O	4	Female	Old	Untreated	24.5272
O	4	Female	Old	Untreated	44.2725
O	4	Female	Old	Untreated	31.9769
O	4	Female	Old	Untreated	41.5654
O	4	Female	Old	Untreated	31.3409
O	4	Female	Old	Untreated	40.8061
O	4	Female	Old	Untreated	35.4711
O	4	Female	Old	Untreated	34.2425
O	4	Female	Old	Untreated	34.7673
O	4	Female	Old	Untreated	13.3906
O	4	Female	Old	Untreated	29.8691
O	4	Female	Old	Untreated	14.55
O	4	Female	Old	Untreated	20.8666
O	4	Female	Old	Untreated	23.4461
O	4	Female	Old	Untreated	24.2039
O	4	Female	Old	Untreated	26.4127
O	4	Female	Old	Untreated	23.0632
O	4	Female	Old	Untreated	26.4208
O	5	Female	Old	Untreated	25.4434
O	5	Female	Old	Untreated	28.085
O	5	Female	Old	Untreated	26.5278
O	5	Female	Old	Untreated	21.4966
O	5	Female	Old	Untreated	21.9658
O	5	Female	Old	Untreated	19.167
O	5	Female	Old	Untreated	34.2413
O	5	Female	Old	Untreated	33.6643
O	5	Female	Old	Untreated	23.093
O	5	Female	Old	Untreated	21.2235
O	5	Female	Old	Untreated	18.6294
O	5	Female	Old	Untreated	20.852
O	5	Female	Old	Untreated	19.5848
O	5	Female	Old	Untreated	37.5188
O	5	Female	Old	Untreated	28.8237
O	5	Female	Old	Untreated	19.1665
B	1	Male	Young	Untreated	24.8571
B	1	Male	Young	Untreated	33
B	1	Male	Young	Untreated	47
B	1	Male	Young	Untreated	27.6667
B	1	Male	Young	Untreated	42.2857
B	1	Male	Young	Untreated	27.7143
B	1	Male	Young	Untreated	34.4286
B	1	Male	Young	Untreated	50.1667
B	1	Male	Young	Untreated	35.8333
B	1	Male	Young	Untreated	35.1429
B	1	Male	Young	Untreated	32.1429
B	1	Male	Young	Untreated	25.1667
B	1	Male	Young	Untreated	32.8333
B	1	Male	Young	Untreated	41.2857
B	1	Male	Young	Untreated	34.8333
B	1	Male	Young	Untreated	39.6667
B	1	Male	Young	Untreated	30.5
B	1	Male	Young	Untreated	23
B	1	Male	Young	Untreated	35.1429
B	2	Male	Young	Untreated	29.6667
B	2	Male	Young	Untreated	19.375
B	2	Male	Young	Untreated	41.3333
B	2	Male	Young	Untreated	46.7143
B	2	Male	Young	Untreated	44.5
B	2	Male	Young	Untreated	43.6667
B	2	Male	Young	Untreated	30.8333
B	2	Male	Young	Untreated	33.5
B	2	Male	Young	Untreated	21.7778
B	2	Male	Young	Untreated	37.2222
B	2	Male	Young	Untreated	33.8889
B	2	Male	Young	Untreated	27.4444
B	2	Male	Young	Untreated	26.625
B	2	Male	Young	Untreated	44.125
B	2	Male	Young	Untreated	34.625
B	2	Male	Young	Untreated	28.7143
B	2	Male	Young	Untreated	27.375
B	2	Male	Young	Untreated	29.6667
B	2	Male	Young	Untreated	37.125
B	3	Male	Young	Untreated	28.25
B	3	Male	Young	Untreated	30.1667
B	3	Male	Young	Untreated	19.1429
B	3	Male	Young	Untreated	25.8571
B	3	Male	Young	Untreated	35.5
B	3	Male	Young	Untreated	34.5
B	3	Male	Young	Untreated	21.5
B	3	Male	Young	Untreated	27.5
B	3	Male	Young	Untreated	35.1667
B	3	Male	Young	Untreated	38.75
B	3	Male	Young	Untreated	39.3333
B	3	Male	Young	Untreated	36.1429
B	3	Male	Young	Untreated	20.4286
B	3	Male	Young	Untreated	33
B	3	Male	Young	Untreated	43.1429
B	3	Male	Young	Untreated	37.25
B	3	Male	Young	Untreated	30.4286
B	4	Male	Young	Untreated	33.3491
B	4	Male	Young	Untreated	33.0364
B	4	Male	Young	Untreated	34.7083
B	4	Male	Young	Untreated	38.8759
B	4	Male	Young	Untreated	40.6587
B	4	Male	Young	Untreated	33.5223
B	4	Male	Young	Untreated	41.6134
B	4	Male	Young	Untreated	26.7153
B	4	Male	Young	Untreated	37.7498
B	4	Male	Young	Untreated	44.1594
B	4	Male	Young	Untreated	27.8515
B	4	Male	Young	Untreated	18.0354
B	4	Male	Young	Untreated	26.8019
B	4	Male	Young	Untreated	38.871
B	4	Male	Young	Untreated	29.9578
B	4	Male	Young	Untreated	26.0862
B	4	Male	Young	Untreated	32.2014
B	4	Male	Young	Untreated	40.0737
B	4	Male	Young	Untreated	43.7439
B	4	Male	Young	Untreated	29.6084
B	5	Male	Young	Untreated	29.8333
B	5	Male	Young	Untreated	28.1667
B	5	Male	Young	Untreated	26.1667
B	5	Male	Young	Untreated	27
B	5	Male	Young	Untreated	24
B	5	Male	Young	Untreated	16.8571
B	5	Male	Young	Untreated	29.6667
B	5	Male	Young	Untreated	38.7831
B	5	Male	Young	Untreated	36.7778
B	5	Male	Young	Untreated	37.2576
B	5	Male	Young	Untreated	32.5127
B	5	Male	Young	Untreated	45.4518
B	5	Male	Young	Untreated	22.7
B	5	Male	Young	Untreated	46.7241
B	5	Male	Young	Untreated	35.3874
B	5	Male	Young	Untreated	47.3661
B	5	Male	Young	Untreated	26.4183
B	5	Male	Young	Untreated	42.9408
B	5	Male	Young	Untreated	38.0903
B	5	Male	Young	Untreated	27.8398
B	1	Male	MA	Untreated	38.3333
B	1	Male	MA	Untreated	45.8333
B	1	Male	MA	Untreated	47.5714
B	1	Male	MA	Untreated	34.2222
B	1	Male	MA	Untreated	23.5
B	1	Male	MA	Untreated	50.6667
B	1	Male	MA	Untreated	30.8333
B	1	Male	MA	Untreated	32.4286
B	1	Male	MA	Untreated	35.8571
B	1	Male	MA	Untreated	43.1667
B	1	Male	MA	Untreated	35.5
B	1	Male	MA	Untreated	41
B	1	Male	MA	Untreated	40.8333
B	1	Male	MA	Untreated	42
B	1	Male	MA	Untreated	46.6667
B	1	Male	MA	Untreated	36.6667
B	1	Male	MA	Untreated	35
B	1	Male	MA	Untreated	44.25
B	1	Male	MA	Untreated	34.1429
B	2	Male	MA	Untreated	38.816
B	2	Male	MA	Untreated	30.9333
B	2	Male	MA	Untreated	35.6466
B	2	Male	MA	Untreated	28.7421
B	2	Male	MA	Untreated	26.4167
B	2	Male	MA	Untreated	34.224
B	2	Male	MA	Untreated	34.8704
B	2	Male	MA	Untreated	36.212
B	2	Male	MA	Untreated	28.0742
B	2	Male	MA	Untreated	37.0286
B	2	Male	MA	Untreated	41.5245
B	2	Male	MA	Untreated	31.1845
B	2	Male	MA	Untreated	31.5566
B	2	Male	MA	Untreated	43.202
B	2	Male	MA	Untreated	21.0888
B	2	Male	MA	Untreated	34.0552
B	2	Male	MA	Untreated	38.0948
B	2	Male	MA	Untreated	47.2185
B	2	Male	MA	Untreated	34.2934
B	2	Male	MA	Untreated	29.6231
B	3	Male	MA	Untreated	36.0776
B	3	Male	MA	Untreated	28.8779
B	3	Male	MA	Untreated	37.9062
B	3	Male	MA	Untreated	39.2486
B	3	Male	MA	Untreated	44.4607
B	3	Male	MA	Untreated	21.3713
B	3	Male	MA	Untreated	40.4694
B	3	Male	MA	Untreated	42.8237
B	3	Male	MA	Untreated	29.9841
B	3	Male	MA	Untreated	53.9842
B	3	Male	MA	Untreated	42.083
B	3	Male	MA	Untreated	37.5374
B	3	Male	MA	Untreated	38.2652
B	3	Male	MA	Untreated	46.8889
B	3	Male	MA	Untreated	50.7704
B	4	Male	MA	Untreated	25.5026
B	4	Male	MA	Untreated	44.6052
B	4	Male	MA	Untreated	40.7991
B	4	Male	MA	Untreated	21.9698
B	4	Male	MA	Untreated	20.4408
B	4	Male	MA	Untreated	49.2237
B	4	Male	MA	Untreated	42.9174
B	4	Male	MA	Untreated	49.6204
B	4	Male	MA	Untreated	56.3083
B	4	Male	MA	Untreated	56.806
B	4	Male	MA	Untreated	43.1645
B	4	Male	MA	Untreated	39.8357
B	4	Male	MA	Untreated	36.658
B	4	Male	MA	Untreated	50.7672
B	4	Male	MA	Untreated	46.6616
B	4	Male	MA	Untreated	54.5428
B	4	Male	MA	Untreated	39.3981
B	4	Male	MA	Untreated	36.266
B	4	Male	MA	Untreated	42.0557
B	4	Male	MA	Untreated	45.3756
B	5	Male	MA	Untreated	28.1429
B	5	Male	MA	Untreated	25.1429
B	5	Male	MA	Untreated	49.1111
B	5	Male	MA	Untreated	37.5
B	5	Male	MA	Untreated	30.375
B	5	Male	MA	Untreated	43.6838
B	5	Male	MA	Untreated	43.6838
B	5	Male	MA	Untreated	32.1668
B	5	Male	MA	Untreated	38.061
B	5	Male	MA	Untreated	24.5407
B	5	Male	MA	Untreated	33.5089
B	5	Male	MA	Untreated	28.0483
B	5	Male	MA	Untreated	32.878
B	5	Male	MA	Untreated	20.6088
B	5	Male	MA	Untreated	42.6231
B	5	Male	MA	Untreated	28.484
B	5	Male	MA	Untreated	40.3679
B	5	Male	MA	Untreated	34.9229
B	5	Male	MA	Untreated	28.1063
B	1	Male	Old	Untreated	57.0507
B	1	Male	Old	Untreated	56.381
B	1	Male	Old	Untreated	32.8745
B	1	Male	Old	Untreated	55.4962
B	1	Male	Old	Untreated	56.1707
B	1	Male	Old	Untreated	51.4533
B	1	Male	Old	Untreated	18.0938
B	1	Male	Old	Untreated	51.5025
B	1	Male	Old	Untreated	55.8915
B	1	Male	Old	Untreated	63.3793
B	1	Male	Old	Untreated	30.7289
B	1	Male	Old	Untreated	54.791
B	1	Male	Old	Untreated	53.5092
B	1	Male	Old	Untreated	42.6475
B	1	Male	Old	Untreated	48.3258
B	1	Male	Old	Untreated	44.4712
B	1	Male	Old	Untreated	44.9256
B	1	Male	Old	Untreated	47.109
B	2	Male	Old	Untreated	28.657
B	2	Male	Old	Untreated	45.6141
B	2	Male	Old	Untreated	47.1818
B	2	Male	Old	Untreated	41.4608
B	2	Male	Old	Untreated	38.0348
B	2	Male	Old	Untreated	29.7341
B	2	Male	Old	Untreated	39.1413
B	2	Male	Old	Untreated	30.2868
B	2	Male	Old	Untreated	55.9174
B	2	Male	Old	Untreated	28.9462
B	2	Male	Old	Untreated	37.249
B	2	Male	Old	Untreated	21.7373
B	2	Male	Old	Untreated	38.3638
B	2	Male	Old	Untreated	26.6887
B	2	Male	Old	Untreated	23.8307
B	2	Male	Old	Untreated	40.9727
B	2	Male	Old	Untreated	42.4562
B	2	Male	Old	Untreated	37.428
B	2	Male	Old	Untreated	38.7921
B	3	Male	Old	Untreated	20.9862
B	3	Male	Old	Untreated	35.2677
B	3	Male	Old	Untreated	39.6342
B	3	Male	Old	Untreated	39.1617
B	3	Male	Old	Untreated	36.3796
B	3	Male	Old	Untreated	20.1637
B	3	Male	Old	Untreated	44.627
B	3	Male	Old	Untreated	42.7935
B	3	Male	Old	Untreated	36.2588
B	3	Male	Old	Untreated	38.4433
B	3	Male	Old	Untreated	39.0759
B	3	Male	Old	Untreated	35.7505
B	3	Male	Old	Untreated	29.3906
B	3	Male	Old	Untreated	35.8075
B	3	Male	Old	Untreated	38.3663
B	3	Male	Old	Untreated	47.6033
B	3	Male	Old	Untreated	41.9691
B	3	Male	Old	Untreated	35.6731
B	3	Male	Old	Untreated	37.9258
B	3	Male	Old	Untreated	38.2536
B	4	Male	Old	Untreated	35.5579
B	4	Male	Old	Untreated	41.4889
B	4	Male	Old	Untreated	36.7797
B	4	Male	Old	Untreated	50.0847
B	4	Male	Old	Untreated	31.8491
B	4	Male	Old	Untreated	41.0165
B	4	Male	Old	Untreated	32.8228
B	4	Male	Old	Untreated	38.391
B	4	Male	Old	Untreated	58.1669
B	4	Male	Old	Untreated	31.0851
B	4	Male	Old	Untreated	31.8637
B	4	Male	Old	Untreated	32.3594
B	4	Male	Old	Untreated	55.3539
B	4	Male	Old	Untreated	23.4552
B	4	Male	Old	Untreated	53.5117
B	4	Male	Old	Untreated	47.1561
B	4	Male	Old	Untreated	34.31
B	4	Male	Old	Untreated	35.6495
B	4	Male	Old	Untreated	33.6904
B	4	Male	Old	Untreated	32.9763
B	5	Male	Old	Untreated	42.2349
B	5	Male	Old	Untreated	21.3304
B	5	Male	Old	Untreated	33.1395
B	5	Male	Old	Untreated	36.6667
B	5	Male	Old	Untreated	42.125
B	5	Male	Old	Untreated	28.8563
B	5	Male	Old	Untreated	19.4154
B	5	Male	Old	Untreated	54.5193
B	5	Male	Old	Untreated	59.9099
B	5	Male	Old	Untreated	50.3709
B	5	Male	Old	Untreated	47.7867
B	5	Male	Old	Untreated	20.2817
B	5	Male	Old	Untreated	43.8889
B	5	Male	Old	Untreated	41.6667
B	5	Male	Old	Untreated	37.2175
B	5	Male	Old	Untreated	41.6022
B	5	Male	Old	Untreated	38.607
O	1	Male	Young	Untreated	38.4362
O	1	Male	Young	Untreated	38.6745
O	1	Male	Young	Untreated	35.6478
O	1	Male	Young	Untreated	39.3542
O	1	Male	Young	Untreated	37.7817
O	1	Male	Young	Untreated	52.8487
O	1	Male	Young	Untreated	41.0393
O	1	Male	Young	Untreated	37.897
O	1	Male	Young	Untreated	38.4346
O	1	Male	Young	Untreated	44.5014
O	1	Male	Young	Untreated	67.3526
O	1	Male	Young	Untreated	38.9167
O	1	Male	Young	Untreated	38.6087
O	1	Male	Young	Untreated	16.6513
O	1	Male	Young	Untreated	34.3542
O	1	Male	Young	Untreated	23.2389
O	1	Male	Young	Untreated	38.1597
O	1	Male	Young	Untreated	36.6454
O	2	Male	Young	Untreated	33.9567
O	2	Male	Young	Untreated	54.6462
O	2	Male	Young	Untreated	45.214
O	2	Male	Young	Untreated	21.3678
O	2	Male	Young	Untreated	37.743
O	2	Male	Young	Untreated	51.5155
O	2	Male	Young	Untreated	18.6555
O	2	Male	Young	Untreated	46.3248
O	2	Male	Young	Untreated	47.5166
O	2	Male	Young	Untreated	53.3508
O	2	Male	Young	Untreated	52.2681
O	2	Male	Young	Untreated	31.1749
O	2	Male	Young	Untreated	43.0781
O	2	Male	Young	Untreated	29.5912
O	2	Male	Young	Untreated	41.4306
O	2	Male	Young	Untreated	39.0715
O	2	Male	Young	Untreated	40.3516
O	2	Male	Young	Untreated	54.4976
O	3	Male	Young	Untreated	26.9888
O	3	Male	Young	Untreated	40.9916
O	3	Male	Young	Untreated	32.7212
O	3	Male	Young	Untreated	35.9644
O	3	Male	Young	Untreated	34.9779
O	3	Male	Young	Untreated	23.2909
O	3	Male	Young	Untreated	47.8575
O	3	Male	Young	Untreated	38.7196
O	3	Male	Young	Untreated	28.2722
O	3	Male	Young	Untreated	53.1682
O	3	Male	Young	Untreated	30.206
O	3	Male	Young	Untreated	34.9007
O	3	Male	Young	Untreated	36.4025
O	3	Male	Young	Untreated	50.9329
O	3	Male	Young	Untreated	34.4279
O	3	Male	Young	Untreated	31.1344
O	3	Male	Young	Untreated	42.6837
O	3	Male	Young	Untreated	32.0243
O	4	Male	Young	Untreated	32.5046
O	4	Male	Young	Untreated	32.2146
O	4	Male	Young	Untreated	31.2929
O	4	Male	Young	Untreated	39.4014
O	4	Male	Young	Untreated	27.3737
O	4	Male	Young	Untreated	32.2345
O	4	Male	Young	Untreated	34.3784
O	4	Male	Young	Untreated	30.1541
O	4	Male	Young	Untreated	27.4402
O	4	Male	Young	Untreated	31.3318
O	4	Male	Young	Untreated	31.2246
O	4	Male	Young	Untreated	52.1867
O	4	Male	Young	Untreated	40.1423
O	4	Male	Young	Untreated	28.7949
O	4	Male	Young	Untreated	23.2306
O	4	Male	Young	Untreated	31.5334
O	4	Male	Young	Untreated	42.7833
O	4	Male	Young	Untreated	27.2504
O	4	Male	Young	Untreated	34.9834
O	4	Male	Young	Untreated	32.5091
O	5	Male	Young	Untreated	49.8719
O	5	Male	Young	Untreated	36.1111
O	5	Male	Young	Untreated	56.5928
O	5	Male	Young	Untreated	40.0339
O	5	Male	Young	Untreated	45.1422
O	5	Male	Young	Untreated	61.2728
O	5	Male	Young	Untreated	33.4657
O	5	Male	Young	Untreated	26.6219
O	5	Male	Young	Untreated	35.9329
O	5	Male	Young	Untreated	43.9125
O	5	Male	Young	Untreated	44.985
O	5	Male	Young	Untreated	33.1662
O	5	Male	Young	Untreated	58.7462
O	5	Male	Young	Untreated	52.8393
O	5	Male	Young	Untreated	45.7958
O	5	Male	Young	Untreated	66.4027
O	5	Male	Young	Untreated	44.1797
O	5	Male	Young	Untreated	34.965
O	5	Male	Young	Untreated	49.6189
O	5	Male	Young	Untreated	36.1286
O	1	Male	MA	Untreated	41.3003
O	1	Male	MA	Untreated	45.6116
O	1	Male	MA	Untreated	51.5315
O	1	Male	MA	Untreated	57.3305
O	1	Male	MA	Untreated	46.8608
O	1	Male	MA	Untreated	43.4151
O	1	Male	MA	Untreated	39.3357
O	1	Male	MA	Untreated	44.2476
O	1	Male	MA	Untreated	37.5171
O	1	Male	MA	Untreated	31.0655
O	1	Male	MA	Untreated	27.4197
O	1	Male	MA	Untreated	32.7046
O	1	Male	MA	Untreated	32.7703
O	1	Male	MA	Untreated	31.4348
O	1	Male	MA	Untreated	21.4492
O	1	Male	MA	Untreated	22.6151
O	1	Male	MA	Untreated	16.8102
O	1	Male	MA	Untreated	33.962
O	2	Male	MA	Untreated	51.625
O	2	Male	MA	Untreated	55.5
O	2	Male	MA	Untreated	53.3333
O	2	Male	MA	Untreated	51.8571
O	2	Male	MA	Untreated	58.8889
O	2	Male	MA	Untreated	48.5556
O	2	Male	MA	Untreated	48.7143
O	2	Male	MA	Untreated	55.4444
O	2	Male	MA	Untreated	28.0247
O	2	Male	MA	Untreated	40.1201
O	2	Male	MA	Untreated	35.1506
O	2	Male	MA	Untreated	44.5803
O	2	Male	MA	Untreated	24.5405
O	2	Male	MA	Untreated	40.1
O	2	Male	MA	Untreated	25.4855
O	2	Male	MA	Untreated	38.9752
O	2	Male	MA	Untreated	42.2263
O	2	Male	MA	Untreated	36.1289
O	2	Male	MA	Untreated	26.4713
O	2	Male	MA	Untreated	40.9696
O	3	Male	MA	Untreated	30.2154
O	3	Male	MA	Untreated	33.3912
O	3	Male	MA	Untreated	23.9086
O	3	Male	MA	Untreated	42.5292
O	3	Male	MA	Untreated	31.4404
O	3	Male	MA	Untreated	49.2018
O	3	Male	MA	Untreated	42.1017
O	3	Male	MA	Untreated	44.6709
O	3	Male	MA	Untreated	56.1758
O	3	Male	MA	Untreated	47.9415
O	3	Male	MA	Untreated	39.9345
O	3	Male	MA	Untreated	43.5098
O	3	Male	MA	Untreated	35.4519
O	3	Male	MA	Untreated	49.7399
O	3	Male	MA	Untreated	39.1935
O	3	Male	MA	Untreated	46.7438
O	3	Male	MA	Untreated	43.3966
O	3	Male	MA	Untreated	35.9122
O	3	Male	MA	Untreated	37.9795
O	3	Male	MA	Untreated	20.5047
O	4	Male	MA	Untreated	46.4596
O	4	Male	MA	Untreated	37.3084
O	4	Male	MA	Untreated	52.4144
O	4	Male	MA	Untreated	42.343
O	4	Male	MA	Untreated	38.2112
O	4	Male	MA	Untreated	43.2679
O	4	Male	MA	Untreated	38.0698
O	4	Male	MA	Untreated	46.8243
O	4	Male	MA	Untreated	36.4748
O	4	Male	MA	Untreated	48.0539
O	4	Male	MA	Untreated	31.5855
O	4	Male	MA	Untreated	38.3884
O	4	Male	MA	Untreated	49.9459
O	4	Male	MA	Untreated	46.2368
O	4	Male	MA	Untreated	52.4633
O	4	Male	MA	Untreated	14.8033
O	4	Male	MA	Untreated	43.6177
O	5	Male	MA	Untreated	38.059
O	5	Male	MA	Untreated	53.2456
O	5	Male	MA	Untreated	44.5173
O	5	Male	MA	Untreated	55.7146
O	5	Male	MA	Untreated	34.6506
O	5	Male	MA	Untreated	44.5532
O	5	Male	MA	Untreated	38.7716
O	5	Male	MA	Untreated	41.8551
O	5	Male	MA	Untreated	46.4777
O	5	Male	MA	Untreated	36.7501
O	5	Male	MA	Untreated	55.0418
O	5	Male	MA	Untreated	39.2277
O	5	Male	MA	Untreated	41.4638
O	5	Male	MA	Untreated	56.1828
O	5	Male	MA	Untreated	35.8906
O	5	Male	MA	Untreated	62.5675
O	5	Male	MA	Untreated	31.671
O	5	Male	MA	Untreated	45.7699
O	5	Male	MA	Untreated	51.2351
O	5	Male	MA	Untreated	59.6873
O	1	Male	Old	Untreated	37.971
O	1	Male	Old	Untreated	37.9685
O	1	Male	Old	Untreated	38.61
O	1	Male	Old	Untreated	39.5221
O	1	Male	Old	Untreated	34.5293
O	1	Male	Old	Untreated	47.9535
O	1	Male	Old	Untreated	38.5004
O	1	Male	Old	Untreated	47.3122
O	1	Male	Old	Untreated	44.9123
O	1	Male	Old	Untreated	30.7023
O	1	Male	Old	Untreated	31.0709
O	1	Male	Old	Untreated	40.6519
O	1	Male	Old	Untreated	52.2875
O	1	Male	Old	Untreated	35.347
O	1	Male	Old	Untreated	31.1929
O	1	Male	Old	Untreated	29.7091
O	2	Male	Old	Untreated	41.5714
O	2	Male	Old	Untreated	35.2629
O	2	Male	Old	Untreated	43.1741
O	2	Male	Old	Untreated	48.6667
O	2	Male	Old	Untreated	25.4524
O	2	Male	Old	Untreated	41.3859
O	2	Male	Old	Untreated	33.1983
O	2	Male	Old	Untreated	49.1404
O	2	Male	Old	Untreated	40.3377
O	2	Male	Old	Untreated	16.3916
O	2	Male	Old	Untreated	56.1716
O	2	Male	Old	Untreated	50.0731
O	2	Male	Old	Untreated	35.8315
O	2	Male	Old	Untreated	56.0315
O	2	Male	Old	Untreated	17.3127
O	2	Male	Old	Untreated	43.0495
O	2	Male	Old	Untreated	57.0619
O	3	Male	Old	Untreated	25.2377
O	3	Male	Old	Untreated	23.7023
O	3	Male	Old	Untreated	28.601
O	3	Male	Old	Untreated	40.4616
O	3	Male	Old	Untreated	24.8847
O	3	Male	Old	Untreated	38.3609
O	3	Male	Old	Untreated	29.9098
O	3	Male	Old	Untreated	43.0834
O	3	Male	Old	Untreated	31.2637
O	3	Male	Old	Untreated	27.6886
O	3	Male	Old	Untreated	39.3204
O	3	Male	Old	Untreated	40.8946
O	3	Male	Old	Untreated	45.5196
O	3	Male	Old	Untreated	30.3465
O	3	Male	Old	Untreated	46.6695
O	3	Male	Old	Untreated	20.501
O	3	Male	Old	Untreated	52.7301
O	3	Male	Old	Untreated	39.5712
O	3	Male	Old	Untreated	21.5577
O	3	Male	Old	Untreated	41.6489
O	4	Male	Old	Untreated	31.6968
O	4	Male	Old	Untreated	49.5346
O	4	Male	Old	Untreated	57.2222
O	4	Male	Old	Untreated	51.2431
O	4	Male	Old	Untreated	63.8567
O	4	Male	Old	Untreated	57.3213
O	4	Male	Old	Untreated	59.3586
O	4	Male	Old	Untreated	50.875
O	4	Male	Old	Untreated	48.625
O	4	Male	Old	Untreated	38.5395
O	4	Male	Old	Untreated	51.1626
O	4	Male	Old	Untreated	24.138
O	4	Male	Old	Untreated	54.3576
O	4	Male	Old	Untreated	32.049
O	4	Male	Old	Untreated	42.2052
O	4	Male	Old	Untreated	35.5335
O	5	Male	Old	Untreated	24.9225
O	5	Male	Old	Untreated	41.6767
O	5	Male	Old	Untreated	47.8944
O	5	Male	Old	Untreated	71.0707
O	5	Male	Old	Untreated	69.3507
O	5	Male	Old	Untreated	45.9309
O	5	Male	Old	Untreated	36.1257
O	5	Male	Old	Untreated	21.4331
O	5	Male	Old	Untreated	43.702
O	5	Male	Old	Untreated	60.308
O	5	Male	Old	Untreated	21.6953
O	5	Male	Old	Untreated	51.56
O	5	Male	Old	Untreated	59.804
O	5	Male	Old	Untreated	64.0517
O	5	Male	Old	Untreated	53.735
O	5	Male	Old	Untreated	52.7348
O	5	Male	Old	Untreated	41.6554
O	5	Male	Old	Untreated	29.9972
O	5	Male	Old	Untreated	44.8464
B	1	Female	Young	Lisinopril_Treated	29.0021
B	1	Female	Young	Lisinopril_Treated	25.4605
B	1	Female	Young	Lisinopril_Treated	29.7563
B	1	Female	Young	Lisinopril_Treated	25.8106
B	1	Female	Young	Lisinopril_Treated	26.3475
B	1	Female	Young	Lisinopril_Treated	30.3782
B	1	Female	Young	Lisinopril_Treated	44.7
B	1	Female	Young	Lisinopril_Treated	29.4545
B	1	Female	Young	Lisinopril_Treated	33.1
B	1	Female	Young	Lisinopril_Treated	40.3
B	1	Female	Young	Lisinopril_Treated	39.9091
B	1	Female	Young	Lisinopril_Treated	31.3636
B	1	Female	Young	Lisinopril_Treated	33.9091
B	1	Female	Young	Lisinopril_Treated	25.5
B	1	Female	Young	Lisinopril_Treated	36.7774
B	1	Female	Young	Lisinopril_Treated	53.8921
B	1	Female	Young	Lisinopril_Treated	38.0565
B	2	Female	Young	Lisinopril_Treated	32.5386
B	2	Female	Young	Lisinopril_Treated	26.7579
B	2	Female	Young	Lisinopril_Treated	30.1478
B	2	Female	Young	Lisinopril_Treated	30.4208
B	2	Female	Young	Lisinopril_Treated	35.4189
B	2	Female	Young	Lisinopril_Treated	32.433
B	2	Female	Young	Lisinopril_Treated	47.2043
B	2	Female	Young	Lisinopril_Treated	31.205
B	2	Female	Young	Lisinopril_Treated	39.5915
B	2	Female	Young	Lisinopril_Treated	42.8251
B	2	Female	Young	Lisinopril_Treated	32.3919
B	2	Female	Young	Lisinopril_Treated	27.7031
B	2	Female	Young	Lisinopril_Treated	30.2655
B	2	Female	Young	Lisinopril_Treated	31.1541
B	2	Female	Young	Lisinopril_Treated	31.1321
B	2	Female	Young	Lisinopril_Treated	29.438
B	2	Female	Young	Lisinopril_Treated	31.8961
B	2	Female	Young	Lisinopril_Treated	33.4529
B	2	Female	Young	Lisinopril_Treated	26.5112
B	2	Female	Young	Lisinopril_Treated	30.0567
B	3	Female	Young	Lisinopril_Treated	49.1818
B	3	Female	Young	Lisinopril_Treated	45.4444
B	3	Female	Young	Lisinopril_Treated	35.8333
B	3	Female	Young	Lisinopril_Treated	34
B	3	Female	Young	Lisinopril_Treated	40.8889
B	3	Female	Young	Lisinopril_Treated	44.3
B	3	Female	Young	Lisinopril_Treated	39
B	3	Female	Young	Lisinopril_Treated	42.5
B	3	Female	Young	Lisinopril_Treated	33.1111
B	3	Female	Young	Lisinopril_Treated	29.1667
B	3	Female	Young	Lisinopril_Treated	39.6667
B	3	Female	Young	Lisinopril_Treated	31.7778
B	3	Female	Young	Lisinopril_Treated	35.6667
B	3	Female	Young	Lisinopril_Treated	20.1
B	3	Female	Young	Lisinopril_Treated	25.8
B	3	Female	Young	Lisinopril_Treated	33.8889
B	3	Female	Young	Lisinopril_Treated	41.5
B	3	Female	Young	Lisinopril_Treated	16.2222
B	3	Female	Young	Lisinopril_Treated	37.7
B	4	Female	Young	Lisinopril_Treated	32.4466
B	4	Female	Young	Lisinopril_Treated	28.6577
B	4	Female	Young	Lisinopril_Treated	36.4497
B	4	Female	Young	Lisinopril_Treated	27.5974
B	4	Female	Young	Lisinopril_Treated	38.0865
B	4	Female	Young	Lisinopril_Treated	31.6989
B	4	Female	Young	Lisinopril_Treated	38.4929
B	4	Female	Young	Lisinopril_Treated	35.5493
B	4	Female	Young	Lisinopril_Treated	28.2946
B	4	Female	Young	Lisinopril_Treated	38.016
B	4	Female	Young	Lisinopril_Treated	38.9388
B	4	Female	Young	Lisinopril_Treated	33.255
B	4	Female	Young	Lisinopril_Treated	33.3501
B	4	Female	Young	Lisinopril_Treated	29.1976
B	4	Female	Young	Lisinopril_Treated	32.1536
B	4	Female	Young	Lisinopril_Treated	34.9562
B	4	Female	Young	Lisinopril_Treated	43.8554
B	4	Female	Young	Lisinopril_Treated	23.2913
B	4	Female	Young	Lisinopril_Treated	21.1431
B	4	Female	Young	Lisinopril_Treated	31.5704
B	5	Female	Young	Lisinopril_Treated	19.2935
B	5	Female	Young	Lisinopril_Treated	27.9892
B	5	Female	Young	Lisinopril_Treated	24.6451
B	5	Female	Young	Lisinopril_Treated	20.64
B	5	Female	Young	Lisinopril_Treated	33.607
B	5	Female	Young	Lisinopril_Treated	29.3816
B	5	Female	Young	Lisinopril_Treated	35.5738
B	5	Female	Young	Lisinopril_Treated	27.862
B	5	Female	Young	Lisinopril_Treated	36.6476
B	5	Female	Young	Lisinopril_Treated	38.5057
B	5	Female	Young	Lisinopril_Treated	37.8866
B	5	Female	Young	Lisinopril_Treated	39.4023
B	5	Female	Young	Lisinopril_Treated	46.3835
B	5	Female	Young	Lisinopril_Treated	44.6608
B	5	Female	Young	Lisinopril_Treated	32.9089
B	5	Female	Young	Lisinopril_Treated	37.9284
B	5	Female	Young	Lisinopril_Treated	51.194
B	5	Female	Young	Lisinopril_Treated	43.3738
B	1	Female	MA	Lisinopril_Treated	31.6619
B	1	Female	MA	Lisinopril_Treated	35.5335
B	1	Female	MA	Lisinopril_Treated	23.4286
B	1	Female	MA	Lisinopril_Treated	23.44
B	1	Female	MA	Lisinopril_Treated	37.0857
B	1	Female	MA	Lisinopril_Treated	35.8037
B	1	Female	MA	Lisinopril_Treated	27.3342
B	1	Female	MA	Lisinopril_Treated	32.1013
B	1	Female	MA	Lisinopril_Treated	27.3697
B	1	Female	MA	Lisinopril_Treated	24.188
B	1	Female	MA	Lisinopril_Treated	32.1275
B	1	Female	MA	Lisinopril_Treated	37.9636
B	1	Female	MA	Lisinopril_Treated	33.6096
B	1	Female	MA	Lisinopril_Treated	24.7438
B	1	Female	MA	Lisinopril_Treated	28.4806
B	1	Female	MA	Lisinopril_Treated	31.6076
B	1	Female	MA	Lisinopril_Treated	31.1351
B	1	Female	MA	Lisinopril_Treated	32.7654
B	1	Female	MA	Lisinopril_Treated	34.1609
B	2	Female	MA	Lisinopril_Treated	27.7108
B	2	Female	MA	Lisinopril_Treated	36.7682
B	2	Female	MA	Lisinopril_Treated	20.3391
B	2	Female	MA	Lisinopril_Treated	26.3707
B	2	Female	MA	Lisinopril_Treated	27.7982
B	2	Female	MA	Lisinopril_Treated	18.2745
B	2	Female	MA	Lisinopril_Treated	34.8969
B	2	Female	MA	Lisinopril_Treated	14.3035
B	2	Female	MA	Lisinopril_Treated	15.5025
B	2	Female	MA	Lisinopril_Treated	27.9277
B	2	Female	MA	Lisinopril_Treated	29.1518
B	2	Female	MA	Lisinopril_Treated	28.8736
B	2	Female	MA	Lisinopril_Treated	29.5014
B	2	Female	MA	Lisinopril_Treated	19.864
B	2	Female	MA	Lisinopril_Treated	33.9168
B	2	Female	MA	Lisinopril_Treated	24.52
B	2	Female	MA	Lisinopril_Treated	35.344
B	2	Female	MA	Lisinopril_Treated	27.7718
B	2	Female	MA	Lisinopril_Treated	16.8766
B	3	Female	MA	Lisinopril_Treated	27.9261
B	3	Female	MA	Lisinopril_Treated	40.5321
B	3	Female	MA	Lisinopril_Treated	35.0184
B	3	Female	MA	Lisinopril_Treated	49.3317
B	3	Female	MA	Lisinopril_Treated	31.876
B	3	Female	MA	Lisinopril_Treated	31.2658
B	3	Female	MA	Lisinopril_Treated	42.7396
B	3	Female	MA	Lisinopril_Treated	29.9144
B	3	Female	MA	Lisinopril_Treated	27.5026
B	3	Female	MA	Lisinopril_Treated	27.3851
B	3	Female	MA	Lisinopril_Treated	23.3048
B	3	Female	MA	Lisinopril_Treated	36.3053
B	3	Female	MA	Lisinopril_Treated	13.6
B	3	Female	MA	Lisinopril_Treated	18.4034
B	3	Female	MA	Lisinopril_Treated	31.1477
B	3	Female	MA	Lisinopril_Treated	37.5874
B	3	Female	MA	Lisinopril_Treated	30.5996
B	3	Female	MA	Lisinopril_Treated	22.0816
B	3	Female	MA	Lisinopril_Treated	29.864
B	4	Female	MA	Lisinopril_Treated	24.0528
B	4	Female	MA	Lisinopril_Treated	13.648
B	4	Female	MA	Lisinopril_Treated	39.2174
B	4	Female	MA	Lisinopril_Treated	21.1054
B	4	Female	MA	Lisinopril_Treated	31.913
B	4	Female	MA	Lisinopril_Treated	24.9485
B	4	Female	MA	Lisinopril_Treated	22.4793
B	4	Female	MA	Lisinopril_Treated	23.4475
B	4	Female	MA	Lisinopril_Treated	25.7479
B	4	Female	MA	Lisinopril_Treated	30.6661
B	4	Female	MA	Lisinopril_Treated	39.1133
B	4	Female	MA	Lisinopril_Treated	24.0803
B	4	Female	MA	Lisinopril_Treated	32.2409
B	4	Female	MA	Lisinopril_Treated	42.6173
B	4	Female	MA	Lisinopril_Treated	35.58
B	4	Female	MA	Lisinopril_Treated	27.7114
B	4	Female	MA	Lisinopril_Treated	37.0667
B	4	Female	MA	Lisinopril_Treated	25.7479
B	4	Female	MA	Lisinopril_Treated	39.1133
B	4	Female	MA	Lisinopril_Treated	24.0803
B	5	Female	MA	Lisinopril_Treated	33.6787
B	5	Female	MA	Lisinopril_Treated	30.2081
B	5	Female	MA	Lisinopril_Treated	38.728
B	5	Female	MA	Lisinopril_Treated	33.7646
B	5	Female	MA	Lisinopril_Treated	35.1336
B	5	Female	MA	Lisinopril_Treated	32.1732
B	5	Female	MA	Lisinopril_Treated	36.36
B	5	Female	MA	Lisinopril_Treated	36.2752
B	5	Female	MA	Lisinopril_Treated	34.3123
B	5	Female	MA	Lisinopril_Treated	44.1092
B	5	Female	MA	Lisinopril_Treated	43.3027
B	5	Female	MA	Lisinopril_Treated	19.2969
B	5	Female	MA	Lisinopril_Treated	25.5808
B	5	Female	MA	Lisinopril_Treated	19.2018
B	5	Female	MA	Lisinopril_Treated	28.8586
B	5	Female	MA	Lisinopril_Treated	15.0855
B	5	Female	MA	Lisinopril_Treated	19.5676
B	5	Female	MA	Lisinopril_Treated	34.3557
B	5	Female	MA	Lisinopril_Treated	30.42
B	1	Female	Old	Lisinopril_Treated	31.4739
B	1	Female	Old	Lisinopril_Treated	34.5952
B	1	Female	Old	Lisinopril_Treated	58.0992
B	1	Female	Old	Lisinopril_Treated	29.3939
B	1	Female	Old	Lisinopril_Treated	36.9944
B	1	Female	Old	Lisinopril_Treated	38.8235
B	1	Female	Old	Lisinopril_Treated	37.486
B	1	Female	Old	Lisinopril_Treated	36.9861
B	1	Female	Old	Lisinopril_Treated	51.1458
B	1	Female	Old	Lisinopril_Treated	30.9669
B	1	Female	Old	Lisinopril_Treated	32.4008
B	1	Female	Old	Lisinopril_Treated	43.9231
B	1	Female	Old	Lisinopril_Treated	32.3953
B	1	Female	Old	Lisinopril_Treated	29.6118
B	1	Female	Old	Lisinopril_Treated	38.3381
B	1	Female	Old	Lisinopril_Treated	36.1166
B	2	Female	Old	Lisinopril_Treated	53.1478
B	2	Female	Old	Lisinopril_Treated	35.6908
B	2	Female	Old	Lisinopril_Treated	38.4185
B	2	Female	Old	Lisinopril_Treated	38.6535
B	2	Female	Old	Lisinopril_Treated	37.0117
B	2	Female	Old	Lisinopril_Treated	34.5834
B	2	Female	Old	Lisinopril_Treated	46.6631
B	2	Female	Old	Lisinopril_Treated	40.38
B	2	Female	Old	Lisinopril_Treated	27.6644
B	2	Female	Old	Lisinopril_Treated	42.3897
B	2	Female	Old	Lisinopril_Treated	33.6029
B	2	Female	Old	Lisinopril_Treated	26.9657
B	2	Female	Old	Lisinopril_Treated	22.4083
B	2	Female	Old	Lisinopril_Treated	33.5075
B	2	Female	Old	Lisinopril_Treated	32.9754
B	2	Female	Old	Lisinopril_Treated	29.1207
B	2	Female	Old	Lisinopril_Treated	31.2961
B	2	Female	Old	Lisinopril_Treated	35.7324
B	2	Female	Old	Lisinopril_Treated	43.8049
B	3	Female	Old	Lisinopril_Treated	27.4563
B	3	Female	Old	Lisinopril_Treated	22.7285
B	3	Female	Old	Lisinopril_Treated	30.6004
B	3	Female	Old	Lisinopril_Treated	23.4252
B	3	Female	Old	Lisinopril_Treated	26.1768
B	3	Female	Old	Lisinopril_Treated	21.5578
B	3	Female	Old	Lisinopril_Treated	27.833
B	3	Female	Old	Lisinopril_Treated	34.0894
B	3	Female	Old	Lisinopril_Treated	32.1234
B	3	Female	Old	Lisinopril_Treated	31.3307
B	3	Female	Old	Lisinopril_Treated	35.9721
B	3	Female	Old	Lisinopril_Treated	25.1252
B	3	Female	Old	Lisinopril_Treated	39.8835
B	3	Female	Old	Lisinopril_Treated	39.7485
B	3	Female	Old	Lisinopril_Treated	35.3333
B	3	Female	Old	Lisinopril_Treated	40.8616
B	3	Female	Old	Lisinopril_Treated	29.0458
B	3	Female	Old	Lisinopril_Treated	30.6184
B	3	Female	Old	Lisinopril_Treated	26.5815
B	3	Female	Old	Lisinopril_Treated	27.5249
B	4	Female	Old	Lisinopril_Treated	38.5966
B	4	Female	Old	Lisinopril_Treated	24.0233
B	4	Female	Old	Lisinopril_Treated	21.3358
B	4	Female	Old	Lisinopril_Treated	35.9645
B	4	Female	Old	Lisinopril_Treated	29.2905
B	4	Female	Old	Lisinopril_Treated	41.4773
B	4	Female	Old	Lisinopril_Treated	43.8506
B	4	Female	Old	Lisinopril_Treated	30.7981
B	4	Female	Old	Lisinopril_Treated	42.6892
B	4	Female	Old	Lisinopril_Treated	45.7869
B	4	Female	Old	Lisinopril_Treated	43.6131
B	4	Female	Old	Lisinopril_Treated	31.3786
B	4	Female	Old	Lisinopril_Treated	29.9008
B	4	Female	Old	Lisinopril_Treated	47.1348
B	4	Female	Old	Lisinopril_Treated	40.9354
B	4	Female	Old	Lisinopril_Treated	28.8384
B	4	Female	Old	Lisinopril_Treated	48.1399
B	4	Female	Old	Lisinopril_Treated	31.0274
B	4	Female	Old	Lisinopril_Treated	32.6254
B	4	Female	Old	Lisinopril_Treated	29.505
B	5	Female	Old	Lisinopril_Treated	33.2563
B	5	Female	Old	Lisinopril_Treated	34.0049
B	5	Female	Old	Lisinopril_Treated	37.5786
B	5	Female	Old	Lisinopril_Treated	25.2593
B	5	Female	Old	Lisinopril_Treated	27.2837
B	5	Female	Old	Lisinopril_Treated	25.3835
B	5	Female	Old	Lisinopril_Treated	36.4217
B	5	Female	Old	Lisinopril_Treated	26.7205
B	5	Female	Old	Lisinopril_Treated	27.0988
B	5	Female	Old	Lisinopril_Treated	21.0106
B	5	Female	Old	Lisinopril_Treated	29.3346
B	5	Female	Old	Lisinopril_Treated	30.8768
B	5	Female	Old	Lisinopril_Treated	40.0634
B	5	Female	Old	Lisinopril_Treated	32.8641
B	5	Female	Old	Lisinopril_Treated	39.487
B	5	Female	Old	Lisinopril_Treated	37.2821
B	5	Female	Old	Lisinopril_Treated	27.415
B	5	Female	Old	Lisinopril_Treated	31.1835
B	5	Female	Old	Lisinopril_Treated	38.6081
O	1	Female	Young	Lisinopril_Treated	43.2472
O	1	Female	Young	Lisinopril_Treated	32.7332
O	1	Female	Young	Lisinopril_Treated	37.1107
O	1	Female	Young	Lisinopril_Treated	27.4246
O	1	Female	Young	Lisinopril_Treated	31.9161
O	1	Female	Young	Lisinopril_Treated	30.6107
O	1	Female	Young	Lisinopril_Treated	54.9055
O	1	Female	Young	Lisinopril_Treated	11.2315
O	1	Female	Young	Lisinopril_Treated	29.3951
O	1	Female	Young	Lisinopril_Treated	35.2835
O	1	Female	Young	Lisinopril_Treated	10.7589
O	1	Female	Young	Lisinopril_Treated	31.9143
O	1	Female	Young	Lisinopril_Treated	25.3855
O	1	Female	Young	Lisinopril_Treated	14.9461
O	1	Female	Young	Lisinopril_Treated	28.3178
O	1	Female	Young	Lisinopril_Treated	26.3393
O	1	Female	Young	Lisinopril_Treated	25.8741
O	1	Female	Young	Lisinopril_Treated	21.8842
O	1	Female	Young	Lisinopril_Treated	13.05
O	1	Female	Young	Lisinopril_Treated	24.5993
O	2	Female	Young	Lisinopril_Treated	17.1483
O	2	Female	Young	Lisinopril_Treated	25.7711
O	2	Female	Young	Lisinopril_Treated	20.02
O	2	Female	Young	Lisinopril_Treated	19.5656
O	2	Female	Young	Lisinopril_Treated	14.7395
O	2	Female	Young	Lisinopril_Treated	16.3889
O	2	Female	Young	Lisinopril_Treated	26.0556
O	2	Female	Young	Lisinopril_Treated	13.7
O	2	Female	Young	Lisinopril_Treated	17.5517
O	2	Female	Young	Lisinopril_Treated	20.5783
O	2	Female	Young	Lisinopril_Treated	20.8105
O	2	Female	Young	Lisinopril_Treated	31.2359
O	2	Female	Young	Lisinopril_Treated	25.7977
O	2	Female	Young	Lisinopril_Treated	37.567
O	2	Female	Young	Lisinopril_Treated	35.4143
O	2	Female	Young	Lisinopril_Treated	29.7801
O	2	Female	Young	Lisinopril_Treated	10.3359
O	2	Female	Young	Lisinopril_Treated	20.5955
O	2	Female	Young	Lisinopril_Treated	33.1423
O	2	Female	Young	Lisinopril_Treated	22.7915
O	3	Female	Young	Lisinopril_Treated	22.0276
O	3	Female	Young	Lisinopril_Treated	29.2652
O	3	Female	Young	Lisinopril_Treated	46.8168
O	3	Female	Young	Lisinopril_Treated	35.7451
O	3	Female	Young	Lisinopril_Treated	34.4815
O	3	Female	Young	Lisinopril_Treated	21.616
O	3	Female	Young	Lisinopril_Treated	13.5361
O	3	Female	Young	Lisinopril_Treated	33.4964
O	3	Female	Young	Lisinopril_Treated	36.3093
O	3	Female	Young	Lisinopril_Treated	41.2453
O	3	Female	Young	Lisinopril_Treated	28.9352
O	3	Female	Young	Lisinopril_Treated	34.2522
O	3	Female	Young	Lisinopril_Treated	40.5064
O	3	Female	Young	Lisinopril_Treated	52.1653
O	3	Female	Young	Lisinopril_Treated	27.5586
O	3	Female	Young	Lisinopril_Treated	29.7545
O	3	Female	Young	Lisinopril_Treated	42.1294
O	3	Female	Young	Lisinopril_Treated	42.827
O	3	Female	Young	Lisinopril_Treated	29.3027
O	4	Female	Young	Lisinopril_Treated	25.0533
O	4	Female	Young	Lisinopril_Treated	29.1678
O	4	Female	Young	Lisinopril_Treated	42.141
O	4	Female	Young	Lisinopril_Treated	30.0171
O	4	Female	Young	Lisinopril_Treated	21.8163
O	4	Female	Young	Lisinopril_Treated	29.7826
O	4	Female	Young	Lisinopril_Treated	26.1034
O	4	Female	Young	Lisinopril_Treated	31.4555
O	4	Female	Young	Lisinopril_Treated	26.4418
O	4	Female	Young	Lisinopril_Treated	26.2276
O	4	Female	Young	Lisinopril_Treated	19.6204
O	4	Female	Young	Lisinopril_Treated	13.3496
O	4	Female	Young	Lisinopril_Treated	27.6626
O	4	Female	Young	Lisinopril_Treated	26.7405
O	4	Female	Young	Lisinopril_Treated	19.448
O	4	Female	Young	Lisinopril_Treated	13.2583
O	4	Female	Young	Lisinopril_Treated	19.1279
O	4	Female	Young	Lisinopril_Treated	27.9462
O	5	Female	Young	Lisinopril_Treated	31.0667
O	5	Female	Young	Lisinopril_Treated	32.7906
O	5	Female	Young	Lisinopril_Treated	21.8199
O	5	Female	Young	Lisinopril_Treated	37.3923
O	5	Female	Young	Lisinopril_Treated	31.5397
O	5	Female	Young	Lisinopril_Treated	33.9424
O	5	Female	Young	Lisinopril_Treated	35.9983
O	5	Female	Young	Lisinopril_Treated	37.5525
O	5	Female	Young	Lisinopril_Treated	28.0291
O	5	Female	Young	Lisinopril_Treated	25.1352
O	5	Female	Young	Lisinopril_Treated	41.633
O	5	Female	Young	Lisinopril_Treated	27.7734
O	5	Female	Young	Lisinopril_Treated	38.2534
O	5	Female	Young	Lisinopril_Treated	29.1275
O	5	Female	Young	Lisinopril_Treated	39.5304
O	5	Female	Young	Lisinopril_Treated	34.1515
O	5	Female	Young	Lisinopril_Treated	44.0795
O	5	Female	Young	Lisinopril_Treated	30.2881
O	5	Female	Young	Lisinopril_Treated	19.3948
O	1	Female	MA	Lisinopril_Treated	31.9853
O	1	Female	MA	Lisinopril_Treated	31.473
O	1	Female	MA	Lisinopril_Treated	47.857
O	1	Female	MA	Lisinopril_Treated	24.7031
O	1	Female	MA	Lisinopril_Treated	30.9501
O	1	Female	MA	Lisinopril_Treated	33.6948
O	1	Female	MA	Lisinopril_Treated	23.7921
O	1	Female	MA	Lisinopril_Treated	28.5303
O	1	Female	MA	Lisinopril_Treated	39.6103
O	1	Female	MA	Lisinopril_Treated	33.9656
O	1	Female	MA	Lisinopril_Treated	34.0415
O	1	Female	MA	Lisinopril_Treated	38.3599
O	1	Female	MA	Lisinopril_Treated	28.1297
O	1	Female	MA	Lisinopril_Treated	26.9905
O	1	Female	MA	Lisinopril_Treated	26.7883
O	1	Female	MA	Lisinopril_Treated	29.0042
O	1	Female	MA	Lisinopril_Treated	23.3881
O	1	Female	MA	Lisinopril_Treated	35.4692
O	1	Female	MA	Lisinopril_Treated	28.3441
O	2	Female	MA	Lisinopril_Treated	48.5526
O	2	Female	MA	Lisinopril_Treated	35.4971
O	2	Female	MA	Lisinopril_Treated	19.1669
O	2	Female	MA	Lisinopril_Treated	33.7572
O	2	Female	MA	Lisinopril_Treated	28.7216
O	2	Female	MA	Lisinopril_Treated	25.9655
O	2	Female	MA	Lisinopril_Treated	35.1901
O	2	Female	MA	Lisinopril_Treated	49.38
O	2	Female	MA	Lisinopril_Treated	28.2769
O	2	Female	MA	Lisinopril_Treated	17.2655
O	2	Female	MA	Lisinopril_Treated	39.9248
O	2	Female	MA	Lisinopril_Treated	38.3429
O	2	Female	MA	Lisinopril_Treated	32.5855
O	2	Female	MA	Lisinopril_Treated	31.8297
O	2	Female	MA	Lisinopril_Treated	27.1157
O	2	Female	MA	Lisinopril_Treated	18.1896
O	2	Female	MA	Lisinopril_Treated	27.7653
O	2	Female	MA	Lisinopril_Treated	31.4052
O	2	Female	MA	Lisinopril_Treated	20.4817
O	3	Female	MA	Lisinopril_Treated	44.4822
O	3	Female	MA	Lisinopril_Treated	39.43
O	3	Female	MA	Lisinopril_Treated	37.9519
O	3	Female	MA	Lisinopril_Treated	33.1141
O	3	Female	MA	Lisinopril_Treated	23.3636
O	3	Female	MA	Lisinopril_Treated	34.2845
O	3	Female	MA	Lisinopril_Treated	32.3196
O	3	Female	MA	Lisinopril_Treated	38.5134
O	3	Female	MA	Lisinopril_Treated	40.8301
O	3	Female	MA	Lisinopril_Treated	24.3737
O	3	Female	MA	Lisinopril_Treated	12.8718
O	3	Female	MA	Lisinopril_Treated	30.4846
O	3	Female	MA	Lisinopril_Treated	33.0875
O	3	Female	MA	Lisinopril_Treated	27.2163
O	3	Female	MA	Lisinopril_Treated	23.0388
O	3	Female	MA	Lisinopril_Treated	26.7008
O	3	Female	MA	Lisinopril_Treated	20.9248
O	3	Female	MA	Lisinopril_Treated	38.4652
O	3	Female	MA	Lisinopril_Treated	24.8445
O	4	Female	MA	Lisinopril_Treated	32.8213
O	4	Female	MA	Lisinopril_Treated	33.4912
O	4	Female	MA	Lisinopril_Treated	40.4732
O	4	Female	MA	Lisinopril_Treated	31.0665
O	4	Female	MA	Lisinopril_Treated	32.5843
O	4	Female	MA	Lisinopril_Treated	34.3176
O	4	Female	MA	Lisinopril_Treated	29.8943
O	4	Female	MA	Lisinopril_Treated	39.0442
O	4	Female	MA	Lisinopril_Treated	33.8519
O	4	Female	MA	Lisinopril_Treated	30.4565
O	4	Female	MA	Lisinopril_Treated	29.1373
O	4	Female	MA	Lisinopril_Treated	28.6414
O	4	Female	MA	Lisinopril_Treated	23.3641
O	4	Female	MA	Lisinopril_Treated	27.7955
O	4	Female	MA	Lisinopril_Treated	23.8107
O	4	Female	MA	Lisinopril_Treated	27.4414
O	4	Female	MA	Lisinopril_Treated	32.7029
O	5	Female	MA	Lisinopril_Treated	24.7222
O	5	Female	MA	Lisinopril_Treated	26.6859
O	5	Female	MA	Lisinopril_Treated	26.9878
O	5	Female	MA	Lisinopril_Treated	32.4923
O	5	Female	MA	Lisinopril_Treated	26.6039
O	5	Female	MA	Lisinopril_Treated	27.6149
O	5	Female	MA	Lisinopril_Treated	40.3011
O	5	Female	MA	Lisinopril_Treated	29.9979
O	5	Female	MA	Lisinopril_Treated	28.3721
O	5	Female	MA	Lisinopril_Treated	35.4118
O	5	Female	MA	Lisinopril_Treated	30.3019
O	5	Female	MA	Lisinopril_Treated	29.9557
O	5	Female	MA	Lisinopril_Treated	19.8859
O	5	Female	MA	Lisinopril_Treated	33.2811
O	5	Female	MA	Lisinopril_Treated	38.3735
O	5	Female	MA	Lisinopril_Treated	37.0845
O	5	Female	MA	Lisinopril_Treated	29.8843
O	5	Female	MA	Lisinopril_Treated	33.6697
O	5	Female	MA	Lisinopril_Treated	31.4521
O	5	Female	MA	Lisinopril_Treated	43.2997
O	1	Female	Old	Lisinopril_Treated	30.7288
O	1	Female	Old	Lisinopril_Treated	24.2776
O	1	Female	Old	Lisinopril_Treated	42.7292
O	1	Female	Old	Lisinopril_Treated	37.6039
O	1	Female	Old	Lisinopril_Treated	49.6358
O	1	Female	Old	Lisinopril_Treated	34.1224
O	1	Female	Old	Lisinopril_Treated	41.7709
O	1	Female	Old	Lisinopril_Treated	40.9745
O	1	Female	Old	Lisinopril_Treated	37.7337
O	1	Female	Old	Lisinopril_Treated	10.8907
O	1	Female	Old	Lisinopril_Treated	34.4232
O	1	Female	Old	Lisinopril_Treated	50.0634
O	1	Female	Old	Lisinopril_Treated	40.0507
O	1	Female	Old	Lisinopril_Treated	16.2847
O	1	Female	Old	Lisinopril_Treated	43.3799
O	1	Female	Old	Lisinopril_Treated	42.8072
O	1	Female	Old	Lisinopril_Treated	40.16
O	1	Female	Old	Lisinopril_Treated	29.3805
O	2	Female	Old	Lisinopril_Treated	28.4783
O	2	Female	Old	Lisinopril_Treated	30.0919
O	2	Female	Old	Lisinopril_Treated	12.7792
O	2	Female	Old	Lisinopril_Treated	30.2187
O	2	Female	Old	Lisinopril_Treated	30.5193
O	2	Female	Old	Lisinopril_Treated	21.5905
O	2	Female	Old	Lisinopril_Treated	24.6334
O	2	Female	Old	Lisinopril_Treated	19.7132
O	2	Female	Old	Lisinopril_Treated	36.5737
O	2	Female	Old	Lisinopril_Treated	20.4932
O	2	Female	Old	Lisinopril_Treated	23.5349
O	2	Female	Old	Lisinopril_Treated	39.3407
O	2	Female	Old	Lisinopril_Treated	28.4197
O	2	Female	Old	Lisinopril_Treated	33.3664
O	2	Female	Old	Lisinopril_Treated	24.2492
O	2	Female	Old	Lisinopril_Treated	31.2061
O	2	Female	Old	Lisinopril_Treated	12.9675
O	3	Female	Old	Lisinopril_Treated	38.8066
O	3	Female	Old	Lisinopril_Treated	42.4614
O	3	Female	Old	Lisinopril_Treated	39.443
O	3	Female	Old	Lisinopril_Treated	36.0833
O	3	Female	Old	Lisinopril_Treated	34.7188
O	3	Female	Old	Lisinopril_Treated	39.5784
O	3	Female	Old	Lisinopril_Treated	38.5266
O	3	Female	Old	Lisinopril_Treated	37.874
O	3	Female	Old	Lisinopril_Treated	43.0031
O	3	Female	Old	Lisinopril_Treated	35.6183
O	3	Female	Old	Lisinopril_Treated	37.9566
O	3	Female	Old	Lisinopril_Treated	21.4774
O	3	Female	Old	Lisinopril_Treated	23.8029
O	3	Female	Old	Lisinopril_Treated	29.1074
O	3	Female	Old	Lisinopril_Treated	34.0819
O	3	Female	Old	Lisinopril_Treated	27.0588
O	3	Female	Old	Lisinopril_Treated	22.981
O	3	Female	Old	Lisinopril_Treated	36.2318
O	3	Female	Old	Lisinopril_Treated	12.81
O	4	Female	Old	Lisinopril_Treated	34.2963
O	4	Female	Old	Lisinopril_Treated	38.8291
O	4	Female	Old	Lisinopril_Treated	22.0668
O	4	Female	Old	Lisinopril_Treated	43.9862
O	4	Female	Old	Lisinopril_Treated	31.211
O	4	Female	Old	Lisinopril_Treated	32.8507
O	4	Female	Old	Lisinopril_Treated	28.4339
O	4	Female	Old	Lisinopril_Treated	23.2543
O	4	Female	Old	Lisinopril_Treated	34.3226
O	4	Female	Old	Lisinopril_Treated	36.1818
O	4	Female	Old	Lisinopril_Treated	19.148
O	4	Female	Old	Lisinopril_Treated	33.5927
O	4	Female	Old	Lisinopril_Treated	38.2911
O	4	Female	Old	Lisinopril_Treated	35.2561
O	4	Female	Old	Lisinopril_Treated	32.2092
O	4	Female	Old	Lisinopril_Treated	30.1072
O	4	Female	Old	Lisinopril_Treated	29.8892
O	5	Female	Old	Lisinopril_Treated	34.7243
O	5	Female	Old	Lisinopril_Treated	37.0786
O	5	Female	Old	Lisinopril_Treated	33.6072
O	5	Female	Old	Lisinopril_Treated	36.3328
O	5	Female	Old	Lisinopril_Treated	35.9658
O	5	Female	Old	Lisinopril_Treated	30.5389
O	5	Female	Old	Lisinopril_Treated	51.7064
O	5	Female	Old	Lisinopril_Treated	16.4656
O	5	Female	Old	Lisinopril_Treated	32.7808
O	5	Female	Old	Lisinopril_Treated	25.3466
O	5	Female	Old	Lisinopril_Treated	26.9155
O	5	Female	Old	Lisinopril_Treated	37.1993
O	5	Female	Old	Lisinopril_Treated	26.168
O	5	Female	Old	Lisinopril_Treated	31.0988
O	5	Female	Old	Lisinopril_Treated	31.1669
O	5	Female	Old	Lisinopril_Treated	31.4401
O	5	Female	Old	Lisinopril_Treated	16.376
O	5	Female	Old	Lisinopril_Treated	37.0786
O	5	Female	Old	Lisinopril_Treated	29.6875
B	1	Male	Young	Lisinopril_Treated	26.7277
B	1	Male	Young	Lisinopril_Treated	29.4571
B	1	Male	Young	Lisinopril_Treated	36.0052
B	1	Male	Young	Lisinopril_Treated	35.1897
B	1	Male	Young	Lisinopril_Treated	34.8923
B	1	Male	Young	Lisinopril_Treated	32.8229
B	1	Male	Young	Lisinopril_Treated	38.3265
B	1	Male	Young	Lisinopril_Treated	37.29
B	1	Male	Young	Lisinopril_Treated	38.6074
B	1	Male	Young	Lisinopril_Treated	34.0304
B	1	Male	Young	Lisinopril_Treated	38.2094
B	1	Male	Young	Lisinopril_Treated	37.3581
B	1	Male	Young	Lisinopril_Treated	43.5
B	1	Male	Young	Lisinopril_Treated	38.5714
B	1	Male	Young	Lisinopril_Treated	39.6667
B	1	Male	Young	Lisinopril_Treated	38.1429
B	1	Male	Young	Lisinopril_Treated	42.4286
B	1	Male	Young	Lisinopril_Treated	45.1429
B	1	Male	Young	Lisinopril_Treated	56.8333
B	1	Male	Young	Lisinopril_Treated	45.7143
B	2	Male	Young	Lisinopril_Treated	36.1932
B	2	Male	Young	Lisinopril_Treated	43.0597
B	2	Male	Young	Lisinopril_Treated	41.2252
B	2	Male	Young	Lisinopril_Treated	24.3988
B	2	Male	Young	Lisinopril_Treated	55.5577
B	2	Male	Young	Lisinopril_Treated	22.9986
B	2	Male	Young	Lisinopril_Treated	24.5538
B	2	Male	Young	Lisinopril_Treated	38.2124
B	2	Male	Young	Lisinopril_Treated	37.6621
B	2	Male	Young	Lisinopril_Treated	33.3811
B	2	Male	Young	Lisinopril_Treated	38.0107
B	2	Male	Young	Lisinopril_Treated	41.3181
B	2	Male	Young	Lisinopril_Treated	39.7186
B	2	Male	Young	Lisinopril_Treated	27.9054
B	2	Male	Young	Lisinopril_Treated	40.5228
B	2	Male	Young	Lisinopril_Treated	28.4536
B	2	Male	Young	Lisinopril_Treated	51.6912
B	3	Male	Young	Lisinopril_Treated	33.2857
B	3	Male	Young	Lisinopril_Treated	38.8333
B	3	Male	Young	Lisinopril_Treated	35.5
B	3	Male	Young	Lisinopril_Treated	37.25
B	3	Male	Young	Lisinopril_Treated	36.3333
B	3	Male	Young	Lisinopril_Treated	37.8571
B	3	Male	Young	Lisinopril_Treated	34
B	3	Male	Young	Lisinopril_Treated	42.1429
B	3	Male	Young	Lisinopril_Treated	50.8571
B	3	Male	Young	Lisinopril_Treated	24.125
B	3	Male	Young	Lisinopril_Treated	30.7988
B	3	Male	Young	Lisinopril_Treated	36.1024
B	3	Male	Young	Lisinopril_Treated	29.0137
B	3	Male	Young	Lisinopril_Treated	24.6667
B	3	Male	Young	Lisinopril_Treated	32.3333
B	4	Male	Young	Lisinopril_Treated	27.5
B	4	Male	Young	Lisinopril_Treated	28.5
B	4	Male	Young	Lisinopril_Treated	45.1667
B	4	Male	Young	Lisinopril_Treated	24.1667
B	4	Male	Young	Lisinopril_Treated	22.6667
B	4	Male	Young	Lisinopril_Treated	41.1667
B	4	Male	Young	Lisinopril_Treated	19.1667
B	4	Male	Young	Lisinopril_Treated	20.1667
B	4	Male	Young	Lisinopril_Treated	31.5
B	4	Male	Young	Lisinopril_Treated	36.9946
B	4	Male	Young	Lisinopril_Treated	45.8687
B	4	Male	Young	Lisinopril_Treated	30.4696
B	4	Male	Young	Lisinopril_Treated	60.2222
B	4	Male	Young	Lisinopril_Treated	38.3485
B	4	Male	Young	Lisinopril_Treated	44.83
B	4	Male	Young	Lisinopril_Treated	46.1812
B	4	Male	Young	Lisinopril_Treated	24.612
B	5	Male	Young	Lisinopril_Treated	29.5617
B	5	Male	Young	Lisinopril_Treated	36.2389
B	5	Male	Young	Lisinopril_Treated	37.1484
B	5	Male	Young	Lisinopril_Treated	24.3379
B	5	Male	Young	Lisinopril_Treated	36.0648
B	5	Male	Young	Lisinopril_Treated	20.6647
B	5	Male	Young	Lisinopril_Treated	41.1626
B	5	Male	Young	Lisinopril_Treated	34.9554
B	5	Male	Young	Lisinopril_Treated	29.9603
B	5	Male	Young	Lisinopril_Treated	46.4848
B	5	Male	Young	Lisinopril_Treated	36.7585
B	5	Male	Young	Lisinopril_Treated	44.2368
B	5	Male	Young	Lisinopril_Treated	46.8215
B	5	Male	Young	Lisinopril_Treated	45.5002
B	5	Male	Young	Lisinopril_Treated	44.3625
B	5	Male	Young	Lisinopril_Treated	35.6223
B	1	Male	MA	Lisinopril_Treated	45.6865
B	1	Male	MA	Lisinopril_Treated	34.0846
B	1	Male	MA	Lisinopril_Treated	41.6277
B	1	Male	MA	Lisinopril_Treated	27.7287
B	1	Male	MA	Lisinopril_Treated	59.6916
B	1	Male	MA	Lisinopril_Treated	69.6401
B	1	Male	MA	Lisinopril_Treated	34.8412
B	1	Male	MA	Lisinopril_Treated	50.7141
B	1	Male	MA	Lisinopril_Treated	40.9488
B	1	Male	MA	Lisinopril_Treated	51.0044
B	1	Male	MA	Lisinopril_Treated	39.6347
B	1	Male	MA	Lisinopril_Treated	40.4184
B	1	Male	MA	Lisinopril_Treated	59.9775
B	1	Male	MA	Lisinopril_Treated	56.532
B	1	Male	MA	Lisinopril_Treated	49.9773
B	1	Male	MA	Lisinopril_Treated	53.1164
B	1	Male	MA	Lisinopril_Treated	45.554
B	1	Male	MA	Lisinopril_Treated	57.2244
B	1	Male	MA	Lisinopril_Treated	42.4131
B	1	Male	MA	Lisinopril_Treated	45.0729
B	2	Male	MA	Lisinopril_Treated	40.674
B	2	Male	MA	Lisinopril_Treated	45.7788
B	2	Male	MA	Lisinopril_Treated	41.7052
B	2	Male	MA	Lisinopril_Treated	42.4222
B	2	Male	MA	Lisinopril_Treated	42.2511
B	2	Male	MA	Lisinopril_Treated	33.1124
B	2	Male	MA	Lisinopril_Treated	37.9359
B	2	Male	MA	Lisinopril_Treated	33.6922
B	2	Male	MA	Lisinopril_Treated	35.9021
B	2	Male	MA	Lisinopril_Treated	27.1367
B	2	Male	MA	Lisinopril_Treated	28.6221
B	2	Male	MA	Lisinopril_Treated	51.1517
B	2	Male	MA	Lisinopril_Treated	29.0449
B	2	Male	MA	Lisinopril_Treated	21.7339
B	2	Male	MA	Lisinopril_Treated	23.781
B	3	Male	MA	Lisinopril_Treated	33.8571
B	3	Male	MA	Lisinopril_Treated	44.8889
B	3	Male	MA	Lisinopril_Treated	47.6667
B	3	Male	MA	Lisinopril_Treated	36.5
B	3	Male	MA	Lisinopril_Treated	55.3333
B	3	Male	MA	Lisinopril_Treated	55.6667
B	3	Male	MA	Lisinopril_Treated	60.5
B	3	Male	MA	Lisinopril_Treated	34.7143
B	3	Male	MA	Lisinopril_Treated	39.1667
B	3	Male	MA	Lisinopril_Treated	43.4286
B	3	Male	MA	Lisinopril_Treated	36
B	3	Male	MA	Lisinopril_Treated	41.625
B	3	Male	MA	Lisinopril_Treated	37.6667
B	3	Male	MA	Lisinopril_Treated	29.75
B	3	Male	MA	Lisinopril_Treated	36.25
B	3	Male	MA	Lisinopril_Treated	42.2857
B	3	Male	MA	Lisinopril_Treated	29.1111
B	3	Male	MA	Lisinopril_Treated	27.8889
B	3	Male	MA	Lisinopril_Treated	25.5556
B	4	Male	MA	Lisinopril_Treated	34.4706
B	4	Male	MA	Lisinopril_Treated	29.8523
B	4	Male	MA	Lisinopril_Treated	44.75
B	4	Male	MA	Lisinopril_Treated	44.4845
B	4	Male	MA	Lisinopril_Treated	30.3929
B	4	Male	MA	Lisinopril_Treated	40.5606
B	4	Male	MA	Lisinopril_Treated	58.4615
B	4	Male	MA	Lisinopril_Treated	49.5176
B	4	Male	MA	Lisinopril_Treated	34.4481
B	4	Male	MA	Lisinopril_Treated	24.093
B	4	Male	MA	Lisinopril_Treated	43.875
B	4	Male	MA	Lisinopril_Treated	33.6408
B	4	Male	MA	Lisinopril_Treated	38.3693
B	4	Male	MA	Lisinopril_Treated	37.7721
B	4	Male	MA	Lisinopril_Treated	44.6784
B	4	Male	MA	Lisinopril_Treated	41.0332
B	4	Male	MA	Lisinopril_Treated	40.125
B	4	Male	MA	Lisinopril_Treated	40.8162
B	4	Male	MA	Lisinopril_Treated	32.9497
B	4	Male	MA	Lisinopril_Treated	46.0265
B	5	Male	MA	Lisinopril_Treated	39.375
B	5	Male	MA	Lisinopril_Treated	50
B	5	Male	MA	Lisinopril_Treated	48
B	5	Male	MA	Lisinopril_Treated	52.1667
B	5	Male	MA	Lisinopril_Treated	17.625
B	5	Male	MA	Lisinopril_Treated	20.1667
B	5	Male	MA	Lisinopril_Treated	24.8333
B	5	Male	MA	Lisinopril_Treated	58.3333
B	5	Male	MA	Lisinopril_Treated	53.8571
B	5	Male	MA	Lisinopril_Treated	51
B	5	Male	MA	Lisinopril_Treated	55
B	5	Male	MA	Lisinopril_Treated	47.8571
B	5	Male	MA	Lisinopril_Treated	56.8571
B	5	Male	MA	Lisinopril_Treated	49
B	5	Male	MA	Lisinopril_Treated	51
B	5	Male	MA	Lisinopril_Treated	61.3333
B	5	Male	MA	Lisinopril_Treated	55.1429
B	1	Male	Old	Lisinopril_Treated	35.7564
B	1	Male	Old	Lisinopril_Treated	40.295
B	1	Male	Old	Lisinopril_Treated	45.4816
B	1	Male	Old	Lisinopril_Treated	26.3893
B	1	Male	Old	Lisinopril_Treated	34.0245
B	1	Male	Old	Lisinopril_Treated	47.0178
B	1	Male	Old	Lisinopril_Treated	48.6652
B	1	Male	Old	Lisinopril_Treated	49.4106
B	1	Male	Old	Lisinopril_Treated	32.9283
B	1	Male	Old	Lisinopril_Treated	33.9953
B	1	Male	Old	Lisinopril_Treated	48.403
B	1	Male	Old	Lisinopril_Treated	50.4631
B	1	Male	Old	Lisinopril_Treated	44.1359
B	1	Male	Old	Lisinopril_Treated	51.4613
B	1	Male	Old	Lisinopril_Treated	37.5046
B	1	Male	Old	Lisinopril_Treated	48.0437
B	1	Male	Old	Lisinopril_Treated	40.8208
B	2	Male	Old	Lisinopril_Treated	23.0485
B	2	Male	Old	Lisinopril_Treated	72.0879
B	2	Male	Old	Lisinopril_Treated	63.1192
B	2	Male	Old	Lisinopril_Treated	39.6945
B	2	Male	Old	Lisinopril_Treated	52.9802
B	2	Male	Old	Lisinopril_Treated	48.1352
B	2	Male	Old	Lisinopril_Treated	49.6773
B	2	Male	Old	Lisinopril_Treated	51.0249
B	2	Male	Old	Lisinopril_Treated	48.4101
B	2	Male	Old	Lisinopril_Treated	49.753
B	2	Male	Old	Lisinopril_Treated	36.4941
B	2	Male	Old	Lisinopril_Treated	36.6187
B	2	Male	Old	Lisinopril_Treated	36.1678
B	2	Male	Old	Lisinopril_Treated	32.6743
B	2	Male	Old	Lisinopril_Treated	41.8794
B	2	Male	Old	Lisinopril_Treated	35.9452
B	2	Male	Old	Lisinopril_Treated	40.153
B	2	Male	Old	Lisinopril_Treated	55.4038
B	2	Male	Old	Lisinopril_Treated	28.2428
B	2	Male	Old	Lisinopril_Treated	38.388
B	3	Male	Old	Lisinopril_Treated	48.4286
B	3	Male	Old	Lisinopril_Treated	47.4286
B	3	Male	Old	Lisinopril_Treated	47
B	3	Male	Old	Lisinopril_Treated	45.1429
B	3	Male	Old	Lisinopril_Treated	48.1667
B	3	Male	Old	Lisinopril_Treated	52.2857
B	3	Male	Old	Lisinopril_Treated	47.6667
B	3	Male	Old	Lisinopril_Treated	30.75
B	3	Male	Old	Lisinopril_Treated	51.7143
B	3	Male	Old	Lisinopril_Treated	42.8889
B	3	Male	Old	Lisinopril_Treated	33.6473
B	3	Male	Old	Lisinopril_Treated	35.3161
B	3	Male	Old	Lisinopril_Treated	52.3474
B	3	Male	Old	Lisinopril_Treated	44.2444
B	3	Male	Old	Lisinopril_Treated	28.8355
B	3	Male	Old	Lisinopril_Treated	38.0435
B	3	Male	Old	Lisinopril_Treated	39.6157
B	3	Male	Old	Lisinopril_Treated	27.9082
B	3	Male	Old	Lisinopril_Treated	33.1325
B	3	Male	Old	Lisinopril_Treated	43.0096
B	4	Male	Old	Lisinopril_Treated	36.1116
B	4	Male	Old	Lisinopril_Treated	53.1065
B	4	Male	Old	Lisinopril_Treated	38.4449
B	4	Male	Old	Lisinopril_Treated	50.0541
B	4	Male	Old	Lisinopril_Treated	45.7458
B	4	Male	Old	Lisinopril_Treated	49.7549
B	4	Male	Old	Lisinopril_Treated	47.8138
B	4	Male	Old	Lisinopril_Treated	39.2812
B	4	Male	Old	Lisinopril_Treated	47.2408
B	4	Male	Old	Lisinopril_Treated	41.4972
B	4	Male	Old	Lisinopril_Treated	37.0846
B	4	Male	Old	Lisinopril_Treated	40.8928
B	4	Male	Old	Lisinopril_Treated	42.1082
B	4	Male	Old	Lisinopril_Treated	48.1237
B	4	Male	Old	Lisinopril_Treated	48.591
B	4	Male	Old	Lisinopril_Treated	38.7576
B	4	Male	Old	Lisinopril_Treated	38.5338
B	4	Male	Old	Lisinopril_Treated	37.2223
B	4	Male	Old	Lisinopril_Treated	41.4467
B	4	Male	Old	Lisinopril_Treated	44.5754
B	5	Male	Old	Lisinopril_Treated	39.1854
B	5	Male	Old	Lisinopril_Treated	36.7604
B	5	Male	Old	Lisinopril_Treated	37.5597
B	5	Male	Old	Lisinopril_Treated	45.0444
B	5	Male	Old	Lisinopril_Treated	35.3892
B	5	Male	Old	Lisinopril_Treated	39.2772
B	5	Male	Old	Lisinopril_Treated	41.5692
B	5	Male	Old	Lisinopril_Treated	46.619
B	5	Male	Old	Lisinopril_Treated	32.3446
B	5	Male	Old	Lisinopril_Treated	46.933
B	5	Male	Old	Lisinopril_Treated	40.9337
B	5	Male	Old	Lisinopril_Treated	32.4662
B	5	Male	Old	Lisinopril_Treated	28.0547
B	5	Male	Old	Lisinopril_Treated	39.6242
B	5	Male	Old	Lisinopril_Treated	41.6664
B	5	Male	Old	Lisinopril_Treated	35.0037
B	5	Male	Old	Lisinopril_Treated	60.4129
O	1	Male	Young	Lisinopril_Treated	53.4383
O	1	Male	Young	Lisinopril_Treated	36.1618
O	1	Male	Young	Lisinopril_Treated	31.2033
O	1	Male	Young	Lisinopril_Treated	53.606
O	1	Male	Young	Lisinopril_Treated	33.7715
O	1	Male	Young	Lisinopril_Treated	45.2804
O	1	Male	Young	Lisinopril_Treated	46.243
O	1	Male	Young	Lisinopril_Treated	51.8086
O	1	Male	Young	Lisinopril_Treated	41.8584
O	1	Male	Young	Lisinopril_Treated	44.5253
O	1	Male	Young	Lisinopril_Treated	41.0464
O	1	Male	Young	Lisinopril_Treated	39.3506
O	1	Male	Young	Lisinopril_Treated	30.515
O	1	Male	Young	Lisinopril_Treated	41.0822
O	1	Male	Young	Lisinopril_Treated	39.6686
O	1	Male	Young	Lisinopril_Treated	40.765
O	1	Male	Young	Lisinopril_Treated	42.3669
O	1	Male	Young	Lisinopril_Treated	40.1863
O	1	Male	Young	Lisinopril_Treated	34.2191
O	2	Male	Young	Lisinopril_Treated	37.2709
O	2	Male	Young	Lisinopril_Treated	28.8426
O	2	Male	Young	Lisinopril_Treated	58.2572
O	2	Male	Young	Lisinopril_Treated	37.8762
O	2	Male	Young	Lisinopril_Treated	43.6197
O	2	Male	Young	Lisinopril_Treated	33.3528
O	2	Male	Young	Lisinopril_Treated	42.1104
O	2	Male	Young	Lisinopril_Treated	30.812
O	2	Male	Young	Lisinopril_Treated	33.7264
O	2	Male	Young	Lisinopril_Treated	50.8924
O	2	Male	Young	Lisinopril_Treated	37.4233
O	2	Male	Young	Lisinopril_Treated	50.4044
O	2	Male	Young	Lisinopril_Treated	43.7613
O	2	Male	Young	Lisinopril_Treated	40.9511
O	2	Male	Young	Lisinopril_Treated	39.5
O	3	Male	Young	Lisinopril_Treated	49.7038
O	3	Male	Young	Lisinopril_Treated	52.4991
O	3	Male	Young	Lisinopril_Treated	37.3622
O	3	Male	Young	Lisinopril_Treated	20.2153
O	3	Male	Young	Lisinopril_Treated	34.0689
O	3	Male	Young	Lisinopril_Treated	30.017
O	3	Male	Young	Lisinopril_Treated	38.4347
O	3	Male	Young	Lisinopril_Treated	37.5706
O	3	Male	Young	Lisinopril_Treated	36.4203
O	3	Male	Young	Lisinopril_Treated	48.6952
O	3	Male	Young	Lisinopril_Treated	35.4828
O	3	Male	Young	Lisinopril_Treated	52.7134
O	3	Male	Young	Lisinopril_Treated	51.6528
O	3	Male	Young	Lisinopril_Treated	47.1195
O	3	Male	Young	Lisinopril_Treated	21.2495
O	3	Male	Young	Lisinopril_Treated	34.4961
O	3	Male	Young	Lisinopril_Treated	42.6859
O	3	Male	Young	Lisinopril_Treated	50.6292
O	3	Male	Young	Lisinopril_Treated	57.4879
O	3	Male	Young	Lisinopril_Treated	33.367
O	4	Male	Young	Lisinopril_Treated	35.2268
O	4	Male	Young	Lisinopril_Treated	38.3755
O	4	Male	Young	Lisinopril_Treated	34.8758
O	4	Male	Young	Lisinopril_Treated	36.1768
O	4	Male	Young	Lisinopril_Treated	31.8042
O	4	Male	Young	Lisinopril_Treated	52.1452
O	4	Male	Young	Lisinopril_Treated	53.2477
[truncated: 214 more rows]
