# Supplementary material for: Selection for Postponed Senescence in Drosophila melanogaster Reveals Distinct Metabolic Aging Trajectories Modifiable by the Angiotensin‐Converting Enzyme Inhibitor Lisinopril
Source: Aging Cell. 2026 Jan 14;25(2):e70375. doi: 10.1111/acel.70375 (PMC12803505; doi:10.1111/acel.70375)
Supplement: Supplementary file 3 — Table S2: For each sample, metabolite values were normalized to DNA concentration and then log‐transformed for statistical analyses. [Biochemical Name]* indicates compounds that have not been officially confirmed based on a standard, but we are confident in its identity. Each metabolite is annotated with a super pathway and sub pathway, based on Metabolon's proprietary classification system. [file ACEL-25-e70375-s003.xlsx]

## Sheet: Original Scale
PATHWAY SORT ORDER	BIOCHEMICAL	SUPER PATHWAY	SUB PATHWAY	COMPOUND ID	PLATFORM	CHEMICAL ID	RI	MASS	CAS	PUBCHEM	KEGG	HMDB	B1 Female Week 1 Replicate 1	B1 Female Week 1 Replicate 2	B2 Female Week 1 Replicate 1	B2 Female Week 1 Replicate 2	B3 Female Week 1 Replicate 1	B3 Female Week 1 Replicate 2	B4 Female Week 1 Replicate 1	B4 Female Week 1 Replicate 2	B5 Female Week 1 Replicate 1	B5 Female Week 1 Replicate 2	O1 Female Week 1 Replicate 1	O1 Female Week 1 Replicate 2	O2 Female Week 1 Replicate 1	O2 Female Week 1 Replicate 2	O3 Female Week 1 Replicate 1	O3 Female Week 1 Replicate 2	O4 Female Week 1 Replicate 1	O4 Female Week 1 Replicate 2	O5 Female Week 1 Replicate 1	O5 Female Week 1 Replicate 2	B1 Male Week 1 Replicate 1	B1 Male Week 1 Replicate 2	B2 Male Week 1 Replicate 1	B2 Male Week 1 Replicate 2	B3 Male Week 1 Replicate 1	B3 Male Week 1 Replicate 2	B4 Male Week 1 Replicate 1	B4 Male Week 1 Replicate 2	B5 Male Week 1 Replicate 1	B5 Male Week 1 Replicate 2	O1 Male Week 1 Replicate 1	O1 Male Week 1 Replicate 2	O2 Male Week 1 Replicate 1	O2 Male Week 1 Replicate 2	O3 Male Week 1 Replicate 1	O3 Male Week 1 Replicate 2	O4 Male Week 1 Replicate 1
1584	1,2-dilinolenoyl-GPC (18:3/18:3)*	Lipid	Phospholipid Metabolism	53179	LC/MS Pos Late	100009344	1800	778.538					410180	388597	335715	361464	297522	187076		393955		274545	237356	273768	310804	433248	330757	256336		253831	274875	258225
2165	1,2-dilinoleoyl-galactosylglycerol (18:2/18:2)*	Lipid	Glycolipid Metabolism	54899	LC/MS Pos Late	100010879	2415	796.593		6535011			15628572	10710981	30275636	19143238	15507094	16247447	21654140	21580026	34283816	20033278	25458674	20960768	17174272	31262370	16514856	34061008	16961738	16731433	26180252	17759344	865667	1587590	2398828	3315054	3012409	1728987	2730305	1937485	2474222	2505739	4790035	8896956	1663002	2805934	3350821	3037620	1641996
1577	1,2-dilinoleoyl-GPC (18:2/18:2)	Lipid	Phospholipid Metabolism	52603	LC/MS Pos Late	100008903	2006	782.569	998-06-1	5288075			271493632	245173152	259609536	261608272	229149488	257786320	301490528	265913216	255316656	260396032	254927008	215206944	258164976	262483504	262519088	238082048	240178208	236788992	214238496	231443664	49818816	78062064	33614104	34833160	49268636	76124768	49204180	34677408	42158352	57180036	98369592	98641440	109447024	139987488	95353400	66598616	50974576
1578	1,2-dilinoleoyl-GPE (18:2/18:2)*	Lipid	Phospholipid Metabolism	53174	LC/MS Pos Late	100009217	2083	740.523		9546812			199933472	188531264	190087776	180507888	156763920	163820848	265040000	233682320	190898976	187258864	191972208	136925440	205672704	225985344	207067120	162078832	181995456	167555680	169184800	167946384	38928772	57283684	28574528	27404022	33840156	51302808	42079184	27495932	33078050	44870916	73009184	80893288	78746656	107367440	81624224	49279540	39696424
1579	1,2-dilinoleoyl-GPI (18:2/18:2)*	Lipid	Phospholipid Metabolism	52734	LC/MS Polar	100009185	923	857.519					844243	710858	909398	975862	694105	593051	819787	702259	760622	630276	696069	529669	626075	637271	651853	600250	635142	603998	694000	535159	179491	180774	101642	82957	207446	211484	115771	88889	91538	131946	264180	251142	285021	317195	294943	141357	154816
1516	1,2-dioleoyl-GPC (18:1/18:1)*	Lipid	Phospholipid Metabolism	52457	LC/MS Pos Late	100008905	2346	786.601	4235-95-4	10350317			94957064	89710880	90018536	85640872	72267320	74900824	78580904	94323328	76786312	94164472	60567584	56695176	109339016	111659536	104660328	95836160	90629624	99943120	83464456	91872320	13403244	19127932	8.04004e+06	8.11077e+06	9413709	15637049	10736728	6.21331e+06	10881652	14864899	18160882	20978060	24806134	28394216	21386260	16255530	12593671
1561	1,2-dioleoyl-GPE (18:1/18:1)	Lipid	Phospholipid Metabolism	52609	LC/MS Pos Late	100008906	2485	744.554	4004-05-01	9546757			157984592	147269104	120330656	113074112	107891976	121497272	131199272	141692816	124321592	128736816	102846744	93257352	161076976	166943280	144931376	134494240	141023840	140076544	135249456	136168096	28360810	36380828	19369112	16604929	21012860	33385734	22420264	14385541	17992418	25465232	36742996	41739016	41032672	54199376	44781952	32747382	24635518
1525	1,2-dipalmitoleoyl-GPC (16:1/16:1)*	Lipid	Phospholipid Metabolism	52472	LC/MS Pos Late	100008997	1992	730.538					311872960	274879872	248480192	236341136	240500176	273800704	274206176	287156608	281154624	287725920	195135792	147243312	312737472	358687296	283546528	242626768	288501024	297580768	264646752	261595216	31034632	63484556	40825592	51531340	63262616	52035000	55413820	49923152	39715908	71240688	55869344	99664704	61502360	86764272	68871992	56828768	46022752
1508	1,2-dipalmitoyl-GPC (16:0/16:0)	Lipid	Phospholipid Metabolism	19130	LC/MS Pos Late	100000657	2365	734.569	63-89-8	452110		HMDB00564	28826502	27239106	35920728	35572404	29111880	30945726	37589068	35634060	35890936	37375104	26941984	26613782	36797904	38102864	35052868	31368236	30791462	31805800	30693322	32197166	5.37452e+06	7555773	3378709	3331445	5186699	8.05841e+06	5180733	3692562	4705466	6328996	9925050	10089227	13704149	16668170	12743297	8.19582e+06	5.8522e+06
1781	1-(1-enyl-palmitoyl)-2-linoleoyl-GPC (P-16:0/18:2)*	Lipid	Plasmalogen	52682	LC/MS Pos Late	100009009	2226	742.574																									52702768	52889856	54230416	55807644	45953760	50520392	47419368	44104288	54393104	60088288	52145068	47267180	37641956	41361496	41123500	50334696	42898368
1770	1-(1-enyl-palmitoyl)-2-linoleoyl-GPE (P-16:0/18:2)*	Lipid	Plasmalogen	52677	LC/MS Pos Late	100009069	2351	700.528																									26075972	25798134	25574764	26846820	20340652	21721948	24772100	25043864	29589360	29373256	22193504	21816968	20788748	20843584	22111056	25060864	23344168
1772	1-(1-enyl-palmitoyl)-2-palmitoleoyl-GPC (P-16:0/16:1)*	Lipid	Plasmalogen	52713	LC/MS Pos Late	100009160	2218	716.559																									3.99218e+06	3290337	2561898	2571323	1810282	1951965	2177305	1714795	2712801	2728797	1960346	1852891	1708814	1641172	1496703	2122874	2589549
1790	1-(1-enyl-palmitoyl)-GPE (P-16:0)*	Lipid	Lysoplasmalogen	39270	LC/MS Pos Late	100003000	1558	438.298					129798	139704	381245	428179	187158	269051	127703	202099	208382	277818	278812	441651	262190	288669	335506	472107	346045	449401	417744	443653	1411219	1230879	1647630	2008360	1356269	1615640	1508578	1652776	1545887	1481874	1399140	1470694	1196728	1182050	1090019	1730610	1517249
1778	1-(1-enyl-stearoyl)-2-linoleoyl-GPE (P-18:0/18:2)*	Lipid	Plasmalogen	52748	LC/MS Pos Late	100009225	2633	728.559					9581024	8784397	8201739	9099881	8597179	8968860	7837680	8212084	7793549	8029026	8441870	9815704	8.1004e+06	9730188	8209856	8697712	7561480	8385483	8677104	7918520	11909570	12131485	11755813	11558139	10348365	12809048	11016390	10491308	11633539	11247151	12207560	12158707	10876879	12448621	13137637	12521390	12939790
1777	1-(1-enyl-stearoyl)-2-oleoyl-GPE (P-18:0/18:1)	Lipid	Plasmalogen	52614	LC/MS Pos Late	100008919	2950	730.574	144371-68-6				3340573	3086950	3918733	3332942	3691128	3412558	2502978	2596300	1981782	1997549	2612827	3565447	3186067	3490050	3235702	3450395	2452083	3048589	3197714	3147180	3927073	4300963	5115345	4821040	3832719	5025843	3567398	3179050	3116454	3157693	4005202	4130512	3804855	3918411	3477774	4199404	4769685
1794	1-(1-enyl-stearoyl)-GPE (P-18:0)*	Lipid	Lysoplasmalogen	39271	LC/MS Pos Late	100003001	1649	466.329					1739257	1699497	3.98371e+06	4807028	2616252	2412190	1364062	1581237	2.00091e+06	2625671	2318938	3236333	2374534	2563075	2501416	3141976	2571023	2869335	2891394	3102829	1326203	1096569	2074495	1.90418e+06	1228765	1567692	1276417	1374525	1049522	1189210	1621689	1478072	1149080	1239535	1439328	1.90124e+06	1689243
3082	1-kestose	Xenobiotics	Food Component/Plant	22012	LC/MS Neg	100000980	1054	503.162	470-69-9	440080	C03661	HMDB11729	2.13089e+06	547334	1.43242e+06	1.64718e+06	1.91959e+06	1.91e+06	991988	1122886	1.9072e+06	2.87422e+06	854889	257077	1.91056e+06	1522810	990214	605996	832035	779534	1.12061e+06	704939	1.32437e+06	861249	1.36368e+06	1.33998e+06	1.61309e+06	470647	1295562	1.30063e+06	1.09703e+06	1290606	573937	355953	1.51389e+06	1.79018e+06	971177	878163	1156393
1678	1-linolenoyl-GPC (18:3)*	Lipid	Lysolipid	45951	LC/MS Pos Late	100005350	1422	518.324					3306368	2373243	3974670	5.57353e+06	4014658	3437707	4211416	3280976	2898864	2274784	5818419	10415786	3066802	2873412	3218583	7039263	4252670	2351559	3663907	3832573	833856	158502	423867	237862	551044	311288	510682	233803	266484	185293	362691	254317	715489	260732	633043	240330	481840
2168	1-linoleoyl-2-linolenoyl-galactosylglycerol (18:2/18:3)*	Lipid	Glycolipid Metabolism	54898	LC/MS Pos Late	100010878	2209	794.578					1631844	1400324	3755907	2727943	1923490	2152203	2280527	2144315	3132251	2219513	2607196	2457075	2415086	3970503	1874597	3701252	1622074	1793217	2505680	2.07537e+06	267002	465940	546276	569187	447232	432531	407163	253542	557071	298694	692430	1106815			365489	457540	237987
1521	1-linoleoyl-2-linolenoyl-GPC (18:2/18:3)*	Lipid	Phospholipid Metabolism	53176	LC/MS Pos Late	100009343	1939	780.554					20305754	18747324	20487782	19959158	14806796	15459966	24468660	21289422	18356328	18324388	17775372	13431925	19669600	20985116	19894692	15235754	16980300	15707513	14420934	15827694	2.56475e+06	4014213	1749645	1811389	2.02468e+06	3169033	2665852	1685888	1955356	2445976	4.52436e+06	5054172	5656079	7654037	4802361	2704256	2276779
1762	1-linoleoyl-GPA (18:2)*	Lipid	Lysolipid	52690	LC/MS Neg	100009082	5483	433.236				HMDB07856	4.67546e+06	7462467	7.3436e+06	3.765e+06	7177325	2.35855e+06	7.47276e+06	5.4032e+06	6874349	2943670	11622707	15045149	5.31563e+06	920182	4.35792e+06	12279335	7435863	3.33665e+06	8273428	7660491	694666	543835	645341		656125	1.55159e+06	680126	812847	397556		769335	1.17719e+06	1.52942e+06	799089	1.07291e+06	1.6188e+06	828841
1676	1-linoleoyl-GPC (18:2)	Lipid	Lysolipid	34419	LC/MS Pos Late	100001395	1465	520.34		11988421	C04100	HMDB10386	151556928	123262896	207954192	249613424	213912864	217993216	178295568	186214240	156464192	140656320	256677856	420421760	165494912	146805584	174476416	326857728	208941872	150817856	177680736	249675616	27378078	8933847	14802404	9217622	28277184	15968494	20276576	11743606	13788845	9212920	20382052	12547463	28672184	13050613	23290612	13212088	21027252
1710	1-linoleoyl-GPE (18:2)*	Lipid	Lysolipid	36600	LC/MS Pos Late	100001570	1482	478.293		52925130		HMDB11507	159146416	123747552	214160112	226980240	177204784	157845888	169163952	170392368	182475744	166055600	233705616	342072032	187044752	173596208	187722192	292432032	193271744	155228400	173121760	187823664	39999172	17097504	24718140	15500951	38328840	28231180	33787280	21937196	25737582	18206640	31553752	22136296	44583252	25917404	38639904	24358946	33363874
1754	1-linoleoyl-GPG (18:2)*	Lipid	Lysolipid	54885	LC/MS Neg	100009227	5516	507.273					1524250	11333129	4448115	19544510	2884857	9752021	3998420	13587961	2507866	13174406	8885167	51974500	2402298	5.71708e+06	2276645	31320840	3532955	12724194	4.15482e+06	19314374		817447		1.10307e+06		1.73081e+06		2.23509e+06		1.10894e+06		1.7478e+06		1924495		2.27976e+06
1731	1-linoleoyl-GPI* (18:2)*	Lipid	Lysolipid	36594	LC/MS Neg	100001778	5494	595.289					16274393	81557688	33301788	103500056	32727846	78321688	21912534	71766544	19936826	93309192	61222976	212331904	20900860	39667512	17054660	144625792	28231884	80771648	37207460	96253896	563276	4.1034e+06		3.92138e+06	575594	6740181		5817559	281699	5.08546e+06		6.80494e+06	677482	7.46796e+06	1.11525e+06	7475726
1740	1-linoleoyl-GPS (18:2)*	Lipid	Lysolipid	43676	LC/MS Neg	100004606	5500	520.268					1.81159e+06	4833181	4596559	6.71044e+06	5.86619e+06	5.27155e+06	3.61127e+06	4.53703e+06	2.54169e+06	5.88988e+06	9973366	16181815	2.45213e+06	2.21737e+06	2.01534e+06	9052899	4.02615e+06	4907862	4.99865e+06	6198832		339147				551304		655676				616338		580186		639991
1814	1-linoleoylglycerol (18:2)	Lipid	Monoacylglycerol	27447	LC/MS Neg	100001040	6477	279.233	2277-28-3	5283469			4994987	3.90784e+06	6907698	3.32676e+06	5721610	2.06517e+06	7.22287e+06	3259217	6065206	4.81198e+06	9024283	7.99449e+06	4.35801e+06	984956	6.28336e+06	3.85025e+06	5576513	3.15457e+06	7.40278e+06	4.35981e+06	1804145		1.33005e+06	1.42264e+06	1.4185e+06	2362530	1.62016e+06	1.33186e+06	2.16043e+06	1.6899e+06	1.6655e+06	1.66466e+06	1605183	810249	1.91415e+06	1.3862e+06	1438433
2705	1-methyladenine	Nucleotide	Purine Metabolism, Adenine containing	1527	LC/MS Pos Early	54	2133	150.077	5142-22-3	78821	C02216	HMDB11599	23038924	19996704	17782930	19259112	19043340	23261730	25745658	26407544	32996626	31536474	23195984	19001444	17183600	15375224	14498825	12285204	20308920	17565264	19130720	19374032	77966264	65906728	66279544	75094400	69380856	68921560	64606272	62823564	73948960	77909640	57787120	57171800	47808132	45640972	47124968	47743132	63908456
60	1-methylhistidine	Amino Acid	Histidine Metabolism	30460	LC/MS Pos Early	100001051	2755	170.092	332-80-9	92105	C01152	HMDB00001	236874288	230967696	237290320	236582512	220596848	252636336	201008224	200740064	204193120	209889328	243335680	255810624	195205008	234996848	215094192	210736416	221335616	256201504	253380576	250470640	444063520	398298464	471650400	455368352	423879296	386623712	453300192	464943424	430749504	432620192	380186784	374971296	386937664	407792384	397148928	407799904	392107552
76	1-methylimidazoleacetate	Amino Acid	Histidine Metabolism	32350	LC/MS Pos Early	100001208	2064	141.066	2625-49-2	75810	C05828	HMDB02820	118607	58883.3	94856.1			83952.7	78027.4	141380		70087.8	120384		143070	63830.3	109908		134898		186531	57675.6	276926	205742	286810	257653	191266	189709	324617	192823	309180	279690	276012	167774	400649	235021	271454	224700	331538
1803	1-myristoylglycerol (14:0)	Lipid	Monoacylglycerol	35625	LC/MS Neg	100001618	6353.3	227.202	75685-84-6	79050	C01885	HMDB11561	3.86697e+06	4020256	4.52336e+06	2.1835e+06	4540131	2.90649e+06	4272091	2.84148e+06	4227399	6984025	5.63973e+06	9255150	3.59391e+06	1.72101e+06	9640768	3891728	5054124	4.1707e+06	5.33504e+06	4075981	3.71896e+06	2636898	3041802	3.49104e+06	2.71269e+06	5.79448e+06	3269394	3.72209e+06	3.19077e+06	4.78534e+06	3.30967e+06	1.72455e+06	2.95035e+06	3.07442e+06	3315354	11025007	2.69558e+06
1838	1-oleoyl-2-linoleoyl-glycerol (18:1/18:2)	Lipid	Diacylglycerol	46798	LC/MS Pos Late	100002989	3115	636.556	106292-55-1				20427888	17461780	11778986	10810403	14774891	15227093	18610180	22731152	16012837	13118461	14399214	14905525	10070586	10869357	21302860	11094933	10897416	11937295	9124601	7.7582e+06	17209376	18842776	6177905	5414546	13807503	11098514	7675881	9226578	8680016	11397554	11060252	7947807	10111306	11002691	11740649	8014326	7394772
1528	1-oleoyl-2-linoleoyl-GPC (18:1/18:2)*	Lipid	Phospholipid Metabolism	52453	LC/MS Pos Late	100008981	2165	784.585					283913024	254171232	226841728	261625440	212727184	258245680	266565344	245206992	276870240	260929600	222825664	194623424	248728800	274888768	233795088	227306144	242417792	241473520	208199360	216390496	56431056	77515536	33287556	32836832	44206796	69209520	44363408	31673132	42592772	58290360	78364392	85901808	86936816	115647504	90382520	61498600	47978936
1580	1-oleoyl-2-linoleoyl-GPE (18:1/18:2)*	Lipid	Phospholipid Metabolism	52687	LC/MS Pos Late	100009078	2270	742.538		9546753		HMDB05349	227447280	196868672	175682160	188127552	158697040	180144560	222502112	206987904	195675344	186453472	175818432	141353760	214692560	228780048	203432192	180014176	196486656	188431696	177150992	168524496	48380948	70696456	33495156	31030142	40245772	60136492	42593196	31582318	35918484	47856156	72536560	75388944	75173832	106798544	80670264	55138492	45233364
1531	1-oleoyl-2-linoleoyl-GPI (18:1/18:2)*	Lipid	Phospholipid Metabolism	52451	LC/MS Polar	100008979	902	859.534					1560571	1281647	1675666	1.70672e+06	1308612	1148839	1634513	1368433	1600322	1357993	1213080	913450	1447982	1404780	1458621	1182628	1279252	1307005	1474960	1119367	247640	326626	166676	125767	230857	269035	189134	109035	148229	204352	372272	352883	419145	449449	424764	223172	211464
1839	1-oleoyl-3-linoleoyl-glycerol (18:1/18:2)	Lipid	Diacylglycerol	46799	LC/MS Pos Late	100002990	3223	636.556	104346-53-4				84371056	87668552	64945896	66231964	63953604	68521064	76908736	93563792	66499432	68465904	58898136	70512256	51232152	65742772	86842328	63980572	54011564	58529760	51294228	54684424	36016528	37567304	14400845	12633638	23906600	28888026	17361396	14197553	19991048	29839962	29558892	23270780	26908056	31016446	26358074	20174006	16813088
1747	1-oleoylglycerophosphate (18:1)	Lipid	Lysolipid	36812	LC/MS Neg	100001671	5615	435.252	325465-93-8	5497152			2.24756e+06	4447918	4.98276e+06	2.27011e+06	4.28779e+06	789874	3.33517e+06	4.58972e+06	3467378		5.8599e+06		3.09653e+06		2.48595e+06	6683583	3.79387e+06	3.57215e+06	6.39601e+06	3.49509e+06
1673	1-oleoyl-GPC (18:1)	Lipid	Lysolipid	48258	LC/MS Pos Late	100001272	1540	522.355	19420-56-5	16081932		HMDB02815	134420304	117308856	152884320	174375424	157177296	163563696	140082800	140355568	152510192	133886608	176662896	275128320	162472080	149562512	145992928	218816224	173919344	154309056	163922720	176218112	19127628	7637415	9033927	6273214	20430176	10462192	11227962	8922833	9012320	6639700	12097986	8000692	15686449	9373881	14656344	10835525	12674992
1706	1-oleoyl-GPE (18:1)	Lipid	Lysolipid	35628	LC/MS Pos Late	100001569	1554	480.308	89576-29-4	9547071		HMDB11506	188863792	176285968	219426208	234909536	208901024	211157808	184206112	185259968	212173632	193544672	236368640	287011872	241640736	198760688	212224176	297960096	236651776	226360960	229797472	203696832	48578340	32789366	30633382	23428572	41303760	31776442	32904072	37036672	27978372	19505356	38130740	25442568	46317568	32425396	55643272	36976904	37373160
1753	1-oleoyl-GPG (18:1)*	Lipid	Lysolipid	45968	LC/MS Neg	100005716	5610	509.288					646658	1.65726e+06	2.97049e+06	3.13626e+06	1.76354e+06	1222429	1.70454e+06	2.05589e+06	1.52849e+06	3.05184e+06	4393463	5902223	1.46486e+06	882141	1663016	5136545	3.04647e+06	2.65454e+06	2.7197e+06	2.8519e+06
1729	1-oleoyl-GPI (18:1)*	Lipid	Lysolipid	36602	LC/MS Neg	100001777	5599	597.304					1.83946e+06	9885013	5599325	9365977	4890159	6.41437e+06	3444219	8976684	3.02515e+06	12273608	9879761	26825952	3.73214e+06	4.12631e+06	2.67772e+06	21226536	5.17694e+06	11843625	7.87493e+06	12432200		383113		248276		581605		526602		391837		396264		513553		650259
1738	1-oleoyl-GPS (18:1)	Lipid	Lysolipid	19260	LC/MS Neg	100000630	5607	522.284		9547099			1.57744e+06	12618900	4442205	13294115	4.4585e+06	9347496	3.04581e+06	11058116	2.57452e+06	15411195	8746555	29641380	2318734	4461337	1.61061e+06	19162544	2.75674e+06	13563034	5512588	12381914		1.00455e+06		798056		2.25581e+06		2.99321e+06		1.09087e+06		1.2382e+06		2.47225e+06		2.41528e+06
1812	1-oleoylglycerol (18:1)	Lipid	Monoacylglycerol	21184	LC/MS Neg	100000924	6500	281.249	111-03-5	5283468		HMDB11567	14142509	15044412	13166448	9120950	11852505	10285718	13447181	13542556	14146108	17247488	13571993	26839004	13890692	5.14391e+06	3.36919e+06	14698098	12412264	14667932	3.37235e+06	10367480	11892394	5568721	10467401	6040338	11366238	12066675	1.35649e+06	9177547	12005172	7315971	1.3058e+06		10069112	6.06135e+06	11866010	6.42597e+06	11325202
1573	1-palmitoleoyl-2-linolenoyl-GPC (16:1/18:3)*	Lipid	Phospholipid Metabolism	53180	LC/MS Pos Late	100009345	1850	754.538					17004604	15638993	14700813	13695857	11058446	12649111	17635410	18660780	15498719	14579407	10878501	8235732	15091116	17073242	14978166	10992609	14618767	13441599	12079539	11822196	1139366	1975831	835031	954686	1063216	1510699	1253320	826527	821734	1373417	2109953	2842715	2611675	3761057	2458308	1385547	1174203
1572	1-palmitoleoyl-2-linoleoyl-GPC (16:1/18:2)*	Lipid	Phospholipid Metabolism	52683	LC/MS Pos Late	100009075	2003	756.554					324222400	298471456	281814656	279721536	284757664	302474080	316044576	317007200	315810496	324701120	257310560	213419664	303191136	333837792	308413088	257797760	302424928	315557216	272235616	289653952	39720492	66876932	28039208	29109230	41119164	56518496	41022320	26597572	37341496	51804164	76164984	89286096	86274208	116121304	78043784	55542036	45954776
1837	1-palmitoleoyl-2-oleoyl-glycerol (16:1/18:1)*	Lipid	Diacylglycerol	52632	LC/MS Pos Late	100009053	3035	610.54		9543694		HMDB07131	15733841	12003921	12018117	10327160	13017754	14327809	12579887	14853019	12815681	12659052	13304450	12581670	17048044	19263432	24615864	14733056	14817769	16443420	12761623	11161869	8848400	9974389	5312227	4436661	9316337	7425644	5357905	5604984	6679728	7951923	8319807	4649997	9416994	10215123	10128161	7271557	6129528
1522	1-palmitoleoyl-2-oleoyl-GPC (16:1/18:1)*	Lipid	Phospholipid Metabolism	52458	LC/MS Pos Late	100008983	2155	758.569					189587216	177209072	188207696	150574880	140255440	184741056	170894064	195260416	179613376	200775952	135679152	116412512	219366224	207918016	208681344	169032576	185145184	174517440	176343232	202781648	25884746	31076776	15537026	14211220	13351016	23833246	18560786	14496599	16094150	26959060	22608086	41613320	36157432	42017336	36704928	30842888	13039143
1840	1-palmitoleoyl-3-oleoyl-glycerol (16:1/18:1)*	Lipid	Diacylglycerol	52631	LC/MS Pos Late	100009054	3154	610.54					42509872	51993996	36481400	47573168	29288100	51199228	39821632	67275752	35110576	49227684	33101720	53703980	48266456	85084224	60830980	68817928	45025040	60391452	42409044	55523996	9463185	14153742	5513123	5913107	7503930	11958307	5215390	5429052	6843464	12615227	11195295	8.15159e+06	10793381	17476242	9580792	11732769	6.25253e+06
1667	1-palmitoleoyl-GPC* (16:1)*	Lipid	Lysolipid	33230	LC/MS Pos Late	100001511	1450	494.324		24779461		HMDB10383	97137136	86338928	113924680	125111400	129392880	131632312	113996280	111659144	114079792	103734032	156509856	202371392	151037488	123833648	114122360	210330496	172655568	132491384	152023888	158603968	11262815	4739327	7.54831e+06	6154171	12794614	6.88077e+06	9017904	8486442	7.82743e+06	7170152	8.23404e+06	6271848	13043724	6375583	10881290	6261252	10805752
2170	1-palmitoyl-2-linolenoyl-galactosylglycerol (16:0/18:3)*	Lipid	Glycolipid Metabolism	54900	LC/MS Pos Late	100010894	2455	770.578																									671014	1438688	1687924	2533871	1750280	1004275	1768494	1971509	1627795	1639076	3244701	7258965	1410092	1957434	3124646	2.26498e+06	1846671
2171	1-palmitoyl-2-linoleoyl-galactosylglycerol (16:0/18:2)*	Lipid	Glycolipid Metabolism	54901	LC/MS Pos Late	100010893	2731	772.593							674105		268280	398791		267544			490502	466705		532137	307432	871658	277512	331855	689033	435093	2190786	5.66619e+06	5.78946e+06	8674977	5378365	2947365	6711569	6.68328e+06	5.61352e+06	6.27263e+06	15322031	30085184	5118959	5817597	8976464	9380468	6377401
1841	1-palmitoyl-2-linoleoyl-glycerol (16:0/18:2)*	Lipid	Diacylglycerol	52633	LC/MS Pos Late	100009052	3080	610.54		9543695		HMDB05207,HMDB07103	12533875	9226080	6754656	4678731	10824161	6467656	9770635	10117637	9471134	5646633	11109784	9276855	2913536	9495866	12719163	4123976	5516740	4153360	4625480	3.38394e+06	12425880	10017646	5327732	3858193	11622377	6233760	5768621	6075214	6778282	6.73089e+06	8515175	5682089	6382891	5296436	10150045	5550629	5903491
1511	1-palmitoyl-2-linoleoyl-GPC (16:0/18:2)	Lipid	Phospholipid Metabolism	42446	LC/MS Pos Late	1537	2160	758.569	40811-94-7	5287971			334261600	288899648	287748736	363593504	306672640	326878720	363934880	321064992	380375968	345101984	322360768	271984800	325291232	385133696	308874080	281123040	351737088	355937536	296234944	281885440	62646220	96055808	47279448	53237924	68640744	98370520	64241972	49902624	61633832	81853040	133671648	149552368	131721208	177040448	130050504	84342808	77837560
1543	1-palmitoyl-2-linoleoyl-GPE (16:0/18:2)	Lipid	Phospholipid Metabolism	42449	LC/MS Pos Late	100001870	2275	716.523		9546747		HMDB05322	223833552	183981488	147578640	153840544	163397680	193380368	215039696	194928768	198972688	186227376	167357824	124409896	166031520	209676352	191691264	142388272	180026240	169220672	148192336	134355888	77909880	85531504	47556216	45687920	65902984	103365368	70172120	52557216	57902376	60290940	101555216	107588480	74703184	99731664	82208392	73869712	64839988
1530	1-palmitoyl-2-linoleoyl-GPI (16:0/18:2)	Lipid	Phospholipid Metabolism	52450	LC/MS Polar	1528	910	833.519					1.52466e+06	1455700	1.52164e+06	1438462	1552375	1.37286e+06	1.55646e+06	1421601	1695197	1591975	1296407	917157	1528470	1.62411e+06	1492791	1452121	1601672	1294351	1600935	1350269	176483	192162	78135	75643	153813	226958	111499	78836	114155	149063	324478	328829	306187	438743	346685	190373	159302
1510	1-palmitoyl-2-oleoyl-GPC (16:0/18:1)	Lipid	Phospholipid Metabolism	52461	LC/MS Pos Late	1539	2358	760.585	26853-31-6;26853-31-6	6436017			257270656	227823296	245666496	234043792	217597632	244374608	244844544	251029792	255535664	269761696	204706400	177034848	251356880	261955616	245987424	219408656	253223008	262403168	233424592	237103840	31715080	43176680	19517154	18338814	24777556	38788256	27035910	18977420	24583356	33253030	53296040	59244064	58738944	78278944	59695188	41186848	30104344
1536	1-palmitoyl-2-oleoyl-GPE (16:0/18:1)	Lipid	Phospholipid Metabolism	19263	LC/MS Pos Late	1526	2509	718.538	26662-94-2	5283496		HMDB05320	306188448	260150368	233934336	222846432	241103376	267244032	287306528	281125696	251669952	245854480	230942080	186443520	279244608	302864896	269706688	233856544	275687424	259853552	245920128	243415264	61334232	82708800	40721488	34935436	45133696	70193608	51114804	34755556	43595716	51623536	74911384	82173888	87246104	114969776	92329840	64181896	53966128
1523	1-palmitoyl-2-palmitoleoyl-GPC (16:0/16:1)*	Lipid	Phospholipid Metabolism	52470	LC/MS Pos Late	100008984	2160	732.554					204330416	221427632	224119936	222926336	216364528	246639984	233409120	236984576	225741312	274790144	171448192	164920992	253366192	274333088	249969424	213020784	263145008	267937936	244502288	232401440	55773244	112107600	99386320	125702080	125719472	89932712	134337888	136940544	92352744	148004768	119303752	228631344	104164432	141064032	146645504	134564080	93932736
1560	1-palmitoyl-2-stearoyl-GPC (16:0/18:0)	Lipid	Phospholipid Metabolism	52616	LC/MS Pos Late	100008921	2653	762.601	59403-51-9				7.00752e+06	6122921	7616783	6850301	5558520	5546595	6138727	6473398	6.23351e+06	7313098	4867366	5159217	7163411	8365266	7122997	6331933	6000104	6.15942e+06	6622939	6680635	1005993	1379547	515470	413746	774091	1480078	662602	430241	527619	1155253	1688134	1748243	2400716	2944202	2256921	1.2873e+06	984372
1842	1-palmitoyl-3-linoleoyl-glycerol (16:0/18:2)*	Lipid	Diacylglycerol	52634	LC/MS Pos Late	100009055	3197	610.541					151575616	142238720	106327968	108625752	118109808	122824752	120593536	142675200	109360280	109047400	119984432	137441968	77931400	117738504	153145760	102293000	107223888	102732624	102085944	103560152	37651228	38285192	18606702	17341206	32280040	33459060	21990110	18338872	26653336	40649088	39368992	31289628	30823892	36190608	36442324	26860342	21763172
1664	1-palmitoyl-GPC (16:0)	Lipid	Lysolipid	33955	LC/MS Pos Late	100001263	1525	496.34	17364-16-8	86554		HMDB10382	54714932	41284472	83856896	80241040	53346180	54804464	63301072	61009364	75634128	80642024	52545868	78081600	74571336	58925156	60797388	79077280	64817832	58806992	67457800	65414812	8419860	3985934	5170171	3856332	8441744	6369619	6.95211e+06	5848006	5188488	5262095	6268556	4613378	9614153	5634188	6.69962e+06	6802722	6270216
1701	1-palmitoyl-GPE (16:0)	Lipid	Lysolipid	35631	LC/MS Pos Late	100001567	1544	454.293		9547069		HMDB11503	74870680	48181668	122006216	126883560	53521168	57040868	80686872	70975376	110360304	126397224	42573196	49457344	120482688	104630832	87857160	90913424	106974624	67331168	74908984	76512592	5463769	5117616	5095162	5940749	6995162	7252022	6473399	6287226	7.74082e+06	5356047	7973295	5757763	7631965	5811898	5236308	9878561	6549077
1748	1-palmitoyl-GPG (16:0)*	Lipid	Lysolipid	45970	LC/MS Neg	100005717	5570	483.273		3300276			880860	2.05937e+06	3360220	5.56812e+06	1679631	1.70653e+06	1586166	2.6447e+06	1572820	5899323	2360730	5378280	1774206	1.78099e+06	1494833	5.75475e+06	2698161	3.92307e+06	2424514	4.306e+06	132932	312477	70656	294244	179231	375592		478515	105338	310686	135019	316882	117277	405336	223004	484978	121653
1724	1-palmitoyl-GPI* (16:0)*	Lipid	Lysolipid	35305	LC/MS Neg	100001655	5564	571.289				HMDB61695		578561	582606	645869	759135	338414	380263	430071	396808	1.07622e+06	1.41677e+06	1.63282e+06	364404	263221	314426	1.22509e+06	609931	644846	1.15665e+06	656608								135199								101371
1519	1-stearoyl-2-linoleoyl-GPC (18:0/18:2)*	Lipid	Phospholipid Metabolism	52452	LC/MS Pos Late	100008980	2380	786.601					58814244	51642008	46490448	51380056	42495184	53217512	52487880	43547164	52904648	41673036	42086344	37841484	51357484	56469116	48596292	36595640	51836808	48527176	47355384	48014328	5.79738e+06	9608776	2466089	2.81996e+06	4963710	8151595	3572184	2419787	2.77392e+06	4930288	12466850	12846461	9142938	20419650	15826009	6451751	4817692
1546	1-stearoyl-2-linoleoyl-GPE (18:0/18:2)*	Lipid	Phospholipid Metabolism	52446	LC/MS Pos Late	100008976	2522	744.554		9546749			85955232	64845392	62918344	59543976	59268108	63014868	73171216	63295564	66856712	63900008	64328912	40013744	63537924	70615408	69817096	51270396	65277984	64486612	49700864	53964116	10005752	14228186	4903254	3.94022e+06	7.29609e+06	10680294	6980542	5867880	7154993	9400873	16130836	16014513	16633871	28533926	17179032	8835012	9616890
1514	1-stearoyl-2-oleoyl-GPC (18:0/18:1)	Lipid	Phospholipid Metabolism	52438	LC/MS Pos Late	100008904	2644	788.616	56421-10-4				19770532	17793452	16652383	16118205	14933479	16180335	15050199	17531130	14174504	15767560	12048068	12683430	15743228	17882760	17801704	16487744	16041040	16895528	17023916	17266438	2387682	3430594	1097897	1067441	1.76547e+06	2894554	1778562	812243	1305217	2.36707e+06	4138133	4429592	4466264	5.42326e+06	4428202	2695511	2108210
1540	1-stearoyl-2-oleoyl-GPE (18:0/18:1)	Lipid	Phospholipid Metabolism	42448	LC/MS Pos Late	100001856	2858	746.569					49021068	44134184	41893296	38409828	35299768	37339584	41224156	41756972	38214108	36708352	33556960	28917446	43953960	49128516	47317508	38632432	41363704	40080920	38413636	37004356	6437109	8469769	3.84313e+06	2918423	4357089	6977865	4612023	3115371	3469471	4849755	8505072	9867706	10003157	13243716	9514603	6959582	5253167
1658	1-stearoyl-2-oleoyl-GPS (18:0/18:1)	Lipid	Phosphatidylserine (PS)	19265	LC/MS Pos Late	100000639	3000	790.559		9547087			3803112	4485969	4411884	4213563	3702546	4511518	4334512	4767387	4172022	3662021	3981979	3005169	5166315	5673676	3120467	3.44748e+06	4476728	4952768	3.99073e+06	3216379	338616	1070153	425758	317934		929521	448177	450992	79158	641873	867606	920017	1330004	1755816	752771	784105	326381
1671	1-stearoyl-GPC (18:0)	Lipid	Lysolipid	33961	LC/MS Pos Late	100001271	1606	524.371	19420-57-6	497299		HMDB10384	4468745	3624110	6507156	6.89325e+06	3731818	3.50501e+06	3890748	3.85208e+06	4380889	5098166	3091525	4397493	4683658	4166993	4401264	5884624	4636549	4004622	4.04954e+06	4920931	615579	336444	298705	194254	512425	449422	366335	331684	300902	504015	421401	313211	529044	267052	366590	306441	392897
1704	1-stearoyl-GPE (18:0)	Lipid	Lysolipid	42398	LC/MS Pos Late	100001461	1626	482.324	69747-55-3	9547068		HMDB11130	33576932	24788364	61898948	71322584	27024626	28278768	30090412	30520956	44138840	54505152	26236610	27102406	50392996	44602520	39325104	49103112	47541516	36893812	38135800	44503576	1.58755e+06	1355656	1174163	1435994	1842908	2035307	1420743	1539433	2.03306e+06	1464255	2506291	1837506	2287458	1921171	1402515	2827871	1668213
1727	1-stearoyl-GPI (18:0)	Lipid	Lysolipid	19324	LC/MS Neg	100000656	5794.3	599.32	796963-93-4			HMDB61696		64645.9	164485	214075		38888.4		89638.3		295258		140632		47075.9		184795		123243	139825	109823
1070	10-heptadecenoate (17:1n7)	Lipid	Long Chain Fatty Acid	33971	LC/MS Neg	100001278	5555	267.233	29743-97-3	5312435		HMDB60038	74083464	61191696	94174776	73952024	84600896	38588892	70075720	47625288	77571136	120243528	92468096	118461720	126677536	90011432	104590512	177842384	82789616	93797496	100323984	101236384	87789168	73114448	85789760	133254800	81367552	169382224	86264712	140976768	137397600	136173072	82351272	91297552	90904856	134499328	137455008	166631968	82395072
1080	10-nonadecenoate (19:1n9)	Lipid	Long Chain Fatty Acid	33972	LC/MS Neg	100001277	5780	295.264	73033-09-7	5312513		HMDB13622	6.84434e+06	6.09526e+06	8954142	8.00783e+06	8388488	3.30051e+06	6.60507e+06	3.64953e+06	7.37602e+06	11785640	8347246	8598365	15302785	9610091	11825731	21699182	8358628	8490636	11426932	9979563	7173421	4645882	7.43514e+06	8837599	6.61372e+06	10091597	7045891	8508955	11403556	9106376	6.89026e+06	4755918	6.77379e+06	10046544	9278168	10214681	6725158
1367	12,13-DiHOME	Lipid	Fatty Acid, Dihydroxy	38395	LC/MS Neg	62	5137	313.238	263399-35-5	10236635	C14829	HMDB04705	857516	712018	518158	641502	611033	746294	875092	806716	823459	618064	509415	734279	466051	555403	741989	733660	466518	622339		638806	837670	762610	528583	767199	894704	806925	617856	756202	726092	791359	667585	749877	526533	685912	756918	650829	720500
1349	13-HODE + 9-HODE	Lipid	Fatty Acid, Monohydroxy	37752	LC/MS Neg	100002196	5275	295.228		43013			5.81842e+06	5662182	5.6518e+06	6.16578e+06	5.57792e+06	6.23686e+06	6361474	5643291	5840009	6337700	5.902e+06	6.84133e+06	4325894	5.47195e+06	5.88605e+06	3.45685e+06	4.89534e+06	4634493	4908101	5.04138e+06	4.66512e+06	3.88681e+06	7022614	10773747	6.16602e+06	9001998	5.9669e+06	6.79409e+06	7500723	8877916	5.65422e+06	6518326	5477647	6717568	6.20557e+06	8.35486e+06	5.40931e+06
1167	13-methylmyristate	Lipid	Fatty Acid, Branched	38293	LC/MS Neg	100002344	5499	241.217	2485-71-4	151014			37355436	30001934	38243008	30452290	48303716	32676550	37299792	38790188	30331714	35538044	32449518	42795324	41285276	41557220	40269336	52423160	38670620	30672074	26483662	30467096	34987384	23522898	47708916	41275744	38147780	38362596	30920810	33504644	34194732	28581104	37455244	45250732	43846448	64164008	46923784	48498176	36666228
1170	methylpalmitate (15 or 2)	Lipid	Fatty Acid, Branched	38768	LC/MS Neg	100002945	5695	269.249		17903417			52179112	53658740	56689248	49645508	58332540	37811176	51312064	47444196	49845268	62304208	61882848	126543864	61071224	42144488	57008544	101637768	53349788	59642828	61935672	61209320	56612808	48057444	55008516	88941208	51291280	91541624	50615040	90417160	74726464	62812012	53549704	53659220	51091232	122703384	76648192	108347432	54251428
1173	17-methylstearate	Lipid	Fatty Acid, Branched	38296	LC/MS Neg	100002356	5993	297.28	2724-59-6	3083779			1.78465e+06	2.1008e+06	1.89312e+06	1.6266e+06	2.05754e+06	1.38774e+06	1.8612e+06	1.70056e+06	1.87799e+06	1.68229e+06	2.64547e+06	3.88354e+06	1.82706e+06	1.22671e+06	1.99709e+06	2.32271e+06	1.94362e+06	1.88084e+06	2.23216e+06	1.86299e+06	1.95346e+06	1.35155e+06	1.86524e+06	2.77728e+06	1.6063e+06	2.43405e+06	1.82779e+06	2.69228e+06	1.80881e+06	2.12389e+06	1.82081e+06	1.71922e+06	1.71835e+06	3.04825e+06	1.82736e+06	3.36096e+06	1.72428e+06
2805	2'-deoxycytidine	Nucleotide	Pyrimidine Metabolism, Cytidine containing	15949	LC/MS Pos Early	100000125	2193	228.098	951-77-9	13711	C00881	HMDB00014	1.20681e+06	1258793	2.01984e+06	3414161	1.91745e+06	2253322	693739	1001619	1.87406e+06	2184025	1.57088e+06	2533378	1.28578e+06	1041396	1.26724e+06	3966016	1.41166e+06	1349499	1.39893e+06	2189427
2753	2'-deoxyguanosine	Nucleotide	Purine Metabolism, Guanine containing	1411	LC/MS Pos Early	348	1890	268.104	961-07-9	187790	C00330	HMDB00085	15284555	19844136	17542544	16902544	17499518	18503678	19013558	23367470	21318970	18650654	17690602	20032488	11801914	12067968	10994703	15772974	15587651	9154460	12857481	13082324	5.28715e+06	5.14115e+06	5996580	7.35432e+06	6.02662e+06	7.32349e+06	4154406	5.80842e+06	5191791	7513914	5586803	6439164	6349937	6127990	4.85742e+06	8.19018e+06	5442233
2688	2'-deoxyinosine	Nucleotide	Purine Metabolism, (Hypo)Xanthine/Inosine containing	15076	LC/MS Neg	100000135	1688	251.079	890-38-0	65058	C05512	HMDB00071	2.58391e+06	3.58994e+06	2712874	3.72235e+06	2.44815e+06	2.42139e+06	2.93419e+06	3.94632e+06	3.15492e+06	2871419	2.38399e+06	2942642	2.01887e+06	2279897	1.95449e+06	3.00756e+06	1.97844e+06	1.80169e+06	1.90999e+06	2163365	788863	811350	656288	695437	550550	663951	603985	694562	533783	651136	556657	568582	649489	638022	497015	730792	569403
2783	2'-deoxyuridine	Nucleotide	Pyrimidine Metabolism, Uracil containing	1412	LC/MS Neg	536	1586	111.02	951-78-0	13712	C00526	HMDB00012	114236	77991.9	215106	204050	240701	135285	73598.7	76737.6	179639	176831	256512	170281	225166	89897.5	176950	246573	225371	167531	240471	181120	54799.2		102346	99622.9	53283.8	44415.7	62205.4	72730.6	70060.4				92555.4		30532.4	61369.6	92082.2
2740	2'-O-methylguanosine	Nucleotide	Purine Metabolism, Guanine containing	36811	LC/MS Neg	100001713	1912.6	296.1	2140-71-8		C04545		344164	347477	278351	361020	432535	364626	331117	395692	400562	468570	465366	463096	333096	376855	324428	399402	366967	424915	526177	416893	842261	756420	931020	761756	812955	917654	1.01003e+06	777309	727196	1.06557e+06	819848	896675	875088	916821	868231	1.06328e+06	838331
3109	2,3-dihydroxyisovalerate	Xenobiotics	Food Component/Plant	38276	LC/MS Polar	100002417	1050	133.051	1756-18-9	677	C04039	HMDB12141	834824	742358	1060231	1042539	590530	661806	797346	968050	732868	1.9344e+06	321675	300058	1084916	643338	824965	689063	337178	293575	441703	521539	742908	428684	951417	976374	764189	906605	492995	532759	1079684	1096999	337265	331326	951949	1.04736e+06	759828	883293	809990
1240	2-aminoheptanoate	Lipid	Fatty Acid, Amino	43761	LC/MS Pos Early	100004542	3160	146.118	1115-90-8	227939			381031		503755	397781			601338				679521	281951	517256		361388	593387			217990		260145					366505		525138		449869	288437	482372			336756	553596
1245	2-aminooctanoate	Lipid	Fatty Acid, Amino	43343	LC/MS Pos Late	100004227	750	160.133	644-90-6	69522		HMDB00991		47073				43642			109483	82052		63418	86342	59388							139927	105711	90055	123215	90412		143017	181353	220635	195990		96989	109460	202943	105350	144881
304	2-hydroxy-3-methylvalerate	Amino Acid	Leucine, Isoleucine and Valine Metabolism	36746	LC/MS Neg	100001541	1800	131.071	488-15-3	164623		HMDB00317	20253.6						22002.7	38108.4	26354.7	122975			269762	130548	121271	153003	65992.3	23531.3	95354.2	89260										48963.6			87864.2	123976
1186	2-hydroxyglutarate	Lipid	Fatty Acid, Dicarboxylate	37253	LC/MS Polar	100002070	3352.8	147.03	40951-21-1	43	C02630	HMDB00606	162779344	247463664	89816048	181096976	122068784	203512288	73171856	97573816	40664608	242879840	103935928	153243120	102751344	229015872	237992592	300075168	132186792	363383168	108748568	294229728	175718112	296701280	179202928	265514912	163691328	314336960	119050928	231432064	159333456	177127824	115465424	269612032	88659240	295586016	177584816	257478176	124483144
1325	2-hydroxypalmitate	Lipid	Fatty Acid, Monohydroxy	35675	LC/MS Neg	100001579	5511.2	271.228	764-67-0	92836		HMDB31057	8304614	11094556	6.21566e+06	8.27885e+06	7362318	5001652	7.01862e+06	7.48528e+06	7.40459e+06	13706150	7438816	10421046	6433224	6960240	8416462	12355558	6.88569e+06	9457085	6940253	8657665	6.83953e+06	4349293	6869097	10255268	6.67809e+06	7.85588e+06	6286397	7516524	6807007	6916398	5.96528e+06	4610424	7038680	6.43912e+06	6.2192e+06	8669239	6.9589e+06
1326	2-hydroxystearate	Lipid	Fatty Acid, Monohydroxy	17945	LC/MS Neg	1239	5695	299.259	629-22-1	69417	C03045		2.02626e+06	3.66036e+06	2.19854e+06	2.2212e+06	2226369	2.12631e+06	2.00162e+06	3.92577e+06	2.36055e+06	4471867	2.73046e+06	5.09034e+06	2.01413e+06	1.71129e+06	2810722	2.91705e+06	2.12404e+06	2.33424e+06	2.26182e+06	2.61506e+06	2.28903e+06	1648137	2.35276e+06	2.38246e+06	2.16619e+06	3.02239e+06	1.9997e+06	2295287	2.42955e+06	2.37323e+06	1854549	1.90988e+06	1.8654e+06	1.57575e+06	2.03055e+06	1.65004e+06	2.09973e+06
3116	2-isopropylmalate	Xenobiotics	Food Component/Plant	15667	LC/MS Polar	100000409	2605	175.061	3237-44-3	77	C02504	HMDB00402	1506538	1.46401e+06	1665275	1533252	680849	928673	833100	1255520	787214	2498709	482044	444394	1840160	1.33229e+06	1590400	1313272	729359	151748	1227312	1270780	517667	687500	1226312	736994	484318	939417	317808	498045	996042	1157784	587191		1.43026e+06	1111258	1427120	1.41051e+06	1.61379e+06
3376	2-ketogluconate	Xenobiotics	Food Component/Plant	48370	LC/MS Polar	100005943	2668	193.035	1040352-40-6	3035456			4750718	3260028	3.48824e+06	4887370		5850064	10176349	9360791	14705639	34338988	4852419	1494884	15118018	7.53549e+06	3963926	12788470	5527821	3901025	3994015	10380267	2.07752e+06	2287256	1876694		3.55441e+06	5535397	3791548	5301672	6.1811e+06	10040737	1.86053e+06	2641691	10338519	16709676	11029020	10486889	5088898
1815	2-linoleoylglycerol (18:2)	Lipid	Monoacylglycerol	32506	LC/MS Neg	100000987	6250	279.233	3443-82-1	5365676		HMDB11538	1515530	1.5316e+06	1.55764e+06	922900	1.53857e+06		1.47973e+06	1.31942e+06	1.4332e+06	2.37111e+06	2.05497e+06	2940684	949698		1.54822e+06	1.04879e+06	1.30515e+06	1372899	1.6525e+06		350926								497940				306332				258931
1044	2-methylcitrate	Energy	TCA Cycle	37483	LC/MS Neg	90	575	205.035	6061-96-7	439681	C02225	HMDB00379	10074133	6.81484e+06	8543378	7608804	4873794	4.51447e+06	8317129	6050520	6010181	5.73523e+06	5500076	3.27306e+06	3.03729e+06	2.7202e+06	4.80287e+06	4218207	2.72527e+06	2.78535e+06	3.70851e+06	2.94334e+06	8298501	6435186	11741360	8562639	4566545	3.84149e+06	4.19683e+06	2.4586e+06	5.74937e+06	5904712	5228644	4.62939e+06	4929374	4.14059e+06	5870789	4.33288e+06	5.5869e+06
19	2-methylserine	Amino Acid	Glycine, Serine and Threonine Metabolism	53229	LC/MS Pos Early	100009246	1652	120.066		94309			2.69173e+06	3.98289e+06	7.78501e+06	9392096	6913301	16479092	3.30783e+06	5.56655e+06	1.38481e+06	3.93967e+06	12887399	9827009	6473539	6.94401e+06	3.46863e+06	3110496	4530776	6373767	19887794	22596068	2746155	2.39636e+06	10664927	4.40234e+06	14391331	11205189	1.42437e+06	4005146	1.64497e+06	2.87893e+06	6.83209e+06	29222518	2.35867e+06	1918402	1.11486e+06	3333014	9360946
1804	2-myristoylglycerol (14:0)	Lipid	Monoacylglycerol	34383	LC/MS Neg	100001408	6230	227.202	27214-38-6	137938			1.48144e+06	1.78936e+06	1.48402e+06		1.46005e+06	1.14981e+06	2200602	1.82536e+06	1.18606e+06	2.31294e+06	2064761	3.05611e+06	1529141	299959	1.61102e+06	1.77786e+06	1.32398e+06	1.61102e+06	3.22804e+06	1.64842e+06	2.31834e+06	647053	1.28793e+06	1.31817e+06	1.14017e+06	2.20606e+06	2.68588e+06	973993		2.06682e+06	1.30642e+06	575833	1.18725e+06	1.06327e+06	723352		1.63054e+06
1668	2-palmitoleoyl-GPC* (16:1)*	Lipid	Lysolipid	35819	LC/MS Pos Late	100001561	1425	494.324					150872912	120245040	154000704	169313072	191093728	178503808	158069936	173060256	146140672	120149240	231570368	336116480	170973536	144750608	165734608	337836704	211769664	138192240	199916080	232627824	5381811	3071733	3592500	3461860	6086402	3901402	5091400	3944526	4035286	4339240	5292495	4569773	7901847	5304604	7433063	4328414	5674537
1665	2-palmitoyl-GPC* (16:0)*	Lipid	Lysolipid	35253	LC/MS Pos Late	100001562	1505	496.34		15061532		HMDB61702	30416698	35312920	39761392	51275576	48855860	41400712	35610256	34905072	32783106	30973328	50463036	80548976	30989530	27385308	34423052	67262064	37114928	38642252	36952336	52694272	3956144	1957974	2057072	1816609	3530638	2884490	2756372	2153253	2500184	1847418	3590700	2712422	5408138	3983425	3818723	4023003	3797168
854	2-phosphoglycerate	Carbohydrate	Glycolysis, Gluconeogenesis, and Pyruvate Metabolism	35629	LC/MS Polar	100000093	4346	184.986	70195-25-4	59	C00631	HMDB03391	785121	723952	977338	955652	539519	1426477	644760	3599117	939446	859264	893599	840619	2042353	13906969	906990	720963	1175890	1193779	868484	776374										118337	157111	111910	230530	102624	234505
1705	2-stearoyl-GPE (18:0)*	Lipid	Lysolipid	41220	LC/MS Neg	100003901	6350	480.31					715267	609300	2.17707e+06	1.7974e+06	524645	391870	733890	620379	1.06553e+06	2.02855e+06	990687	1.15158e+06	1.06469e+06	488127	885823	1.4461e+06	1.18499e+06	845318	1.29601e+06	1.10375e+06
159	3,4-dihydroxyphenylacetate	Amino Acid	Phenylalanine and Tyrosine Metabolism	18296	LC/MS Neg	100000449	1040	123.045	102-32-9	547	C01161	HMDB01336	118313			62055.4	194844	105797			50511.2	158866			97058.3		83525.3		58054.6		85059.8		231855	66928.9	99963.9	223554	354109		349808	167818	384985	198455	45264.6	63682.3				307872	333774
134	3-(4-hydroxyphenyl)lactate (HPLA)	Amino Acid	Phenylalanine and Tyrosine Metabolism	32197	LC/MS Neg	240	1379	181.051	6482-98-0	9378	C03672	HMDB00755	165940	177753	88156.6	69002.9	93482.4	76658.5		170421	91737.6	188405	231912	240675	198900	127850	155776	127653	122526	77374.3	197569	127300	22350.4	63918.9		77192.4	37163.9	78665	50353.9	132760	93907.7	119857		64121.2		160276		135929	51982.4
2816	3-aminoisobutyrate	Nucleotide	Pyrimidine Metabolism, Thymine containing	1566	LC/MS Pos Early	1114	2215	104.071	10569-72-9;214139-20-5	64956	C05145	HMDB03911	39372960	44203920	48776128	59374844	29794402	38489584	33021246	45470324	42139220	55907956	36668876	32162810	87523832	89431576	95069928	166149936	48560232	61753848	62317448	67982416	10994229	12675680	16162994	14858811	12568145	9445303	10084841	9102607	13648480	15338221	11984730	8729060	25714486	20772726	29889294	29072504	21244342
305	3-hydroxy-2-ethylpropionate	Amino Acid	Leucine, Isoleucine and Valine Metabolism	32397	LC/MS Polar	100001170	1443.3	117.056	4374-62-3	188979		HMDB00396	243858	242615	176503	127368	270960	209247	232958	234050	157073		219650	236688	203832	258894	196571	189815			149847	159120
1887	3-hydroxy-3-methylglutarate	Lipid	Mevalonate Metabolism	531	LC/MS Polar	112	2700	161.046	503-49-1	1662	C03761	HMDB00355	6287863	5993087	5891933	5185592	5448330	5839374	5247452	5017351	6747240	8200441	5564642	5709611	8.29206e+06	6.86302e+06	5410441	6147229	6920715	5921719	6241170	6350491	6205503	5478324	4424973	4638168	6002432	6571603	5650695	5106165	6268020	7351719	5194926	5279991	6428484	7.16121e+06	4384156	5273507	7.1744e+06
1317	3-hydroxybutyrate (BHBA)	Lipid	Ketone Bodies	542	LC/MS Polar	254	1443.3	103.04	625-72-9	441	C01089	HMDB00357	292536	247421	221764	191504	171840	191814	253212	216107	244506	340673	248391	210703	231432	255333	196516	233658	215727	194307	157709	252205							214077	238418	249394	204259		115719	187577	193699	276466	173883	143306
1286	3-hydroxybutyrylcarnitine (2)	Lipid	Fatty Acid Metabolism(Acyl Carnitine)	52984	LC/MS Pos Early	100009271	2340	248.149					1.84554e+06	2.02039e+06	2723103	2946257	1.57319e+06	1.19546e+06	628229	939180	1.81215e+06	2.12075e+06	1.73281e+06	2653352	1.71352e+06	2.31357e+06	1.59443e+06	1.98969e+06	2.49621e+06	2400048	2.28281e+06	2110266	875934	1.30272e+06	1.78784e+06	2.10553e+06	658909	769392	1.72294e+06	1.48364e+06	2383847	2.2752e+06	1.14805e+06	1.68025e+06	1.95597e+06	2399975	1.65822e+06	1.85275e+06	2.10753e+06
1331	3-hydroxydecanoate	Lipid	Fatty Acid, Monohydroxy	22053	LC/MS Neg	100000997	4634.7	187.134	5561-87-5	26612		HMDB02203	770923	1.01795e+06	941485	1.21607e+06	550273	714079	1.09773e+06	641633	1.81863e+06	1.90753e+06	1.63837e+06	1.21602e+06	2.23343e+06	2.20254e+06	1.69176e+06	1817293	2549769	2.19871e+06	1.45921e+06	1944313	1.11484e+06	1.42144e+06	743954	703381	514264	862687	1.45559e+06	1.48546e+06	528446	712976	499127	2.32415e+06	2.56593e+06	3.23148e+06	2.43568e+06	2.01369e+06	739611
312	3-hydroxyisobutyrate	Amino Acid	Leucine, Isoleucine and Valine Metabolism	1549	LC/MS Polar	111	1619.1	103.04	2068-83-9	87	C06001	HMDB00336	1215935	829841	576068	542481	492575	545665	559648	718382	530345	567246	402996	351466	726713	667606	791108	534492	386228	248242	498235	358928	199836	158101		150831	153595		226718	214396	199702	178062				153191			116242
231	3-hydroxykynurenine	Amino Acid	Tryptophan Metabolism	22110	LC/MS Pos Early	100000986	2536	225.087	2147-61-7	89	C02794	HMDB00732	155228080	145082464	207430800	175945984	157655968	142005536	138570144	196959392	163506880	143202528	268786912	239278304	177848016	175294304	178919952	172751184	172417280	150797664	193041888	168603184	194520288	184628224	147043712	223122784	213868544	181446960	228717760	255579392	263179168	217246016	292926336	292601440	150493648	229850240	88466856	206506640	198633552
1333	3-hydroxylaurate	Lipid	Fatty Acid, Monohydroxy	32457	LC/MS Neg	100001112	5175	215.165	53941-38-1	94216		HMDB00387	1.05383e+06	1.54112e+06	1.47423e+06	1.15122e+06	830518	1.03626e+06	740250	972904	882301	1108082	1030400	1.09299e+06	1.11112e+06	1572265	1.30545e+06	1.33061e+06	1.17502e+06	1.2228e+06	767156	1.23658e+06	988080	797290	487457	667350	713182	746842	992115	964815	604264	783167	770056	833232	1.07459e+06	1.70601e+06	1.72266e+06	1.18536e+06	807541
1335	3-hydroxymyristate	Lipid	Fatty Acid, Monohydroxy	21158	LC/MS Neg	100000882	5335	243.197	3422-31-9	16064			5056877	7.02539e+06	4.87e+06	2.95757e+06	5.90607e+06	7046258	4.63084e+06	5.43846e+06	5372781	4.62152e+06	4.03627e+06	6.61716e+06	3510633	3.66114e+06	5.69482e+06	4854248	4319679	2.71176e+06	4742694	2.25123e+06	3.93523e+06	3524000	5.21881e+06	2.87049e+06	4241374	4.05703e+06	4.47316e+06	4522842	4.06765e+06	5.00776e+06	2.98767e+06	3.57892e+06	5631160	6087629	4.33358e+06	4.77835e+06	4650720
1330	3-hydroxyoctanoate	Lipid	Fatty Acid, Monohydroxy	22001	LC/MS Neg	100000773	3446	159.103	88930-08-9	26613		HMDB01954	79829.8	50323.4	215403	95618.8			142991		216578	189641	254684	135992	261205	242788	282443	255853	261466	252352	197317	187543	107784	125655	135488	116412	104724	167972	238962	182638	124373	124395	211749	357693	293693	422543	410458	272447	234932
1336	3-hydroxypalmitate	Lipid	Fatty Acid, Monohydroxy	27503	LC/MS Neg	100000983	5476	271.228	928-17-6	301590		HMDB10734	2.35877e+06	3637388	2.83832e+06	2662483	1.89695e+06	2958658	2.54949e+06	2.96905e+06	2.68503e+06	3.95269e+06	2.50978e+06	3.28243e+06	1.2388e+06	1.86591e+06	2.64735e+06	2650741	2.72757e+06	2.5159e+06	2.60522e+06	2.74658e+06	2484105	1.81355e+06	3225924	2.47477e+06	3.35307e+06	2.83315e+06	2147226	2856307	2.01062e+06	2818074	2506562	2.25564e+06	1.0823e+06	1.77376e+06	2.97223e+06	2.38218e+06	2.34211e+06
1327	3-hydroxypropanoate	Lipid	Fatty Acid, Monohydroxy	1556	LC/MS Polar	115	1845	89.0244	503-66-2	68152	C01013	HMDB00700	17816224	9994096	8495320	6542018	8255421	9924123	11833951	16581098	10567951	12633788	5830671	5101400	3495784	2753887	7019086	3853529	7079273	1936362	6.28827e+06	3636864	6975590	4536971	6186940	5789830	5780798	5.58518e+06	5933636	4150035	5098022	6994430	3924370	3851322	2254634	2317572	3285153	2475637	5.25018e+06
1332	3-hydroxysebacate	Lipid	Fatty Acid, Monohydroxy	31943	LC/MS Polar	100001145	2411	217.108	73141-46-5	3017884		HMDB00350		57778	128374	74763					75194	67122		40986	94774	110373	139430	107542		74535	53072	90338														63717		46342
1365	3-hydroxystearate	Lipid	Fatty Acid, Monohydroxy	52938	LC/MS Neg	100008933	5674	299.259	45261-96-9	5282907			1.46189e+06	2.21521e+06	1.82173e+06	2.45098e+06	1.69631e+06	1.33078e+06	1.41655e+06	2.21186e+06	1.5359e+06	3.82127e+06	1702596	1.66261e+06	2.10831e+06	1.22225e+06	1.90915e+06	3006609	2.06148e+06	2.61028e+06	2.38729e+06	2.07325e+06	1.13121e+06	392087	1.19886e+06	931487	893061	678210	838158	649926	1.21969e+06	710667	1.09061e+06	985162	904444	791611	1.4977e+06	1.10549e+06	1305540
1844	3-ketosphinganine	Lipid	Sphingolipid Metabolism	34381	LC/MS Pos Late	100001436	1400	300.29	18944-28-0	631	C02934	HMDB01480	605106	805681	1399473	1.47683e+06	564739	836506	496979	960129	828108	1335095	499884	362208	919837	704512	1.03332e+06	705561	1270194	1567055	923030	970205	330117	305871	772181	856039	377593	608316	228160	478790	538202	729619	254399	257322	400942	462186	501465	609932	1.69151e+06
296	3-methyl-2-oxobutyrate	Amino Acid	Leucine, Isoleucine and Valine Metabolism	44526	LC/MS Polar	100000936	911	115.04	3715-29-5	49	C00141	HMDB00019	7.95608e+06	7286114	2948990	3058523	4288575	5420734	7224791	7638689	3595108	4517762	2748431	1.92392e+06	4613974	6412559	3762485	2569046	3265946	3486908	3768882	3157486	1356051	1096409	1327061	747297	1062426	708720	922401	918552	833536	967659	1415646	1759489	2535415	2291531	1932488	942708	1515051
297	3-methyl-2-oxovalerate	Amino Acid	Leucine, Isoleucine and Valine Metabolism	15676	LC/MS Neg	100000036	2064.2	129.056	1460-34-0;51829-07-3	47	C00671	HMDB03736	6574404	5.57897e+06	2.7257e+06	2.32994e+06	4832563	4981087	4.94017e+06	5933852	3.18962e+06	4.14374e+06	2.85199e+06	2059303	2.46215e+06	5.26052e+06	3.55297e+06	2289493	2.96873e+06	3.14427e+06	2654992	3.26701e+06	1.16228e+06	947416	1.28621e+06	940342	725694	813436	1.04629e+06	1.26643e+06	667212	1.36523e+06	1.04078e+06	1412227	2.27619e+06	2242009	1240702	1.17479e+06	1.43913e+06
2797	3-methylcytidine	Nucleotide	Pyrimidine Metabolism, Cytidine containing	35132	LC/MS Pos Early	100001466	2176	258.108	21028-20-6	159649			1.76681e+06	1595962	1.44545e+06	1.40222e+06	1.43e+06	1.70352e+06	1.81767e+06	1.93184e+06	1.86021e+06	1713518	1.76614e+06	1.50752e+06	1.65234e+06	1447890	1565263	1.40313e+06	1.65097e+06	1.27019e+06	1.71365e+06	1.7326e+06	2.1144e+06	2.23218e+06	1928200	2.31736e+06	1800646	1.6401e+06	1.94581e+06	1.96019e+06	1.9747e+06	2.07069e+06	1.75963e+06	2002571	1815817	1.8159e+06	1.64638e+06	1.77921e+06	2.29067e+06
61	3-methylhistidine	Amino Acid	Histidine Metabolism	15677	LC/MS Neg	100000042	906.3	168.078	368-16-1	64969	C01152	HMDB00479	374839	169766	389900	460637	387858	381716	331392	206181	324870	270806	329172		271403	328358	268806	187952	338697	286741	235456	152807	495206	237042	439668	533184	411773	223683	343712	344764	296062	370157	199878		247808	394730	283273	232283	268916
855	3-phosphoglycerate	Carbohydrate	Glycolysis, Gluconeogenesis, and Pyruvate Metabolism	1414	LC/MS Neg	132	583	184.986	80731-10-8	724	C00597	HMDB00807	16956420	23914636	18535002	20873896	14847055	20492844	13905672	26410348	22109946	29696902	22738674	19639114	15570275	36775620	24449674	22574906	35845204	32731224	31242368	31116188	6504651	5.76379e+06	3.14003e+06	4233042	4565373	5049377	6937084	3.91864e+06	3.14874e+06	5214399	11200965	11498898	7.29662e+06	8908799	12953182	8365598	9003913
2785	3-ureidopropionate	Nucleotide	Pyrimidine Metabolism, Uracil containing	3155	LC/MS Pos Early	1053	875	133.061	462-88-4	111	C02642	HMDB00026	15730199	17635236	16410584	11482755	8909707	10629373	20879540	24714588	10243516	14041366	13510285	5950211	14643662	18245938	14737655	4544236	11382803	10607854	13802817	11343586	11038495	13146283	14053019	12829633	8439072	11522024	17326056	15324745	10452618	13196198	13177930	12728705	10171641	11320962	14949381	6340677	13593978
413	4-guanidinobutanoate	Amino Acid	Guanidino and Acetamido Metabolism	15681	LC/MS Pos Early	100000096	2320	146.092	463-003;463-00-3	500	C01035	HMDB03464	7131427	7190301	5033462	4818909	5966999	7388947	6.18356e+06	7.18763e+06	4.35215e+06	6388721	4.99167e+06	3.71299e+06	53306988	12571322	12035067	6786597	6.72819e+06	5.88421e+06	19317852	6.58827e+06	6703837	8437707	6688732	7.839e+06	5379153	9167012	7640428	7.4373e+06	6470649	8429225	4835732	5.86824e+06	7591585	8595589	7.00505e+06	5.65721e+06	8461190
2951	4-hydroxybenzoate	Xenobiotics	Benzoate Metabolism	21133	LC/MS Polar	100000862	1305	137.024	99-96-7	135	C00156	HMDB00500	8070754	5.17106e+06	3706574	3.79152e+06	5167114	5810222	5703892	6.00866e+06	4.10859e+06	5681023	4240581	4555859	3681642	3526409	4501755	3836109	2763271	2399318	3089882	3633323	5865342	3.50876e+06	3697727	3651150	5412346	5531624	4445294	4101739	3.69378e+06	3.81975e+06	3812606	4192661	3761265	3.54112e+06	4985200	3042660	3102339
1320	4-hydroxybutyrate (GHB)	Lipid	Fatty Acid, Monohydroxy	34585	LC/MS Polar	100001507	1765	103.04	502-85-2	10413	C00989	HMDB00710	409623	214085	239307		350305	272513	259317	183181	246412	242622	247037	141058			254236	228876	178346	147117		150710		168989	257715	139843	163797	190040	156560	120349		174992	220503	205087	232058	239983	303918	171621	241994
2936	4-hydroxyhippurate	Xenobiotics	Benzoate Metabolism	35527	LC/MS Neg	100001423	1475	194.046	2482-25-9	151012		HMDB13678	84287.7	86517.9				22574.8		19152.6		149232		94028.7								27641.9	51472	71289.5							44490.6	81789.6	52147	77350.9				37248.5	21987.1
77	4-imidazoleacetate	Amino Acid	Histidine Metabolism	32349	LC/MS Pos Early	100001207	2055	127.05	645-65-8	96215	C02835	HMDB02024	10324029	10103033	9391697	8430666	8227920	9182248	8283852	9359851	8969052	9140330	7874455	6974276	18355532	11090148	11511624	9489274	9499664	7.65674e+06	10431414	8941814	8766312	8883847	10226342	11613581	10719470	9694393	10396507	8956029	9364756	10609593	8602073	8851515	10594279	9746682	9725863	8765010	10629315
268	4-methyl-2-oxopentanoate	Amino Acid	Leucine, Isoleucine and Valine Metabolism	22116	LC/MS Neg	100000551	2170	129.056	816-66-0	70	C00233	HMDB00695	10790133	7865506	4349202	2.92834e+06	8962104	6.79459e+06	8.3503e+06	8.37109e+06	4.5703e+06	5813828	5234076	3.87456e+06	3998665	7156491	5007857	3.00347e+06	4204493	4230239	4.31716e+06	2.98083e+06	1.1082e+06	928953	1.2935e+06	630464	1.5091e+06	751986	1.10177e+06	1.06448e+06	555399	2025267	1682414	2.70544e+06	2.57224e+06	2321778	1.03797e+06	975811	1546115
2893	5-aminolevulinate	Cofactors and Vitamins	Hemoglobin and Porphyrin Metabolism	2290	LC/MS Pos Early	1306	2049	132.065	5451-09-02	137	C00430	HMDB01149	4.62821e+06	4707791	3.99082e+06	4.29212e+06	4702327	4.76791e+06	2.81957e+06	1924830	4.24958e+06	4.25497e+06	3.53486e+06	3.39526e+06	3.39823e+06	3.83015e+06	3.47942e+06	3333080	3.56637e+06	3214988	3.09963e+06	3.36985e+06	2527694	4520626	4029549	4.03975e+06	4559267	3611704	2.55833e+06	2248260	3.58538e+06	3.61042e+06	2.78665e+06	2.89923e+06	3.03621e+06	3.04293e+06	2.16105e+06	2.71447e+06	3.87579e+06
1061	5-dodecenoate (12:1n7)	Lipid	Medium Chain Fatty Acid	33968	LC/MS Neg	100001232	5224	197.155	2430-94-6	5312378		HMDB00529	8.27553e+06	8521264	8866128	6492082	8874365	9145056	7.02159e+06	7652511	7382990	7.74008e+06	8717939	7149654	21773688	22571482	11472142	12179698	9622292	9950770	10153213	9416223	7004727	6.61613e+06	8476091	6.32276e+06	9549059	7.56034e+06	6.18605e+06	6.77495e+06	10934841	8742066	6.61064e+06	8569311	7.89748e+06	10667834	5.57638e+06	6386365	6761982
404	5-methylthioadenosine (MTA)	Amino Acid	Polyamine Metabolism	1419	LC/MS Pos Early	212	2752	298.097	2457-80-9	439176	C00170	HMDB01173	11529992	13313509	15305402	15684155	17973962	21780000	11488388	12894077	17464924	18497690	14488843	13807219	13188491	16326424	14602521	16396395	16338126	14381661	15192141	13489860	11005860	10649660	10538073	9336013	8812447	9160072	8937743	6576907	9525643	11050574	10203313	13125084	9830377	9211739	9417581	7.50326e+06	9928775
2772	5-methyluridine (ribothymidine)	Nucleotide	Pyrimidine Metabolism, Uracil containing	35136	LC/MS Neg	100001446	1778.1	257.078	1463-10-1	445408		HMDB00884	80435.1	75673.5	65923.1	60455	55801.8	55300.4	68391.7	55691	79090.6	83133.4	87334.8	46380.1	90618	86400.6	90244.8	57365	102732	100440	92517.6	67780.9	29748.7		19567.2		26936.6				15878.1		20305	21938			19395.4		22611.9
423	5-oxoproline	Amino Acid	Glutathione Metabolism	1494	LC/MS Neg	1021	738.5	128.035	98-79-3	7405	C01879	HMDB00267	17399298	18669460	14502682	12486068	13370092	13724827	16206315	16488705	15355280	18055884	15282137	11423163	14380130	16922278	15342370	15463778	16863050	15870822	16862142	14901464	21930006	23139328	19916936	17399558	17075228	16698253	17553422	16288006	17798790	24202884	21696704	23435612	19858966	23111916	20621824	16472530	18348260
864	6-phosphogluconate	Carbohydrate	Pentose Phosphate Pathway	15442	LC/MS Neg	100000341	583.9	275.017	921-62-0;53411-70-4	91493	C00345	HMDB01316	735386	504381	280796	143383	785620	685208	338907	372140	242652	161958	586631	382645	300123	331271	345278	168982	510473	340530	1.02649e+06	395268	127654	291693	75820.3	30309.9	154328	248902	178307	51893.3	53188.4	102336	831693	748652	274792	386141	332406	158154	213593
2739	7-methylguanine	Nucleotide	Purine Metabolism, Guanine containing	35114	LC/MS Pos Early	100001456	2175	166.072	578-76-7	11361	C02242	HMDB00897	6.95965e+06	6.34512e+06	5.6529e+06	7.06472e+06	4648222	5936542	6.64362e+06	8068543	6.78736e+06	7443299	5.3115e+06	4.05466e+06	4920391	5093528	4.79779e+06	4.94599e+06	5864438	5.56801e+06	6.21389e+06	7220931	13742409	12478477	13041345	14251139	11670828	11796507	8931818	8627699	9633623	10241479	8810514	9345495	8716400	8866139	8022112	8263388	11480337
1368	9,10-DiHOME	Lipid	Fatty Acid, Dihydroxy	38399	LC/MS Neg	179	5180	313.238	263399-34-4	9966640	C14828	HMDB04704	1.18899e+06	1.29018e+06	817847	944837	1.23031e+06	1.09912e+06	1148638	1.1408e+06	1.04402e+06	920820	686988	760422	541033	492137	851595	833272	657655	618031	833859	642750	1.2869e+06	1.08732e+06	784449	881013	939949	983708	526939	980048	986654	982156	394826	1041786	658110	710328	847972	793786	757237
1284	acetylcarnitine (C2)	Lipid	Fatty Acid Metabolism(Acyl Carnitine)	32198	LC/MS Pos Early	100000802	2282	204.123	5080-50-2	1	C02571	HMDB00201	568379392	714409984	628987968	709782912	562409088	632055168	839553472	774389248	764057280	497111808	585205632	683669120	498201312	629288512	603592704	541680640	644405568	610034304	688308288	546888448	712459712	774538816	948548288	689377856	716819520	536885824	846866432	743833920	843711232	876858624	591309632	898882496	917073664	1055317376	956735488	879628032	815349952
1318	acetylcholine	Lipid	Neurotransmitter	18790	LC/MS Pos Early	1749	2220	146.118	60-32-1																																							174387
1049	acetylphosphate	Energy	Oxidative Phosphorylation	15488	LC/MS Polar	1211	4013.9	138.98	94249-01-1	186	C00227	HMDB01494	13058545	11784468	20511566	10924826	14081969	13242159	11786152	9643261	15381349	11823700	15802472	14579492	15113892	11730372	16585269	14644851	18759600	13579326	18268808	15049838	7806898	7098179	7510537	9204286		9605351	12410777	7763544	9098914	6719792	12670742	6730414	11208120	5946907	5724993	8775203	11585204
1028	aconitate [cis or trans]	Energy	TCA Cycle	46173	LC/MS Neg	100001359	580	173.009			C00417	HMDB00072	9941534	8993012	6.79495e+06	7.42643e+06	10524003	9749466	9426267	9492452	9976904	14912414	7746042	7.31444e+06	11674345	9414101	7959058	8345018	4506149	5563945	8125433	6449091	8291493	6.41498e+06	10849946	9872243	10881161	10539028	7986308	7.67146e+06	9140964	11560449	8695831	8.25132e+06	10241141	9883429	7.3766e+06	8026873	10184457
2704	adenine	Nucleotide	Purine Metabolism, Adenine containing	554	LC/MS Pos Early	880	2221	136.062	73-24-5	190	C00147	HMDB00034	65082152	65518872	54213296	55183908	57748900	51628964	60096728	55127436	56179248	46285512	49733848	51975776	76839864	62272316	52741936	49516888	34546376	49269980	31529340	37373192	71668128	57109924	76812848	53297896	50946268	52485508	84877528	44191904	62256068	58006008	68162600	71448160	85468112	83579848	90011696	65673220	63298760
2703	adenosine	Nucleotide	Purine Metabolism, Adenine containing	555	LC/MS Pos Early	798	2169	268.104	58-61-7	60961	C00212	HMDB00050	5.35361e+06	5.38989e+06	7343088	6.31907e+06	9029795	6676442	7303739	3.39697e+06	6097514	5.49319e+06	5.25763e+06	5806410	6.92478e+06	3852692	5249518	8011156	4656101	4841104	11972902	5801742	6.07224e+06	3.98137e+06	5.42524e+06	4.52587e+06	6.14315e+06	3.8616e+06	4.43821e+06	3663589	3.40241e+06	4.02358e+06	4111404	6.05928e+06	4.14312e+06	5211299	5.24651e+06	7.70618e+06	7308091
2701	adenosine 3',5'-diphosphate	Nucleotide	Purine Metabolism, Adenine containing	15691	LC/MS Neg	1214	575	426.022	75431-54-8	159296	C00054	HMDB00061	24777.3	34533.1			57457.2	35589.9	33741	37427.8	41677.6	42304.5	44748.3	26565.8	44251.3			57230.2	43299.8	50987.3	71787.5	60868.9															26821.9
2697	3'-AMP	Nucleotide	Purine Metabolism, Adenine containing	35142	LC/MS Neg	100001449	1245	346.056	84-21-9	41211	C01367	HMDB03540	665669	624596	767418	1.16599e+06	1.03244e+06	952114	445234	604661	762255	987980	858283	1.69138e+06	922662	718247	675613	1.93764e+06	750024	914548	1.05789e+06	1396739	446774	478670	732758	835904	717861	660787	176179	865350	600091	788344	532467	580604	545252	588897	478719	790011	768317
2696	AMP	Nucleotide	Purine Metabolism, Adenine containing	32342	LC/MS Pos Early	209	1013	348.07	149022-20-8	6083	C00020	HMDB00045	431770	757986	647604	260413	1403694	1.25914e+06	490291	609644	715918	1.12466e+06	655987	644153	1.06368e+06	1.06287e+06		1.33341e+06	1311543		1.35509e+06	1082935	587764	303559	271628	245627	427487	433534	518741	412144		509833	413142	575451		397402	510212	724471	475557
2700	adenosine-2',3'-cyclic monophosphate	Nucleotide	Purine Metabolism, Adenine containing	37467	LC/MS Neg	72	1793	328.045	37063-35-7	2024	C02353	HMDB11616	168293	206860	583835	1418485	431007	451319	104102	225216	283718	668564	433459	2.5331e+06	394575	182347	314425	3123369	584992	416614	609662	1412273	180314	116097	217831	411270	162508	232563	154315	429393	127058	271361	85075	117912	138437	160467	86010.3	396096	158169
1188	adipate	Lipid	Fatty Acid, Dicarboxylate	21134	LC/MS Polar	100000863	3000	145.051	124-04-9	196	C06104	HMDB00448			234872	219636			432096		179920		138417		229127			194217			116086				177407								248177	247854		164262	147736		192654
27	alanine	Amino Acid	Alanine and Aspartate Metabolism	1126	LC/MS Pos Early	811	1700	90.055	56-41-7	5950	C00041	HMDB00161	1208811776	1274344704	1009429440	776745472	1126024192	1247193600	1023779520	820335040	1072153920	1153775360	985654016	687638208	1055605504	1345726976	1179500032	965646656	1106034816	833534976	1068689088	1181846144	934106048	896539776	893672704	597094016	869611520	894709312	918051008	976466240	917273024	1085276032	905924928	988541632	948567936	1121673472	1004070592	1040248896	921209472
461	alanylleucine	Peptide	Dipeptide	37093	LC/MS Pos Early	100001890	3055	203.139	1638-60-4	259583		HMDB28691	1.57985e+06	675338	571544	605104	1.98104e+06	2114760	1.01912e+06	798584	1.14345e+06	1.28904e+06	1.00811e+06	838885	1.71633e+06	1059286	1.40467e+06	1.51825e+06	1.02249e+06	620068	2.12597e+06	1.44207e+06			138627	524325	307107	419145	335716	973304	530353	330724		76850.2	442598	171958	152689	704746	171868
2691	allantoin	Nucleotide	Purine Metabolism, (Hypo)Xanthine/Inosine containing	1107	LC/MS Polar	1002	1672	157.037	97-59-6	204	C02350	HMDB00462	1640072	1355926	1606092	1682847	1419743	1846304	1559880	1564006	1736134	2681997	944762	895975	2432913	2737358	1443077	1734713	2106594	1446026	1167025	1165811	860065	949864	1.00403e+06	1096709	1401369	1451338	1070281	1087740	1807321	1676866	769749	1565394	1671006	1827242	1064657	870743	1132150
313	alpha-hydroxyisocaproate	Amino Acid	Leucine, Isoleucine and Valine Metabolism	22132	LC/MS Neg	100000706	1840	131.071	10303-64-7	83697	C03264	HMDB00746	276546	194553	90344			83227.3	197306	177985	108952	331669	258017	116548	597111	364780	333949	277160	212989	99383.3	318098	189257	55103.4	42810.5					139342			91465.5	125651	97212.6	236516	243362	108773		141609
283	alpha-hydroxyisovalerate	Amino Acid	Leucine, Isoleucine and Valine Metabolism	46537	LC/MS Polar	100001300	1052	117.056	600-37-3	99823		HMDB00407	567541	526988	470884	426406	363082	383324	549819	673950	517521	1069087	296968	321180	1616055	989919	966746	944605	625924	280136	803237	873408	486615	278298	414591	475308	399685	382809	428860	361060	696557	560965	285570	337526	868215	882151	611204	620039	519290
1032	alpha-ketoglutarate	Energy	TCA Cycle	528	LC/MS Polar	93	2700	145.014	305-72-6;328-50-7;22202-68-2	51	C00026	HMDB00208	445423648	378304384	334813024	313212576	330422624	337091328	479534688	408542048	473119520	201658608	137020816	113103216	96146832	159426128	252372976	104681632	313593056	200217536	99607944	82152376	195471728	92240536	197376992	80704824	146921216	53398392	65111632	38410128	104455256	178574144	99995760	130543616	280973568	223506032	225665456	173458704	112999968
2863	alpha-tocopherol	Cofactors and Vitamins	Tocopherol Metabolism	1561	LC/MS Pos Late	1105	2522	430.378	59-02-9;10191-41-0	14985	C02477	HMDB01893	27946252	29536184	29215412	26022364	30878320	26766430	31261920	33374334	28828764	29249390	30141538	34160704	19407988	19033960	31160716	32760050	16390786	20857226	20813152	25439908	39756628	40658736	49042644	49484424	38799284	48017568	59940404	46998548	58169680	49188432	50546632	43867060	40132656	31565050	38635884	49458692	32620340
2869	alpha-tocotrienol	Cofactors and Vitamins	Tocopherol Metabolism	37502	LC/MS Pos Late	100001979	1986	424.334	58864-81-6	5282347	C14153	HMDB06327	345420	321395	545893	376983	436990	441404	457460	412488	602461	540655	419025	370904		100929	309503	348998	170473	234559	225766	220964	606581	667120	941410	839521	879124	719662	754843	695890	1184745	937245	622487	646874	210698	169628	350913	344058	334651
898	arabitol/xylitol	Carbohydrate	Pentose Metabolism	48885	LC/MS Polar	100006430	1932.4	151.061					6049557	5321253	9868682	8574576	7625196	7.72661e+06	9011260	8898095	5830717	4383933	5592714	5408824	5009229	3.64538e+06	8477446	5663503	3817207	2995448	3.55967e+06	3510605	5803785	4370371	9489256	6475363	8098910	5258383	5855388	5958447	5577881	6278517	4748617	6211914	7181264	6793113	7945565	6800073	5017405
900	arabonate/xylonate	Carbohydrate	Pentose Metabolism	48255	LC/MS Polar	100006115	2664.6	165.041					4855812	5850434	5245528	5172066	3525930	5175402	4750046	7457089	4885079	8618714	2770836	2408567	8289150	4428343	3.87916e+06	7.64716e+06	2377480	3109045	4266706	5817617	2768288	3.66743e+06	3110529	4821714	3327257	5015048	4415651	6041514	3901479	4620426	3536297	5876795	4296600	5.6343e+06	4619085	5195839	3.98302e+06
1082	arachidate (20:0)	Lipid	Long Chain Fatty Acid	1118	LC/MS Neg	893	6295	311.296	506-30-9	10467	C06425	HMDB02212	28351064	37148948	39373848	33478386	38033968	19127162	32388876	30496228	30232588	46140924	45407796	63820500	29934582	12978068	33743616	43103044	31689724	32720532	40539540	32710788	29302824	22260896	27251120	36752884	24799236	39753932	27874672	47351996	33057070	37045164	27031868	22028316	23655806	27102524	25634862	32544688	27566734
361	arginine	Amino Acid	Urea cycle; Arginine and Proline Metabolism	1638	LC/MS Pos Early	231	2825	175.119	1119-34-2	232	C00062	HMDB00517	2936879872	2747979264	2418475008	2258976000	2793166080	2810159872	2400311040	2473870080	2257883392	2378997504	2348564480	2114975360	2828679168	2805161728	2624369664	2523480576	2499998208	2208532224	2681475840	2459671552	2179861760	2121288448	2058002944	2129219968	2143346560	2171033088	2134968192	2252586496	2037071872	2085983872	1912403072	1940032768	2120844160	2060830592	1941179136	2039051264	2048926848
367	argininosuccinate	Amino Acid	Urea cycle; Arginine and Proline Metabolism	15497	LC/MS Pos Early	232	2745	291.13	156637-58-0	16950;828	C03406	HMDB00052	1.53035e+06	1.36231e+06	1.53446e+06	1.15257e+06	1.75941e+06	2262574	1.40201e+06	1.81235e+06	1471396	1.68854e+06	2.32173e+06	1893532	3.90828e+06	4.13855e+06	3.08348e+06	2.0857e+06	1.78621e+06	1.78583e+06	2.28515e+06	1573443	866564	873833	1.83535e+06	1.40739e+06	1.57529e+06	1.57053e+06	1.14777e+06	1.27657e+06	1.19635e+06	1624993	2.37001e+06	2.57812e+06	2.91077e+06	2651616	2.31604e+06	1829126	1.45175e+06
2857	ascorbate (Vitamin C)	Cofactors and Vitamins	Ascorbate and Aldarate Metabolism	32354	LC/MS Pos Early	233	770	177.039	134-03-2		C00072	HMDB00044				58087							227154		197546	184283	61471.4	64920.4	160716	111461		122947	126423	138165	90351.3	187718	143962	137592	258070	156268	115554		142893	250343	291818	260764	92419.9	140234	183737
32	asparagine	Amino Acid	Alanine and Aspartate Metabolism	512	LC/MS Pos Early	917	1225	133.061	70-47-3	6267	C00152	HMDB00168	419154112	392160512	318166304	275501248	424863520	488623648	315546624	277756608	330889824	337919328	299137536	149019952	400140960	480321376	394500832	362762176	367721536	213235968	363626912	378658560	188423728	198137952	192840688	155102064	209511984	210930288	201766608	206745120	181608224	201341360	184090384	198010784	182340720	189672960	188609760	193426112	171688272
30	aspartate	Amino Acid	Alanine and Aspartate Metabolism	443	LC/MS Pos Early	234	1165	134.045	56-84-8	5960	C00049	HMDB00191	131308496	149842848	90501720	118228984	121144616	183368432	77836608	116926576	72005776	160818528	75434560	38673144	183182880	213902704	121502480	165510976	80263928	34623332	123982504	177600512	53950812	65657304	46288660	80866800	53072948	100777040	50017852	101468960	53144372	74580008	34882244	22917262	44994896	25322848	17413706	58392620	52811704
3155	azetidine-2-carboxylic acid	Xenobiotics	Food Component/Plant	37068	LC/MS Pos Early	100001802	1040	102.055	2133-34-8	17288	C08267	HMDB29615		574208	835820		1.09232e+06		489686		701377		680343		2.27537e+06	1.15937e+06	1.18851e+06		601703		695812		731333		522511		861643				428014	231648			942269	381317	706239	192774	631386
2942	benzoate	Xenobiotics	Benzoate Metabolism	15778	LC/MS Neg	100000008	1750	121.029	65-85-0	243	C00180	HMDB01870	837278	600801	1.00098e+06	734541		840207	817287	628726	715143			577296	521336	836701	493593	858907		1.08024e+06			943771	693004						1.30106e+06	1.05798e+06	1.36736e+06		1.01138e+06			929286
2786	beta-alanine	Nucleotide	Pyrimidine Metabolism, Uracil containing	55	LC/MS Pos Early	244	1939	90.055	56-41-7;107-95-9	239	C00099	HMDB00056	571368960	507235584	622986880	590623936	594966208	651677696	612580736	642584128	690824704	683416704	773312448	628001600	732271232	757895680	769000320	720657920	728815552	569838784	779024448	778735424	739066624	703003072	792524928	804309824	837038720	844214720	874165568	875467392	883703424	904773248	847116672	808622592	810063424	821494016	838594880	948742720	899686720
276	beta-hydroxyisovalerate	Amino Acid	Leucine, Isoleucine and Valine Metabolism	12129	LC/MS Polar	1442	1149.8	117.056	625-08-1	69362		HMDB00754	160668		126712	131206	82405	76943	144536	86841				85392	187510	181953	248641	157181			119288	178495	109831						109401				125239	139485	208363	350867	173143		141568
1922	beta-sitosterol	Lipid	Sterol	27414	LC/MS Pos Late	100001033	3054	397.383	83-46-5	222284	C01753	HMDB00852	1041469	1144289	931825	987634	918684	985112	1.01543e+06	1.17257e+06	878735	802520	976216	1195608	837249	1025233	923408	866620	840993	963292	886463	981468	1594767	1625346	1329904	1319383	1307995	1433760	1408906	1450491	1437479	1502641	1206102	1208064	1.16241e+06	1.295e+06	1067534	1209701	1231438
6	betaine	Amino Acid	Glycine, Serine and Threonine Metabolism	3141	LC/MS Pos Early	799	1064	118.086	107-43-7	247	C00719	HMDB00043	25634258	25964700	19357558	8338597	11437056	19097302	19113910	23939116	14824846	19849740	11518452	12828595	81420800	67099564	51770180	51272248	16940464	12463361	42514252	42662908	18870810	13961097	14400676	5618504	14478402	13895864	17193258	11834217	12470715	16237973	12601256	9408273	37647968	31118760	29182022	31548742	19875556
2903	biliverdin	Cofactors and Vitamins	Hemoglobin and Porphyrin Metabolism	2137	LC/MS Pos Late	250	1016	583.255	55482-27-4;55482-27-4	5353439	C00500	HMDB01008	779954	727588	748438	626505	428606	417980	536237	281427	601961	576958	592460	638873	527202	477427	905980	766004	472044	687396	653787	775483	275427	326026	275222	515776	300691	288044	370997	401141	396343	344778	361914	524498	443920	416500	304347	649336	233206
2885	biopterin	Cofactors and Vitamins	Tetrahydrobiopterin Metabolism	12358	LC/MS Pos Early	1548	1751	238.094	22150-76-1	445040	C06313	HMDB00468	7.53638e+06	5522745	10585350	8443671	10376314	12076594	7510162	3.35331e+06	9432961	9616276	11254127	12209239	10119336	11579980	9797286	11604123	10617290	5.25873e+06	17000914	12676377	25384826	18653984	32551636	29502912	19940204	29659348	20668856	20522608	22681632	32229586	23935836	31748566	21473480	23595240	24674162	25014760	22456984
2879	biotin	Cofactors and Vitamins	Biotin Metabolism	568	LC/MS Pos Early	251	2253	245.095	58-85-5	171548	C00120	HMDB00030	1.16154e+06	1106655	1.39318e+06	1.3508e+06	1.58288e+06	1.56004e+06	663354	656584	1.1133e+06	1.20178e+06	1.1963e+06	1.08287e+06	1637037	1.61184e+06	1.69409e+06	1.43793e+06	2.24458e+06	1.79048e+06	2.18067e+06	1.86675e+06	1.23634e+06	914556	836626	869776	941015	1.12065e+06	1.114e+06	859431	1.30992e+06	1.4994e+06	1.09323e+06	1.35752e+06	761948	924681	1050650	1.35382e+06	689573
1924	campesterol	Lipid	Sterol	33997	LC/MS Pos Late	100001269	2873	383.367	474-62-4	173183	C01789	HMDB02869	617782	666723	502124	638317	472566	617027	514198	657859	584136	573193	546183	700118	419264	560361	504814	663828	448398	546843	565641	590319	1071375	1166541	1150344	1113962	1.01112e+06	1122556	1252894	1104196	1186157	1209445	1024071	1097069	968365	977918	1001265	1125305	862466
1057	caprate (10:0)	Lipid	Medium Chain Fatty Acid	1642	LC/MS Neg	888	5090.7	171.139	112-37-8	2969	C01571	HMDB00511	2.8813e+06	2.34096e+06	1.53714e+06	2.24906e+06	3.18868e+06	2989143	2.83719e+06	2588084	2.92571e+06	2592547	3.10488e+06	2.60077e+06	4.20049e+06	3.47613e+06	1.51247e+06	2632158	3.27157e+06	2.87627e+06	2.77416e+06	2865303	4.11176e+06	2.62704e+06	2.14532e+06	2.34721e+06	4.01409e+06	3133935	2.57921e+06	2716099	2.6893e+06	3091901	1.47373e+06	2.79655e+06	3.20573e+06	3638165	2749462	1.97042e+06	2.81588e+06
47	carboxyethyl-GABA	Amino Acid	Glutamate Metabolism	40007	LC/MS Pos Early	100003260	2085	176.092	4386-03-02	2572		HMDB02201	15110041	16459365	54874776	25388902	18156642	19233910	7.68432e+06	13163629	13537078	28621624	7963271	5620590	61663488	33324716	47195032	31906496	31700006	11490588	27430402	23934284	12074798	11296193	22321362	25512896	21702054	19039484	6062650	8238099	21498822	28473140	10927438	8696733	33017832	28218470	38130268	29039296	38536088
1312	carnitine	Lipid	Carnitine Metabolism	15500	LC/MS Pos Early	100000007	1978	162.113	461-05-2	10917	C00318	HMDB00062	564586112	492187136	517086816	280424192	640676992	693602240	449901504	421727552	454967680	462970752	756167040	527716608	688382784	697315584	667826112	566506624	661236480	554542912	753168640	788546688	638990528	509601664	626651264	733676032	829869248	751005184	796029824	776962304	654403840	560050368	733345344	526898048	616794496	451550912	558669504	683838336	724944448
1496	choline	Lipid	Phospholipid Metabolism	15506	LC/MS Pos Early	1256	1961	104.107	67-48-1	305	C00114	HMDB00097	749521984	789213952	690326464	379675584	641254080	702480768	798477376	721507392	582107008	585446080	552833152	289234752	464224960	612535616	542384192	331011520	483831456	472569344	489372480	507672544	903574272	1132595200	812503104	791156736	708393728	773776064	714514432	711971456	671024896	873945728	805157376	1090294656	814236352	1084860672	861773312	719600192	710623936
1497	phosphocholine	Lipid	Phospholipid Metabolism	34396	LC/MS Polar	267	4730	228.064	72556-74-2	1014	C00588	HMDB01565	16442659	16924764	20734858	16249698	18619044	19279544	13419705	14499559	17250516	17072332	12095724	11374679	12253690	12716477	13149068	14509875	13880158	12690067	13118115	11881547	27334402	22754966	25926216	24621162	21863148	19871036	22673532	18559128	24792700	24386688	16411628	16011058	18446608	20962852	21524192	19906496	19541468
1046	citraconate/glutaconate	Energy	TCA Cycle	47076	LC/MS Polar	100006438	2600	129.019					14160305	23486372	9358767	13684725	8549765	10744401	20260420	23778096	15922935	9444783	8378397	8695902	4181624	8936018	9138805	5674217	7700625	11728193	4228256	4394328	11349911	10744195	13724712	9670660	9785223	7.11956e+06	8826305	9521426	7298020	18141700	11112843	26424396	36994172	38546656	19918468	25472568	10609911
1026	citrate	Energy	TCA Cycle	1564	LC/MS Neg	1124	582	191.02	77-92-9	311	C00158	HMDB00094	1.38113e+06	973914	4244704	4534359	2.14915e+06	1.58376e+06	1.25084e+06	1.73858e+06	1.9568e+06	4452697	2.36109e+06	3.76864e+06	3.67439e+06	2.12192e+06	4751386	8098093	2.62188e+06	1.42133e+06	4722505	3.14315e+06	1.06593e+06	1.50591e+06	954873	779719	1.13204e+06	955378	970568	446138	726187	805947	1.01151e+06	2.30051e+06	2.80637e+06	2860635	2.49232e+06	2.75082e+06	2.32671e+06
366	citrulline	Amino Acid	Urea cycle; Arginine and Proline Metabolism	2132	LC/MS Pos Early	391	1520	176.103	372-75-8	9750	C00327	HMDB00904	9325720	12585323	7.30545e+06	6.41311e+06	3781388	9537675	14517864	11250547	6.26405e+06	10011485	8461553	4.09807e+06	16406274	17100082	11698800	8676232	13312374	2.84637e+06	4.92315e+06	11110031	15651258	17703668	14926440	8503367	11352005	18935594	11599160	10013597	10514239	20564694	5263651	9804811	11391429	12320330	10651055	16060218	9130486
336	cystathionine	Amino Acid	Methionine, Cysteine, SAM and Taurine Metabolism	15705	LC/MS Pos Early	310	2270	223.075	535-34-2	439258	C02291	HMDB00099	12610976	11439910	10149607	9214370	9275231	9642345	8823608	9184433	7.50989e+06	8113507	6813222	6.17826e+06	16159230	20809600	12513177	11352158	9041425	8399148	8412080	11748497	15158870	13421291	11541868	11851128	16082192	14022070	12728054	14575307	13459154	13053601	8.0174e+06	7712345	15454575	13725750	10931742	10544526	11438591
341	cysteine	Amino Acid	Methionine, Cysteine, SAM and Taurine Metabolism	1868	LC/MS Pos Early	800	1488	122.027	52-90-4;56-89-3	5862	C00097	HMDB00574	7.79395e+06	10211268	14003028	14841492	16294067	17169518	3.70939e+06	4.39902e+06	15538936	18260560	10166107	7239787	23325120	28553222	22335154	27018754	35978488	27860798	25450524	29815400	20478406	13997898	16335365	15137792	19988654	20241420	16688704	18629320	29657936	22131412	22215430	11142747	25645742	11770979	15242282	28175982	29605652
421	cysteinylglycine	Amino Acid	Glutathione Metabolism	35637	LC/MS Pos Early	278	2132	179.048	19246-18-5	439498	C01419	HMDB00078	814176		350760		225129		409406		823380	418068	593429		546891	804204	1030929	469382	777204			394714	949694	413445	806807	745115	1084542	630443	369610	557780	1077884	1.68197e+06	1279496	855040	1871004	1.35562e+06	1050062	960539	1086443
343	cystine	Amino Acid	Methionine, Cysteine, SAM and Taurine Metabolism	56	LC/MS Pos Early	279	2000	241.031	56-89-3	67678	C00491	HMDB00192	4957368	7.73552e+06	13351631	13941632	5848383	17285238	8.35029e+06	6365879	8904438	13120185	8100556	8961498	14730422	24852472	12016083	15132903	22269282	9841019	23273374	18739238	15823238	18748848	16834394	20423758	19721232	19551414	8011974	12696243	21896840	21728302	21904972	24236412	20014784	23348732	18921200	17406564	16956234
2795	cytidine	Nucleotide	Pyrimidine Metabolism, Cytidine containing	514	LC/MS Pos Early	827	2124	244.093	65-46-3	6175	C00475	HMDB00089	64413804	42261804	73530920	61586716	112267992	70149264	40970940	33945208	89192600	60161048	59671492	51811756	51830464	42422432	63329064	66322160	83801888	49978084	66861264	46576092	6.28396e+06	5.4372e+06	6532254	7801859	7380779	8372202	5034035	10241433	4884626	5963539	5169609	6641348	7.53914e+06	7566484	6974686	8393731	9664665
2794	cytidine 2',3'-cyclic monophosphate	Nucleotide	Pyrimidine Metabolism, Cytidine containing	37465	LC/MS Neg	73	937	304.034	15718-51-1	417654	C02354	HMDB11691	776797	662149	906810	1.26496e+06	983595	847100	564795	592709	725435	1.00559e+06	870864	1.81236e+06	1.05175e+06	680910	687363	2.27702e+06	985760	708038	1.06968e+06	1.1312e+06	514744	339545	515781	574769	457267	474431	451360	551600	480071	518419	367654	390062	430826	386809	341536	493938	496259
2793	3'-CMP	Nucleotide	Pyrimidine Metabolism, Cytidine containing	2959	LC/MS Pos Early	105	920	324.059	84-52-6	66535	C05822		521747	543412	821547	696918	832886	1.40719e+06	513570	444679	829482	1069996	897057	1.33095e+06	1.06684e+06	505650	657612	1.62758e+06	992166		1.14774e+06	1.32026e+06	453894	499366	516633	314825	598954	573872	273755	853014	513946	788368	310496	388241	415640	326283	267364	853400	475002
1498	CDP-choline	Lipid	Phospholipid Metabolism	34418	LC/MS Pos Early	1220	725	489.115	33818-15-4	13804	C00307	HMDB01413		563836	582496	615658		732035		419389		1.02806e+06		673516		283741		886991	666186	540677		592065										91409.5						230714
2792	CMP	Nucleotide	Pyrimidine Metabolism, Cytidine containing	2372	LC/MS Pos Early	282	835	324.059	63-37-6	6131	C00055	HMDB00095	212201	515124		253180	350281	1242668		234283	241639	1.09112e+06		283485	363051	989202	339084	1.46506e+06	479669	597453	397622	685202								78623.7				50160.3				106813
1504	CDP-ethanolamine	Lipid	Phospholipid Metabolism	34410	LC/MS Pos Early	100001407	707	447.068	72842-05-8	123727	C00570	HMDB01564	354401	1.69636e+06	1.48746e+06	3593240	833738	3.05491e+06		1233775	1.11164e+06	3.36016e+06	472847	1.4902e+06	429942	1.83801e+06	1354380	3624211	1.65493e+06	3.10087e+06	844170	2.19344e+06		207535		621481		474642		409861		327713		362909		330728		999781
2796	cytosine	Nucleotide	Pyrimidine Metabolism, Cytidine containing	573	LC/MS Pos Early	881	2060	112.05	71-30-7	597	C00380	HMDB00630	322838	483065	410270	413567	235234	237689	542208	556412	357249	724370	233378	156806	4246048	2.69043e+06	2329928	3.73383e+06	1.23605e+06	816617	1.54124e+06	1.51827e+06	405688	332776	180586	164168	237983	222919	173218	61885.8	136526	172745	115815	90614.5	451291	347762	166280	453925	271098
2858	dehydroascorbate	Cofactors and Vitamins	Ascorbate and Aldarate Metabolism	34302	LC/MS Neg	301	739.6	173.009	490-83-5	835	C05422	HMDB01264	1066297	755598	1.49835e+06	3.00204e+06	2.39348e+06	2143051	322973	443359	480813	1.3863e+06	1.5521e+06	3.40744e+06	2.42529e+06	3332446	1267551	5055454	1.9696e+06	1.80204e+06	2.05286e+06	2884333	839925	417076	208207	864706	1.27526e+06	1.23468e+06	670418	1951687	517669	350178	144288	174047	522952	442758		1.49317e+06	512800
1311	deoxycarnitine	Lipid	Carnitine Metabolism	36747	LC/MS Pos Early	100001662	2052	146.118	6249-56-5	134	C01181	HMDB01161	32130490	32633936	23344866	23502200	25562974	29237920	36393988	48088384	35096488	29624614	19506490	19754848	10481406	11962874	19266994	23358340	13897881	14655071	15978710	16761028	8436063	6.93817e+06	8696450	10112745	8762986	8851967	8.06822e+06	8935790	7.22233e+06	8382351	10023391	11575251	6482752	6.56829e+06	11558523	11582784	8844245
1116	dihomolinoleate (20:2n6)	Lipid	Polyunsaturated Fatty Acid (n3 and n6)	17805	LC/MS Neg	1231	5730	307.264	2091-39-6	6439848	C16525	HMDB05060	11882442	37676048	20415934	46529876	16335144	17233576	11846628	23849040	13733077	64516652	19877226	88414888	12469444	13266752	14409077	52143300	13784771	42720408	17632986	40906296	6.66398e+06	3.62527e+06	6950812	7608109	5767018	8098841	6.78489e+06	10310529	11730650	9341283	5.90824e+06	4297629	5944366	4.49527e+06	8618657	6112004	6.03028e+06
150	dihydoxyphenylalanine (L-DOPA)	Amino Acid	Phenylalanine and Tyrosine Metabolism	1576	LC/MS Pos Early	1129	2215	198.076	59-92-7;63-84-3	6047	C00355	HMDB00181	73993048	17942712	17702420	8929571	50695932	20118778	19003642	25964916	20394942	12705761	22242822	18894662	33503786	11194030	27459772	14541279	14586346	8040501	23492564	9494988	4751978	12470302	2.09673e+06	15656672	16785372	15159692	4253965	29064622	15922942	12777077	3.80653e+06	14709357	2436200	11903230	1.20385e+06	21760152	4.86867e+06
2886	dihydrobiopterin	Cofactors and Vitamins	Tetrahydrobiopterin Metabolism	35129	LC/MS Neg	100001506	1552.3	194.068	6779-87-9	1879	C00268	HMDB00038	1.54403e+06	1.8751e+06	2.03201e+06	2.67175e+06	1586596	1815608	1283415	1.87194e+06	1.94263e+06	1.87522e+06	2.2786e+06	2.24156e+06	2.14849e+06	2.53801e+06	1.86915e+06	2.54223e+06	2.03861e+06	1.90528e+06	1.88973e+06	2.19624e+06	4.16229e+06	2.92896e+06	4.90162e+06	4815948	3.71706e+06	3.61463e+06	3.1182e+06	3.26699e+06	4.28786e+06	3954784	4190684	4.59745e+06	3.8369e+06	4.51102e+06	3921489	3.96893e+06	3.86928e+06
850	dihydroxyacetone phosphate (DHAP)	Carbohydrate	Glycolysis, Gluconeogenesis, and Pyruvate Metabolism	15522	LC/MS Neg	309	603	168.991	102783-56-2	668	C00111	HMDB01473	2.65022e+06	2.4066e+06	2000645	709034	2.16128e+06	1.01439e+06	3.89e+06	3.97072e+06	2.14921e+06	1.49295e+06	5079352	3.43599e+06	3.76718e+06	3.28739e+06	2.9024e+06	1.13955e+06	2.60427e+06	2.3036e+06	3.48718e+06	2606517	2629168	6202850	2.43032e+06	4885767	3.16433e+06	7.36367e+06	3.03665e+06	2.49797e+06	2.96546e+06	5361670	6451110	10221886	4.92943e+06	10317374	6.38628e+06	2.84299e+06	2923188
373	dimethylarginine (ADMA + SDMA)	Amino Acid	Urea cycle; Arginine and Proline Metabolism	36808	LC/MS Pos Early	100001810	2850	203.15	102783-24-4	123831	C03626	HMDB01539	68248696	68170552	51336948	51164492	64339348	69148920	56958328	58613640	56420908	59323148	40025364	30937474	54579556	69936336	61373684	48712028	53765368	56059608	47475824	41908080	19024382	18247458	14347633	14840029	15308200	15441539	14808635	15983459	17897492	19745978	11544634	13116792	14715617	16801594	15821559	16995370	19973510
5	dimethylglycine	Amino Acid	Glycine, Serine and Threonine Metabolism	5086	LC/MS Pos Early	806	1104	104.071	1118-68-9	673	C01026	HMDB00092								1.11329e+06					1.43567e+06	731032	503125	1.15688e+06																	1.21311e+06	213602	557893	1.31092e+06	703763
1203	dodecanedioate (C12)	Lipid	Fatty Acid, Dicarboxylate	32388	LC/MS Neg	100001102	2990	229.144	693-23-2	12736	C02678	HMDB00623	548126	859253	313627	291919	473715	687085	329938	378208	259334	240557	392347	436111	679230	1.52619e+06	1.35374e+06	745536	498431	548238	575224	488100	400189	327233	400174	270224	280361	344813	240987	209226	232314	224839	414921	680548	494860	1.43556e+06	902303	509785	271571
1085	eicosenoate (20:1n9 or 1n11)	Lipid	Long Chain Fatty Acid	33587	LC/MS Neg	100001335	5950	309.28		5282768		HMDB02231	16492937	20195548	21599266	17386496	21569492	10953359	17498608	14239702	18275048	29926992	25206640	43134676	17673030	6827477	19443268	28475796	18998548	21538498	23226094	20013888	20708730	21308240	19010482	36030656	15043058	40346788	18018828	47604680	24565106	38244936	17743656	20768276	14793649	26362750	16127089	30441702	17546140
1928	ergosterol	Lipid	Sterol	27553	LC/MS Pos Late	100001020	2420	379.336	57-87-4	444679	C01694	HMDB00878	7310014	7.29428e+06	6029613	6521651	7.30064e+06	7788431	6597605	6837181	6550489	6946327	6474079	7513656	5427260	5990948	5543038	6279930	5364861	6243597	6104603	5938087	8.02101e+06	8808708	7.56473e+06	7317852	6762753	7594362	8367555	7841799	7.68722e+06	8138797	7.22011e+06	6.99875e+06	6378180	6878883	5749980	6859054	6428218
3205	ergothioneine	Xenobiotics	Food Component/Plant	37459	LC/MS Pos Early	100002154	850	230.096	58511-63-0	3032311	C05570	HMDB03045	418430	1221690	1.15027e+06	1.00516e+06	1659498	1.56668e+06	58205.1	749438	801149	1.25345e+06	1.64762e+06		1.48688e+06	1.59882e+06	1.72615e+06	1672772	2.53662e+06	1.37686e+06	3.09759e+06	2496926	1352878	1.3706e+06	1.4178e+06	1.04351e+06	1.33171e+06	1.91614e+06	1297537	1.20119e+06	1.65412e+06	1.62639e+06	1.70998e+06	2348910	1.593e+06	893963	1.81871e+06	2.49033e+06	2.36995e+06
1090	erucate (22:1n9)	Lipid	Long Chain Fatty Acid	1552	LC/MS Neg	1087	6355.6	337.311	112-86-7	5281116	C08316	HMDB02068	2.13237e+06	2.54443e+06	2.30052e+06	2409979	2.26532e+06	1.75076e+06	2346325	2173400	2412516	3.65246e+06	2409571	3.80432e+06	2142454	1.242e+06	2.36334e+06	2.97385e+06	2.22737e+06	2.58935e+06	2.3677e+06	2014961	3.03013e+06	4.9887e+06	2.74953e+06	8.17046e+06	2.48294e+06	9214014	2.62724e+06	10617679	2899903	7.56977e+06	2.55168e+06	4.67482e+06	2.38502e+06	5.62731e+06	2410387	5742290	2.6524e+06
3207	erythritol	Xenobiotics	Food Component/Plant	20699	LC/MS Polar	100000846	1491	167.056	149-32-6	222285	C00503	HMDB02994	368079	265517	212924	230859	172003	161874	430791	346783	304830	359988	182009	82397	276540	259273	260492	218796	204128	134304	183898	115351	280266	189668	310359	242749	226835	208772	292291	201448	368612	268400	228938	162302	342909	278352	354351	265504	287600
1019	erythronate*	Carbohydrate	Aminosugar Metabolism	42420	LC/MS Polar	100001320	2186	135.03	88759-55-1	2781043		HMDB00613	10970193	10634531	10541350	11016227	7840515	9748719	11302906	11602767	8766831	12643541	7721921	8031797	13102531	11394561	7802650	9903461	5334479	7100878	6866273	7.98493e+06	5715482	6379093	7.92393e+06	9672745	6279752	8664460	9326061	10194229	8148592	8825125	7341753	7951329	9125497	8605803	7228805	8964471	8841298
306	ethylmalonate	Amino Acid	Leucine, Isoleucine and Valine Metabolism	15765	LC/MS Polar	2054	2785	131.035	601-75-2	11756		HMDB00622	4973995	4370242	4077484	3.84533e+06	4712319	5076601	3517167	4313591	4998260	7472939	6364652	7620538	8745929	7353675	5821939	6.59049e+06	3986514	4875076	4426995	4778012	1.00675e+06	1027486	1998231	1325394	1594951	1400936	1180536	1207137	1600212	2139316	2017881	2792448	2729947	2803527	2961365	2267704	1732958
2846	FAD	Cofactors and Vitamins	Riboflavin Metabolism	2134	LC/MS Neg	327	2425	784.15	146-14-5;84366-81-4	643975	C00016	HMDB01248	199301	193637	191568	187723	227584	238384	189093	222961	215327	231536	224736	239986	249182	253389	250718	279035	254293	258687	241658	216428	177293	127843	192250	137905	189839	166090	231396	197577	176645	216226	193115	200091	179911	191126	207838	207153	199736
2847	FMN	Cofactors and Vitamins	Riboflavin Metabolism	15797	LC/MS Neg	100000251	2390	455.097	130-40-5	710	C00061	HMDB01520	236361	248406	271648	283125	270529	251371	222373	230493	257540	239399	268694	283056	256443	253426	247265	331928	277987	250018	293065	285595	285343	266685	263194	273575	216423	279192	320517	350860	232221	289399	225348	256720	219067	258351	253273	273276	264452
946	fructose	Carbohydrate	Fructose, Mannose and Galactose Metabolism	48195	LC/MS Polar	878	2022.2	225.062	57-48-7	5984	C00095	HMDB00660	20305596	17494932	13052394	11586623	13166178	13329694	20577480	20924676	19776464	29664374	11032578	12604787	10123112	7844203	11032055	10117220	5291545	6132473	10378258	9724063	20511952	12270197	15277608	16386643	22727724	22249232	17343146	15453035	24806348	23312724	13167085	13289507	16621272	17209940	13927633	15454718	16571414
1036	fumarate	Energy	TCA Cycle	1643	LC/MS Polar	330	3084	115.004	100-17-8	444972	C00122	HMDB00134	44353368	35121240	40871236	40285248	32609528	35016132	33903624	38206796	33068560	32908978	38834252	41502680	42026992	35423020	38975780	40279896	29938068	33162178	33321050	33285254	16198360	8048806	18057992	19390508	20201032	17259484	23456736	24821848	14305360	9954216	15261606	3419982	11586962	7095833	4313749	21141928	19086340
970	galactonate	Carbohydrate	Fructose, Mannose and Galactose Metabolism	27719	LC/MS Polar	100001026	3085	195.051	299-28-5	128869	C00880	HMDB00565	31744212	19315650	23763352	29785196	13798756	23918226	23741286	40902636	37904320	64440156	17205212	9490518	57803516	33286172	63928404	43675920	53214016	8826289		45819444		10409379		7615787	7254872	19856624	16935496	16573087	31765124		28993594	15033426		32616712	33968084	32039950	23219860
963	galactose 1-phosphate	Carbohydrate	Fructose, Mannose and Galactose Metabolism	15706	LC/MS Polar	100000300	4552	259.022	19046-60-7	123912	C00446	HMDB00645	121398	104118	197378	209079	127890	154694	75652	98654	185059	168710	170430	177065	273638	299283	201425	177534	244642	170890	184237	200239	89647				103987	58382	56869	61528	31169	63877	102537		130450		114989	123977	181735
46	gamma-aminobutyrate (GABA)	Amino Acid	Glutamate Metabolism	1416	LC/MS Pos Early	141	2048	104.071	56-12-2	119	C00334	HMDB00112	187259584	177279200	172256304	182102912	165636448	171328144	178918832	188765856	162758368	166788064	163415056	154767104	162141200	173099296	147252544	144542064	144334016	160186640	167943392	156948064	356611264	309995168	365000544	326773760	329215712	305955040	332327776	277300576	310508512	290175584	249167104	230444256	235658880	230804656	252420672	202361392	271141440
431	gamma-glutamylalanine	Peptide	Gamma-glutamyl Amino Acid	37063	LC/MS Pos Early	100001843	1986	219.098	5875-41-2	440103		HMDB29142	2.92282e+06	2803562	2.52723e+06	1.78231e+06	2073329	2.59161e+06	2715158	2.33914e+06	2.45274e+06	2.6125e+06	4840316	4.30974e+06	5308201	5.4849e+06	3.48602e+06	4.03957e+06	4.1822e+06	2.99996e+06	6.63381e+06	7.08188e+06	4.90202e+06	3.72544e+06	3.42369e+06	4313609	6199088	5.84495e+06	3.5011e+06	5.44346e+06	5623996	6.08313e+06	8676349	7.23637e+06	12418542	11361929	7360786	8456133	8.0992e+06
433	gamma-glutamylglutamate	Peptide	Gamma-glutamyl Amino Acid	36738	LC/MS Pos Early	331	1775	277.103	1116-22-9	92865	C05282	HMDB11737	359640	219129	441814	320096	481370	580226	431944			378489	315496		645475	653770		473753		200952	676745	429588	526143	454635	563877	391125	133746	455284	276516	305280	503450	704297	455246	489517	487770	546124	235840	374238	641446
434	gamma-glutamylglutamine	Peptide	Gamma-glutamyl Amino Acid	2730	LC/MS Pos Early	1140	1430	276.119	10148-81-9	150914	C05283	HMDB11738	6.39917e+06	7.60249e+06	9761881	4333711	5.95094e+06	8709916	4.05817e+06	2134541	6.48503e+06	4991413	10602766	7270531	15526068	14293960	10437491	9446276	17517122	7.79195e+06	14588846	15471679	8480741	7953749	10417529	10000454	14214497	12268644	6538016	7.10817e+06	12042244	10518976	17270570	14445466	21942864	14729230	8913108	10668438	18715330
436	gamma-glutamylhistidine	Peptide	Gamma-glutamyl Amino Acid	18245	LC/MS Pos Early	1235	2740	285.119	37460-15-4	7017195			2.04935e+06	2.11365e+06	1.73829e+06	1.82636e+06	1.55415e+06	1.73488e+06	1.75796e+06	1.75747e+06	1.99231e+06	2.01887e+06	1781832	1.68823e+06	3.17763e+06	2.89449e+06	2186286	2.28225e+06	2333484	2347480	2.10914e+06	2134718	2207104	2.13711e+06	2.02437e+06	2175308	2.28365e+06	2188536	2312906	2.20678e+06	2.22031e+06	2.23708e+06	2.02389e+06	2.29688e+06	2.5962e+06	2.41493e+06	2.22536e+06	2202742	2.34487e+06
437	gamma-glutamylisoleucine*	Peptide	Gamma-glutamyl Amino Acid	34456	LC/MS Pos Early	100001485	2940	261.144		14253342		HMDB11170	315256	580239	207718	129031	150021	308552	367152	400264	303211	268378	326452	307857	275906	336550	254926	224286	272105		247533	279721	355806	460358	278267	249748	384759	508030	250396	338437	221926	424317	452619	660366	461499	583194	377169	337595	500810
438	gamma-glutamylleucine	Peptide	Gamma-glutamyl Amino Acid	18369	LC/MS Pos Early	1268	2991	261.144	2566-39-4	151023		HMDB11171	1.37951e+06	1.18375e+06	574992	472572	643241	825070	832690	635355	697621	767750	1.00007e+06	636080	1.47072e+06	1.30786e+06	715178	989777	771717	653945	945301	793574	426187	427827	356475	350822	426929	492052	334275	393802	289895	392755	516102	529370	804876	782300	545732	356822	642458
440	gamma-glutamylmethionine	Peptide	Gamma-glutamyl Amino Acid	44872	LC/MS Pos Early	100001313	2640	279.101	17663-87-5	7009567		HMDB29155	973230	992622	599781	510602	700126	848292	533704	434125	580380	526762	802254	654548	1.34362e+06	2.33711e+06	917545	833428	872435	692072	1.14357e+06	1.24051e+06	373708	374606	171400	301094	442403	537409	255664	188612	498838	433973	547932	691256	911674	1.07276e+06	391528	532658	613482
445	gamma-glutamylvaline	Peptide	Gamma-glutamyl Amino Acid	43829	LC/MS Pos Early	100001126	2700	247.129	2746-34-1	7015683		HMDB11172	1.16201e+06	945210	585396	564911		828320	917858	850629	729067	505033	893047	781442	1.52909e+06	1.08367e+06	823344	880541	994592	770250	1.1781e+06	1294246	492544	508743	439721	501001	619223	728022	334132	423381	475422	570437	688498	778710	698132	912176	611764	557802	646653
2877	gamma-tocopherol/beta-tocopherol	Cofactors and Vitamins	Tocopherol Metabolism	52473	LC/MS Pos Late	100008998	2384	416.364					4556678	6688334	10018709	8628139	8785416	7846627	8981689	9103456	10821502	10505329	6.02185e+06	7988602	2257451	2384163	5648122	7461814	2820791	3052231	5608968	6933720	5577832	8543151	15570053	16465426	9869972	14904197	15470081	10642894	19647508	19416708	8.05415e+06	8659778	4376626	2330243	9455323	13369614	6809351
3138	gluconate	Xenobiotics	Food Component/Plant	587	LC/MS Polar	338	2922	195.051	527-07-1	10690	C00257	HMDB00625	64014692	82965848	117952592	151805760	55375820	106636704	110975496	165123536	156325776	396081600	77614296	72853328	230029520	174933648	119553592	203689152	121630832	101218192		248626816	57549068	61242960	48387948	62614960	66122700	118240440	55975400	67600704	85606288	125618064	72389440	88947624	114129872	179670672	99238304	131919288	130869808
992	glucosamine-6-phosphate	Carbohydrate	Aminosugar Metabolism	580	LC/MS Polar	290	4521.5	258.038	3616-42-0	439217	C00352	HMDB01254	1091135	1471030	3329653	3465302	2223420	3037579	1170435	2.03516e+06	2476113	2339612	2.82646e+06	3320801	3439497	4019720	3148814	4553481	2791264	2865620	2418528	3258030	755270	451164	448541	1075814	639861	1044511	1.03204e+06	1146244	842644	818421	864045	481533	797418	694526	433932	1032414	1229221
841	glucose	Carbohydrate	Glycolysis, Gluconeogenesis, and Pyruvate Metabolism	20488	LC/MS Polar	572	2342	179.056	50-99-7	79025	C00031	HMDB00122	330769856	326483232	332965184	309642272	282560192	320535328	283964704	281522048	319514880	299876448	361110432	372631200	297475136	321042496	393602304	341787808	365947552	359227744	349897120	383958432	245927280	224772944	236403024	236792000	272672960	253905072	237733936	219711776	289088768	292308800	405327968	335663424	374888416	347284928	373586560	394981696	406583136
842	glucose 6-phosphate	Carbohydrate	Glycolysis, Gluconeogenesis, and Pyruvate Metabolism	31260	LC/MS Polar	291	4537	259.022	103192-55-8	5958	C00668	HMDB01401	1056673	824795	2210967	2172600	1208883	1733105	855621	1125518	1506089	1590972	1504075	1542379	1.99184e+06	2552394	2435545	2918610	3156608	2138695	1623802	2242226	597475	186094	111343	329630	484934	344688	317215	355029	232278	251126	229267	188365	438946	444587	359067	523094	583550
996	glucuronate	Carbohydrate	Aminosugar Metabolism	15443	LC/MS Polar	100000257	3233.3	193.035	207300-70-7	444791	C00191	HMDB00127	909382	1313994	1.04451e+06	1339641	939646	1501900	784490	1078641	1090935	863919	914963	1600351	995298	1064033	1018355	1543340	887052	843891	812079	1133261	1954668	1970730	2025090	2622712		2307192	1550975	2458058	1589724	2202684	1133752	1661515	1386096	2220905	2118817	2646044	1634102
41	glutamate	Amino Acid	Glutamate Metabolism	57	LC/MS Pos Early	561	1500	148.06	56-86-0	611	C00025	HMDB00148	1645443968	1246443648	1503612416	1219200256	1867535488	1838348416	1096342400	1110328448	1209069696	1339600896	985382208	854810880	1707643648	1431570176	1543399168	1436099840	1391207808	1093227008	1560064640	1310800768	916620736	736409216	909569536	866067136	937035712	958417408	758952448	797135232	849248640	858410304	651248064	681639424	539806784	609961984	611705280	599430016	823694272
52	glutamate, gamma-methyl ester	Amino Acid	Glutamate Metabolism	33487	LC/MS Pos Early	100001103	2170	162.076	1499-55-4	68662			1.83466e+06	3.51163e+06	4972348	5.25714e+06	4.93101e+06	4.11581e+06	3.43709e+06	2.7242e+06	3875904	3.97639e+06	1.82853e+06	2.54207e+06	3770135	2511224	2284664	3334006	2.85623e+06	3308445	5131612	4489102	4.26161e+06	2.48213e+06	5.8209e+06	3.14037e+06	3.24209e+06	2.39919e+06	3.23197e+06	2.7451e+06	2.22947e+06	2.34423e+06	1.10277e+06	1.99686e+06	1.77882e+06	1.81137e+06	2.33671e+06	2.64224e+06	4818467
42	glutamine	Amino Acid	Glutamate Metabolism	53	LC/MS Pos Early	563	1291	147.076	56-85-9	5961	C00064	HMDB00641	1147161472	1013454848	1128606080	1114027392	1257502848	1318566400	738008192	742583936	917752064	984732864	910634816	784245568	1170553856	1139202816	1244543744	1164489472	1352725376	1132551168	1324392064	1284281728	828554112	848103168	830442432	897842496	961033024	897303232	791936000	826254592	914843072	949533056	908132480	927609152	879055808	795614464	703098112	873991488	967458752
90	glutarate (pentanedioate)	Amino Acid	Lysine Metabolism	396	LC/MS Polar	339	2900	131.035	110-94-1	743	C00489	HMDB00661	909594	722761	516593	373482	309539	314305	1975346	704022	379931	613407	386239	367484	3017583	1526366	382420	360980	480600	344217	435397	352887	510078	285800	453399	292832	433135	278729	814175	1041844	569408	385530	442980	273718	3774533	2807350	567745	297685	509065
861	glycerate	Carbohydrate	Glycolysis, Gluconeogenesis, and Pyruvate Metabolism	1572	LC/MS Polar	1052	2070.4	105.019	600-19-1	752	C00258	HMDB00139	32775904	34107040	36910748	38217404	25493008	30188396	34976000	34208348	28921892	33683512	32265608	32011748	44073980	52516032	38859252	36370408	37608984	41944712	36036520	36199984	16542386	17980060	17691274	20898024	17411020	19203624	20907422	19349642	17551828	19033462	20020280	21493616	26583000	22937638	17531900	22104250	24157788
1796	glycerol	Lipid	Glycerolipid Metabolism	15122	LC/MS Neg	1254	758	91.0401	56-81-5	753	C00116	HMDB00131	8220548	8022825	5180328	5401339	6.76681e+06	6630891	6187441	5756472	5.50418e+06	6881985	8423302	9762786	7296706	8769356	7502338	7163619	6.73791e+06	7.90052e+06	8.3438e+06	7542514	10313893	8679423	8025212	7210526	10399371	11280074	9201414	8690247	9856363	11059968	9878987	7.8899e+06	8.11093e+06	9649752	7138139	8496611	9846045
1797	glycerol 3-phosphate	Lipid	Glycerolipid Metabolism	43847	LC/MS Polar	100000258	3938.7	171.006	29849-82-9	754	C00093	HMDB00126	104231544	82851240	57445432	35694768	65272196	60936040	63212576	58070780	60801212	81028832	90898344	70114392	83873080	89799928	74960576	75066096	73130864	67485312	94443720	75181200	92526688	98438344	68553160	79266344	76277152	84587608	105411616	81765912	92997784	80895400	117444664	91152568	83880992	66092104	78659096	69291136	117095856
1505	glycerophosphoethanolamine	Lipid	Phospholipid Metabolism	37455	LC/MS Polar	100001620	3075	214.049	33049-08-0	123874	C01233	HMDB00114	51573560	60027432	64794064	67684416	66795348	71750232	45683496	57434168	62894972	68361256	64874904	76846968	64231204	67998080	61347544	71090080	65894380	78735168	66123768	70750992	140763392	114980104	138013024	132804696	145953776	129816128	152835808	145791072	146675536	137221504	144604384	126855472	146752640	129948560	135069536	142969632	159863136
1802	glycerophosphoglycerol	Lipid	Glycerolipid Metabolism	48857	LC/MS Polar	100001619	2430	245.043		439964	C03274		2410205	4.1275e+06	3765804	3759939	3.75595e+06	4460840	2142194	3.17857e+06	3506199	4178398	3.48032e+06	5133355	3319031	3.75854e+06	2959476	3734460	2985317	5371743	3867917	3713360	14992961	16184777	18183944	20705280	16850016	17267040	28021594	24452290	19000004	21715318	21498260	16743483	23179428	15239561	14724279	21432140	28684854
1507	glycerophosphoinositol*	Lipid	Phospholipid Metabolism	47155	LC/MS Polar	100001621	3850	333.059	16824-65-0				2338125	3961485	3236199	2182281	4.14338e+06	4196246	1.84991e+06	2857153	3639047	3.61905e+06	3232370	3780490	2831600	2905590	3267281	2408743	2349879	5210775	3246519	2888105	22870280	20284568	28021932	25176080	32433950	24477504	27970128	30297094	27074182	25596152	23314578	20571204	26299206	21007244	23734758	27548698	25844952
1499	glycerophosphorylcholine (GPC)	Lipid	Phospholipid Metabolism	15990	LC/MS Polar	100000269	3003.1	302.101	28319-77-9	71920	C00670	HMDB00086	4.67612e+06	7318594	7740170	6822662	7838593	9573059	4153053	6069601	8367376	10069925	7394914	9216443	7.45016e+06	7.83335e+06	6331916	7993644	5892940	11835297	8755907	8186965	29771312	25453418	29609534	35093664	33590616	32459936	39798492	38108080	37510788	36360072	34040460	29724846	36186680	31923792	26028216	37002128	41716448
1	glycine	Amino Acid	Glycine, Serine and Threonine Metabolism	58	LC/MS Pos Early	340	1375	76.0393	56-40-6	750	C00037	HMDB00123	193262784	177666160	151663920	121464040	179660448	186673392	142318976	156899632	146810704	165354160	139535616	121417728	181987376	209294240	183799792	164008816	149588800	150538304	159764432	164617232	120592816	119905368	111305544	118663440	122288920	124499248	94580696	106304272	113873768	131265048	115390608	120730712	116303480	117813672	102956824	118915840	118072560
1883	glycosyl-N-palmitoyl-sphingosine	Lipid	Sphingolipid Metabolism	53013	LC/MS Pos Late	100009272	2623	700.572					21732580	20679792	18655982	17859140	16219319	16144433	19072068	20116604	15899897	14792594	15277389	15388254	19232620	19605602	18688608	16565057	17594240	18142092	16986296	17745528	16331607	14896080	15925206	14232209	12162308	13526696	17198496	13060232	14238562	14186355	14381688	13982145	16439318	15703717	13893751	13106150	13888360
1882	glycosyl-N-stearoyl-sphingosine	Lipid	Sphingolipid Metabolism	52234	LC/MS Pos Late	100001882	3053	728.604					13058917	10839050	10738148	10534587	10712952	9665858	11403869	11367193	9091905	8281294	10572722	9705506	10178258	10809050	13138585	8635165	9598628	9457217	8487944	8993886	12813842	10849078	12066143	9529961	11734913	9749405	11749847	10123464	10024354	10346330	10102674	8.24875e+06	9955108	9569748	11462695	8991085	9216689
573	glycylisoleucine	Peptide	Dipeptide	36659	LC/MS Pos Early	100001790	3002	189.123	19461-38-2	88079		HMDB28844	7.56817e+06	3.97227e+06	3.35683e+06	2275691	6891278	5741465	3.4372e+06	2.40553e+06	3.93214e+06	3456092	3.67003e+06	2576293	7.82089e+06	5.11112e+06	5.54014e+06	5517316	4171035	3.19437e+06	5.84042e+06	4146026	1.03537e+06	623698	1.11547e+06	1.10026e+06	1.61704e+06	1.34124e+06	1.21025e+06	1.34053e+06	1.51046e+06	1.21003e+06	1.19803e+06	833771	1.82711e+06	1.42574e+06	1.1928e+06	1.66742e+06	1.37098e+06
574	glycylleucine	Peptide	Dipeptide	34398	LC/MS Pos Early	100001258	3059	189.123	869-19-2	92843	C02155	HMDB00759	15804832	12343222	9069365	10632860	17815190	19579022	8.14936e+06	9857416	8901534	12617995	8917293	11240048	17703932	17145634	13643201	19591986	11451274	10821279	14549958	14798226	3.01917e+06	2.44091e+06	2.74432e+06	4134791	3.97022e+06	4.26981e+06	3.29126e+06	4.291e+06	3.41121e+06	4.27111e+06	2956014	3168052	4427314	4651387	3.07868e+06	5431423	3.6283e+06
584	glycylvaline	Peptide	Dipeptide	18357	LC/MS Pos Early	100000487	2734	175.108	1963-21-9	97417		HMDB28854	14198180	7.74191e+06	7045585	5.05531e+06	12751385	11698321	7.30186e+06	5.96911e+06	7.05195e+06	7.55682e+06	7.01536e+06	4.23029e+06	11916049	10496303	10011626	8344334	8747668	7012598	10018831	8.04187e+06	2.23213e+06	2.19627e+06	1713377	2198910	2.61143e+06	2.47549e+06	2.38536e+06	2.32292e+06	2.81203e+06	2.6723e+06	2.14152e+06	1.91743e+06	2.81995e+06	2.48969e+06	2.01408e+06	2.45697e+06	2.31528e+06
2737	guanine	Nucleotide	Purine Metabolism, Guanine containing	32352	LC/MS Pos Early	172	2032	152.057	73-40-5	764	C00242	HMDB00132	10667851	10738381	12333303	12094274	9699267	10790881	12567118	13356758	15763555	12048919	12920573	13204940	7.82866e+06	8508234	10093413	10510911	10165059	8358055	8437348	8515594	3.10009e+06	3.0393e+06	3.88543e+06	4.0957e+06	3.83498e+06	3.48896e+06	3001624	3.44029e+06	3.37222e+06	3383065	3.88699e+06	3.62756e+06	4.69809e+06	4457219	3172038	4.48172e+06	4220543
2736	guanosine	Nucleotide	Purine Metabolism, Guanine containing	1573	LC/MS Neg	1099	1662	282.084	118-00-3	6802	C00387	HMDB00133	50215972	46277952	63645872	54479796	64445916	49352100	44374916	44961172	62134304	47013124	55513324	43776920	38895564	41685352	51539336	51121760	59637360	46314008	52010080	39754812	22772218	14294789	19573140	15313236	20839898	16808786	22469706	16925794	20021154	16944904	21098964	15779566	19368420	15794288	16850704	17560472	23321736
2732	guanosine 3'-monophosphate (3'-GMP)	Nucleotide	Purine Metabolism, Guanine containing	39786	LC/MS Pos Early	100002704	837	364.065	117-68-0	3522			433910	542884	992844	786751	1.25616e+06	1.96067e+06	570573	701904	953063	1.15342e+06	993439	1.75184e+06	1.42319e+06	818572	986805	2.44159e+06	1.16557e+06	505312	1.41574e+06	1.64538e+06	354811	306354	494640	808691	526670	546726	256075	677782	433311	576461	177020	201460	438271	151714	263668	691260	509608
2734	guanosine-2',3'-cyclic monophosphate	Nucleotide	Purine Metabolism, Guanine containing	37139	LC/MS Neg	74	1480	344.04	15718-49-7	92823	C06194	HMDB11629	656715	739721	2.02706e+06	3.82667e+06	1.90016e+06	1934208	658228	929478	1.40189e+06	2.26637e+06	1.52168e+06	5808884	1.68154e+06	830315	1.29792e+06	6.85662e+06	2.03891e+06	1.65722e+06	2.02838e+06	3.8626e+06	598700	181625	773286	1265161	636670	539244	621531	1.10151e+06	617748	597625	313471	206886	462938	222367	221281	992124	653866
2862	gulonic acid*	Cofactors and Vitamins	Ascorbate and Aldarate Metabolism	46957	LC/MS Polar	100001586	2750	195.051	20246-53-1	9794176		HMDB03290	21747410	21753596	23727674	19482636	16377751	19815300	18854616	19886742	18473022	26430934	17142004	14632497	27148906	25665680	27882202	25151922	15501966	12671118	16914602	15492670	15733309	16360003	18577568	17494176	17207504	16052251	15791119	16117686	13979872	21905686	17576168	17731160	29987834	28509760	28503320	25720372	20830328
2899	heme	Cofactors and Vitamins	Hemoglobin and Porphyrin Metabolism	41754	LC/MS Pos Late	100001386	1124	616.176	14875-96-8	26945	C00032	HMDB03178	4304806	5210080	4216224	5163277	4653687	6.44593e+06	6327716	7346247	4133934	5701508	5325639	6271013	4530935	5416228	3.908e+06	3511609	3412270	4813185	3854150	4255508	2357098	3087743	1987747	2076142	1781615	2189646	1877013	2151471	1.92605e+06	2630981	2820165	2313936	1614002	2378130	1843079	2385392	1338204
1205	hexadecanedioate (C16)	Lipid	Fatty Acid, Dicarboxylate	35678	LC/MS Neg	100001614	4615	285.207	505-54-4	10459	C19615	HMDB00672	175488	162032	167781	136581	156575	211663	172082	156640	118600	100209	187706	138645	189134	175536	302732	120510	101313	113737	242121	133498	262976	224282	414783	324482	172879	171451	165685	114763	109008	146126	197998	237462	294536	312540	432981	179472	151473
1276	hexanoylglycine (C6)	Lipid	Fatty Acid Metabolism(Acyl Glycine)	35436	LC/MS Neg	100001527	2900	172.098	24003-67-6	99463		HMDB00701		52064.6					64365.4	34915.5	64632.6	66263.1				67605.8							47847.3				52284	35873.5			68762.4	53798.3				94058.4	141734	75113.8
71	histamine	Amino Acid	Histidine Metabolism	1574	LC/MS Pos Early	354	3035	112.087	51-45-6	774	C00388	HMDB00870	61506148	53922020	58756120	60626048	56422272	55246968	43203328	44841964	49586848	55794240	40496704	42224552	55611996	56987740	48513140	56097376	52394324	53330104	54926060	51501796	78965008	77844608	81551360	80326504	83406776	76973624	71878336	70107760	76693160	76986168	68410632	69094472	67565240	71920880	57306972	55279076	72728560
58	histidine	Amino Acid	Histidine Metabolism	59	LC/MS Pos Early	355	2707	156.077	5934-29-2	6274	C00135	HMDB00177	1940103936	1985561344	1783256448	1781687168	1778460288	1701489664	1946840576	2089651840	1788953088	1789461376	1723231872	1664441728	2118397824	2013946624	1907326720	1905604096	1771135616	1711491712	1733101440	1688197760	1550720128	1457289984	1621644160	1569025792	1650103424	1585506560	2006414336	1961063168	1663612032	1662142720	1413357696	1347954816	1514770176	1451500800	1531784192	1617709952	1494299648
18	homoserine (homoserine lactone)	Amino Acid	Glycine, Serine and Threonine Metabolism	18351	LC/MS Pos Early	100000458	1469	120.066	672-15-1	12647	C00263	HMDB00719	53905484	51647004	13380770	38678376	35476292	52481612	68647304	80661552	44140656	57913140		8489294	27453394	47204196	25962320	20926500	14751298	17802778	9658517	23683844	63647864	85085600	50445504	23766064	34438448	40760432	302829536	118259824	105654912	122971856	20405438	16583257	35632868	35339792	37513876	35668896	26763176
21	homoserine lactone	Amino Acid	Glycine, Serine and Threonine Metabolism	15696	LC/MS Pos Early	100000262	1980	102.055	2185-02-06	445963	C02926		1.83612e+06	1.48813e+06	1.45747e+06	1.18212e+06	1.2867e+06	1.05272e+06	1.99168e+06	1.35928e+06	1.97327e+06	1.16115e+06	618551	1.16135e+06	1.00151e+06	1.01921e+06	1.44373e+06	1.61666e+06	1.34793e+06	1.44619e+06	1.34033e+06	1.05904e+06	3.10172e+06	2.44032e+06	3.70852e+06	4374672	2.87554e+06	2.05185e+06	2.51087e+06	2.13657e+06	3.18389e+06	3.22614e+06	1.87698e+06	1893396	1.83899e+06	1733593	2.24377e+06	1866549	3.06253e+06
2682	hypoxanthine	Nucleotide	Purine Metabolism, (Hypo)Xanthine/Inosine containing	3127	LC/MS Neg	171	1291.2	135.031	68-94-0	790	C00262	HMDB00157	2.08663e+06	1745496	1.80806e+06	1.60088e+06	1.28814e+06	1.74366e+06	1.49776e+06	2166789	1.13934e+06	2113573	1.73132e+06	952006	15636259	10316945	5.81472e+06	5663946	3000144	3.06621e+06	4882447	4283771	9322245	9596110	9762947	9248324	8541682	9187374	12066175	8190050	7498531	10061345	6.53071e+06	7.78776e+06	10311772	11660663	9398784	9573046	7341858
70	imidazole lactate	Amino Acid	Histidine Metabolism	15716	LC/MS Pos Early	100000263	2040	157.061	14403-45-3	440129	C05568	HMDB02320		220381						259706		168169				144985		220477																		180766		97825.7
2681	inosine	Nucleotide	Purine Metabolism, (Hypo)Xanthine/Inosine containing	1123	LC/MS Neg	361	1602.1	267.074	58-63-9	6021	C00294	HMDB00195	226504544	231459504	240239312	237414736	251915104	242132496	200488192	225502272	234644752	222818848	271439232	269240352	206810272	248817712	238160464	266556096	249386096	257577776	254332176	250656672	227405408	200500128	233820336	228334720	230211408	232884608	251449680	237672784	231071760	246386960	248387808	245415296	254211504	236832496	229494608	265136928	262368384
1476	inositol 1-phosphate (I1P)	Lipid	Inositol Metabolism	43849	LC/MS Polar	370	4785	259.022	573-35-3;106032-59-1	440194	C04006	HMDB00213	112649	110194	124119	116976	80913	122936		96913	83869	83335	126035	81869	385943	597086	239771	289582	218981	242941	153647	183132	284513	148686	119407	39491	164455	119977	197690	93344	114986	221735	188042	155088	357496	380366	318630	69359	255355
848	Isobar: hexose diphosphates	Carbohydrate	Glycolysis, Gluconeogenesis, and Pyruvate Metabolism	46896	LC/MS Neg	100002180	551	338.989					643863	488376	266970	202593	449723	289511	885346	517541	393229	249417	872735	282105	691136	389805	297690	295023	384590	488248	758622	435365	287456	118141	205373	31031.3	263541	187103	374562	91863.4	187909		546745	285754	323493	264950	598276		168922
310	isobutyrylcarnitine (C4)	Amino Acid	Leucine, Isoleucine and Valine Metabolism	33441	LC/MS Pos Early	100001055	2810	232.154	25518-49-4	168379		HMDB00736	1.08681e+06	1589065	3.86948e+06	4.20519e+06		1075794	2339364	3218111	4857332	5.84122e+06	977612	2.51815e+06	1.58334e+06	2358726	969858	1.61523e+06	1.82861e+06	2010365	2.10475e+06	2.50522e+06	679238	1.15639e+06	3.24175e+06	4449567		1.10131e+06	2.84649e+06	4.0075e+06	6.43282e+06	7523091		1.01149e+06	1518078	2.64665e+06	739180	2.30455e+06	1339786
293	isoleucine	Amino Acid	Leucine, Isoleucine and Valine Metabolism	1125	LC/MS Pos Early	376	2800	132.102	73-32-5	6306	C00407	HMDB00172	1074378624	882701376	713349824	615275328	1042013184	1038319360	734953088	730320192	730286848	770797824	686868032	567907840	1007592256	910409216	897914176	819378176	769776640	716499008	884453056	787310592	329769504	303184128	308471904	308866656	354006368	333945024	313951168	327949856	323462720	340539712	323059840	322327712	385463584	376411584	342219552	336108352	374509568
608	isoleucylglycine	Peptide	Dipeptide	40008	LC/MS Pos Early	100003169	2719	189.123	868-28-0	342532			6060569	5378315	4.19399e+06	7033161	6939614	10934556	3.66397e+06	6.34951e+06	4648829	7995457	4.18946e+06	7947882	7145566	8.05881e+06	5.78987e+06	13648641	5590836	5.58307e+06	7387584	9840939	1.37252e+06	1.44118e+06	1.3299e+06	2.26298e+06	2.06335e+06	2.42688e+06	1.95837e+06	3261489	2.31884e+06	2.59305e+06	1.32406e+06	1.30347e+06	1.80495e+06	2219270	1.10101e+06	3.30795e+06	1.63523e+06
2888	isoxanthopterin	Cofactors and Vitamins	Pterin Metabolism	27732	LC/MS Pos Early	100000749	1110	180.052	529-69-1	10729	C03975	HMDB00704	4.9755e+06	7349618	4902114	3637727	6641960	18104660	4959659	10456516	4546173	8156053	7.21181e+06	7017938	3.62208e+06	7.94268e+06	4.25779e+06	6319064	5427865	6459404	5639690	10204169	68226624	144046400	66722460	81847856	85844736	213145024	61619788	161313568	60794788	176528704	85701600	154851216	55928480	130254472	55147396	153270416	55828836
1041	itaconate	Energy	TCA Cycle	18373	LC/MS Polar	100000455	2969	129.019	97-65-4	811	C00490	HMDB02092	4786247	7279625	3626978	5566218	3502985	4874557	6182682	8065583	5216265	5316965	3827495	4268974	3240197	4526437	3496599	3424859	2910182	4522804	2679479	3166344	3818662	4995524	4517757	4845088	624370	4347899	3.61136e+06	4974840	3283434	6914609	3998238	9310427	8.29626e+06	10653950	4988667	9081033	4133662
228	kynurenate	Amino Acid	Tryptophan Metabolism	1417	LC/MS Neg	98	2224	188.035	492-27-3	3845	C01717	HMDB00715	14042189	14316693	6910970	8.1328e+06	8975913	8.18335e+06	15846995	16979232	10027588	10969476	6178306	5690049	4.08716e+06	4.94808e+06	5257693	6368274	4857981	5.00223e+06	6.37276e+06	5201736	7412293	6986716	4.15338e+06	3.87974e+06	4413887	4.69646e+06	9259781	9577827	5347284	5826360	4.08222e+06	4328827	2.50227e+06	2.68332e+06	2.85521e+06	3.42434e+06	2.64349e+06
227	kynurenine	Amino Acid	Tryptophan Metabolism	15140	LC/MS Pos Early	100000265	2739	209.092	2922-83-0	161166	C00328	HMDB00684	525408000	534346464	592386816	622428160	468605024	481836448	430655232	521802304	549285568	548018816	391442304	420509568	419406720	488483264	409182560	411718016	425123584	428781792	364327040	358570496	129372936	138395568	199969344	187192656	132604552	142073632	127223464	129763088	146695680	166220480	120248768	136061328	104716392	93814896	83716152	88701288	99476032
858	lactate	Carbohydrate	Glycolysis, Gluconeogenesis, and Pyruvate Metabolism	527	LC/MS Polar	482	1468.8	89.0244	79-33-4	612	C00186	HMDB00190	94579432	69988800	71814976	51858508	61012596	55536660	59989692	46524444	55570180	65586240	88348960	72252856	85759168	97764816	111994360	89290784	88783776	93318024	90068896	82880176	81271888	69171584	90090952	65516144	83734128	71495752	93646328	74747064	92742504	78765160	100699896	76967152	84395088	87462416	118854912	103967064	124477504
1884	lactosyl-N-palmitoyl-sphingosine	Lipid	Sphingolipid Metabolism	53010	LC/MS Pos Late	100009030	2527	862.625	4201-62-1				875063	1116100	969075	934947	919427	906252	821432	905256	918298	921027	733076	1095241	697489	809832	826303	883275	852509	927233	605905	850319	1595864	1165900	824429	772255	587008	604547	972352	803402	937768	1060372	553956	671555	562208	497916	514760	674639	503405
3843	lanthionine	Xenobiotics	Chemical	42002	LC/MS Pos Early	100003892	1730	209.059	3183-08-02	6994972;98504			1.89107e+06	3058996	1699013	2517009	1.58782e+06	4.09388e+06	1142486	2.44194e+06	1.7529e+06	4.51717e+06	1.20949e+06	767468	2.16809e+06	5.68116e+06	2.00007e+06		2.45025e+06		2.06864e+06	4601507	578959	1.18523e+06	195901	873142	576766	1.3479e+06	274007	454037	140408	1.06221e+06	258834	499965		447661	268047	465392	294315
1060	laurate (12:0)	Lipid	Medium Chain Fatty Acid	1645	LC/MS Neg	181	5300	199.17	143-07-7	3893	C02679	HMDB00638	799428224	925598272	479431776	510245536	1079103360	1084816768	610142528	697235136	643661568	708117504	660289408	789557056	1198299776	1145957120	768983872	947294656	647424384	836857600	762075392	637416448	484677152	377784800	408133472	414768640	753371456	698450112	405767072	453571616	623976960	538017728	427487072	440535424	451175360	572465088	332894688	414146144	420429024
265	leucine	Amino Acid	Leucine, Isoleucine and Valine Metabolism	60	LC/MS Pos Early	397	2864	132.102	61-90-5	6106	C00123	HMDB00687	1063564928	907085312	739505024	677467712	1094897792	1148251264	716907584	712050048	724177088	807193024	699008128	603176448	1039595264	1036371072	948036800	926275456	783679552	770904704	949430656	788754944	286005824	252167456	282523200	261100560	310775776	290928416	290293632	311917024	292863072	285599104	281087840	251834912	352011456	322903712	282143552	297250368	337384672
787	leucylglutamine*	Peptide	Dipeptide	48189	LC/MS Pos Early	100003183	2620	260.161		4305457			344701	106815	125978	124315	334687	434291	224623		206812	305622	154370		361661	215801	215801	393829	185763		380715	245797								196388					82006.8			145737
626	leucylglycine	Peptide	Dipeptide	40045	LC/MS Pos Early	100003185	2778	189.123	686-50-0	79070			808090	501178	477582	621162	731398	944634	461236	552510	624272	686838	564735	777938	983216	769134	864886	1.04189e+06	812904	491778	1.06648e+06	942764		170417	155527	303037	223214	328545	178554	449437	275699	329711	181096	199688	257180	211797	32191.5	385040	156003
1107	linoleate (18:2n6)	Lipid	Polyunsaturated Fatty Acid (n3 and n6)	1105	LC/MS Neg	180	5535	279.233	60-33-3	5280450	C01595	HMDB00673	2559150592	3643247360	3947643392	3664716032	3785901824	2575906816	3069748224	3187183360	3198584576	4252939776	4711107584	5356665856	3029260032	2058027392	3256424704	4160565504	3122926592	3468459264	4027449600	3655423744	3682767360	3763291904	3631791360	5627618816	3368795136	5761366016	3723092224	5686693888	4799649280	5391136256	3734883072	4496556544	3333335808	4127015168	3885455360	5371153920	3669103104
1109	linolenate (18:3n3 or 3n6)	Lipid	Polyunsaturated Fatty Acid (n3 and n6)	34035	LC/MS Neg	100001337	5450	277.217		5280934	C06426	HMDB03073	415547776	399985248	567875968	428219264	519444192	325205664	451194592	337720544	452143680	458107392	633607936	656864320	495523968	278718816	469139104	459397664	465210496	416617440	546629760	387331648	799236736	678655744	859248768	960633344	686898560	815773312	872229376	976129600	787076864	787565824	849128832	772742272	796102592	751868288	772005056	799618432	750064832
1300	linoleoylcarnitine*	Lipid	Fatty Acid Metabolism(Acyl Carnitine)	46223	LC/MS Pos Late	100003151	1430	424.342	36816-10-1	6450015		HMDB06469	31702260	29369324	64493484	66322132	22210728	14270808	54406044	47605984	99105784	91019504	17156062	25636204	10945303	7759274	15070991	18730158	31376780	21663888	20728988	18635932	24200632	18647564	45586480	46631504	15387648	7.85365e+06	48161336	46130592	54172580	78305152	11962606	12079692	25623436	13098283	16098002	14567157	15574300
80	lysine	Amino Acid	Lysine Metabolism	1301	LC/MS Pos Early	407	2850	147.113	56-87-1	5962	C00047	HMDB00182	810528832	613151040	491220512	385990176	754262848	744872000	559135616	506374464	517574176	544674752	515414464	348594016	782029504	741749952	715590208	564907712	611812416	529698304	689581824	555767168	163681984	143568656	141830576	138342144	164971888	163657264	156165296	155353904	158416032	160139472	181166672	190061328	185074384	173868704	188571248	179162752	182377328
645	lysylleucine	Peptide	Dipeptide	40020	LC/MS Pos Early	100003196	3370	260.197	7369-79-1	4682588			10689628	7.40654e+06	3992043	5.81146e+06	9213190	15952157	3.04216e+06	3.68715e+06	4236400	7.45632e+06	3.82177e+06	7567535	6.90448e+06	5040740	5172757	14067966	4629954	3.50251e+06	6.81841e+06	9587624	511178	374735	712430	1.49681e+06	938034	999233	755216	2.35556e+06	1.21216e+06	1.26229e+06	451159	364803	674224	749824	258805	1913051	742019
1037	malate	Energy	TCA Cycle	1303	LC/MS Neg	409	615.6	133.014	6915-15-7	525	C00149	HMDB00156	253879968	184005696	271977632	184777088	245065840	200663648	204188128	222861984	222253392	140320704	267630160	250313040	252822656	212940176	227677712	216676624	207138416	150114944	207882880	189307744	85742864	54560048	133214848	141588448	107823264	122243952	155357328	144661008	109959712	75518128	48028684	18499488	39022184	32087792	7.69983e+06	132585664	82776512
1254	malonate	Lipid	Fatty Acid Synthesis	15872	LC/MS Polar	818	3447	103.004	141-82-2;26522-22-85-0	867	C00383	HMDB00691	8875650	12668756	8528503	9570911	8708592	10669439	10960762	12380624	10950645	9439411	13203750	12257922	10954854	11394766	12694629	11884500	10082152	8.10267e+06	12442677	12422976	12228836	13086110	14114165	12156835	10905793	9885759	13390631	12910682	12458270	19216386	12930679	15312337	13518898	11758632	19540612	14509096	14946150
1253	malonylcarnitine	Lipid	Fatty Acid Synthesis	37059	LC/MS Pos Early	100001526	2086	248.113	853728-01-5	22833583		HMDB02095	521047	506671	542665	383417	301624	477743	426540	490139	545524	435788	350778		631001	322335	775858	357069	604151	114345	554749	371391	292911	344560	298383	281834	177002	359578	300097	313230	383372	469290	267831	376543	362821	268186	276678	445020	371647
904	maltopentaose	Carbohydrate	Glycogen Metabolism	35163	LC/MS Polar	100001447	5365	827.267	34620-76-3	13489094	C06218	HMDB12254		61889	136429						62671	303950	63393		301383	406794	220144		215410	362211	103365	68053						88656		92456		182060	151197	281829	283904	392250		108682	152042
910	maltose	Carbohydrate	Glycogen Metabolism	15586	LC/MS Polar	913	3329.4	387.114	6363-53-7	10991489	C00208	HMDB00163	58102964	52795920	50533048	48206052	46843720	45025172	46670956	39609544	50184768	49053664	47559224	43836804	19661052	15655630	40457996	27738050	51560024	34115764	56373380	55386824	38131260	29434930	23725088	21691202	48384368	39168456	25765192	26521990	31588982	25136802	46089428	32553380	34426548	32253084	39487136	36524792	48264320
905	maltotetraose	Carbohydrate	Glycogen Metabolism	15910	LC/MS Polar	100000275	5000	711.22	34612-38-9	446495	C02052	HMDB01296	2682283	1257460	921080	715204	2140952	1924280	2557253	1566895	1388724	411890	1229599	3.00886e+06			299600		388727		1485342	778508	672984	289181	34995	104737	345373	189351		53512			308907	104072			328372	286901	418127
907	maltotriose	Carbohydrate	Glycogen Metabolism	44688	LC/MS Polar	100000276	4286.4	549.167	1109-28-0	439586	C01835	HMDB01262	10995048	7246387	5749509	4521466	8928322	7.7458e+06	11101091	7496692	8040835	4134490	5364017	7546799	598277	492563	2.03096e+06	882360	2787153	1154368	6080613	3399047	3.87685e+06	2291767	996927	984647	3535518	2193370	1416917	1169476	1031885	999654	2160445	1164726	1278372	853228	1716443	1511643	2281899
951	mannitol/sorbitol	Carbohydrate	Fructose, Mannose and Galactose Metabolism	46142	LC/MS Polar	100001740	2260	181.072		5780	C01507	HMDB00247	4609641	3439428	4.05564e+06	3056141	3201107	3683031	4789814	6158541	3301999	7202077	3322449	3088530	7783694	5276203	4701832	5241668	2950860	3.40829e+06	4411232	4683362	2555159	2139588	2563165	2886255	2309871	2486764	4878050	2509240	4376716	4188824	2860696	2386401	4318998	4386699	3397645	5331948	3.66288e+06
952	mannose	Carbohydrate	Fructose, Mannose and Galactose Metabolism	48153	LC/MS Polar	803	2200	225.062	3458-28-4	18950	C00159	HMDB00169	2256457	1187859	2285960	1386193	1513459	1340329	1424274	1443285	1540996	1650668	1349887	1452587	1444581	1378317	2167014	1906831	1318931	1122501	1427204	1154834	1255241	662889	1149693	879252	844749	936427	1194424	713736	988128	1063944	981334	619040	926687	701907	1062454	1017704	1107137
953	mannose 6-phosphate	Carbohydrate	Fructose, Mannose and Galactose Metabolism	1469	LC/MS Polar	294	4510	259.022	70442-25-0;104872-94-8	439198	C00275	HMDB01078	415148	293764	789918	675167	476985	598850	283767	424541	622177	495883	477211	610112	714444	949118	748202	982697	995173	639958	652811	701116	177717	61411	62062	160148	63607	115385	180237	121779	105768	90602	164027		177779	121192	108612	195078	256477
1069	margarate (17:0)	Lipid	Long Chain Fatty Acid	1121	LC/MS Neg	891	5731	269.249	506-12-7	10465		HMDB02259	33543000	38370492	42493860	46620616	40083636	19246814	34274504	28726200	36766476	73638136	42820756	74695600	46143280	36653916	55580184	103869848	36491172	51164328	46350992	62826612	33894348	22624090	37563952	36795336	31040218	44215228	36127864	40984000	52271948	35772716	30837300	23548352	34734472	39013220	44972280	41381548	35290476
1045	mesaconate (methylfumarate)	Energy	TCA Cycle	18493	LC/MS Polar	100000446	3000	129.019	498-24-8	638129	C01732	HMDB00749	752304	1465246	500139	812791	470288	590899	1496138	1.58408e+06	987959	648546	424158	520708	128730	478133	524500	211987	368865	688984			624914	625732	831852	503241		318634	464346	468358	301837	1222822	692411	1600970	2386954	2539005	1543549	1.72724e+06	590274
324	methionine	Amino Acid	Methionine, Cysteine, SAM and Taurine Metabolism	1302	LC/MS Pos Early	415	2526	150.058	63-68-3	6137	C00073	HMDB00696	912908224	762724224	586511360	539278592	919799808	920986112	556047424	577239872	598780928	666206720	526940704	422060576	856891200	847032832	760218816	730372992	624462336	585695296	766002368	648881024	201467984	195966336	179510816	187692064	186568016	184030384	191234016	203107776	201045920	218786896	171419984	178117648	224865072	213874752	177383744	200251328	205484800
329	methionine sulfoxide	Amino Acid	Methionine, Cysteine, SAM and Taurine Metabolism	18374	LC/MS Pos Early	100000039	1272	166.053	3226-65-1	158980	C02989	HMDB02005	676169344	692125120	615663168	635052096	528042048	464597056	970130176	914592768	859595200	789278464	1186482560	1141460352	1235680256	1252291200	961560640	1028641280	875193408	897825792	867944384	916737024	174579840	209915472	221319632	232579168	274182592	220642528	443729568	324300640	452014944	422403776	534061056	541025344	397014784	425992896	328411488	361664736	302625440
3335	methyl glucopyranoside (alpha + beta)	Xenobiotics	Food Component/Plant	46144	LC/MS Pos Early	100005864	832	212.113					860931	1.16132e+06	2.12847e+06	3.67118e+06	2.97899e+06	1.95274e+06	9800740	2146313	1986277	1325363	1.02984e+06	1.6945e+06	784806	1.07102e+06	166520	1.38672e+06	467474	647344	10296308	1.25068e+06	7.24303e+06	1.11967e+06	3473873	1.41552e+06	4430393	1383649	1.41609e+06	1.14852e+06	366911	1.17471e+06	251163	2.32231e+06	647936	1.21356e+06	4.17484e+06	1.33804e+06	8698130
2968	methyl-4-hydroxybenzoate	Xenobiotics	Benzoate Metabolism	34386	LC/MS Neg	100001252	3671	151.04	99-76-3	7456	D01400	HMDB32572	56689260	44098300	27644496	25257156	32469010	35042632	59431676	58285020	59300388	74841432	24534714	27043974	33511902	18850604	25930446	22800412	11472422	8679442	24977620	22084430	38710112	16818814	22916266	22883122	30697426	32333590	31374490	27499722	47500096	43848864	17602676	19060738	27138478	31678916	21609468	27319636	23444594
1273	methylmalonate (MMA)	Lipid	Fatty Acid Metabolism (also BCAA Metabolism)	1496	LC/MS Polar	418	3078.4	117.019	516-05-2	487	C02170	HMDB00202	6177375	10418391	4708638	6824844	5104234	7225218	12615779	15774387	8883226	17366558	8.35293e+06	9606535	11201686	8673890	7383121	8419928	4218344	6582737	8342398	13220685	9324809	12036579	6271412	6743959	8917671	9880424	19031566	18520790	9539211	16119890	7356485	8658521	10787081	8428174	6698346	7820630	9891596
2817	methylphosphate	Nucleotide	Purine and Pyrimidine Metabolism	37070	LC/MS Pos Early	100001805	544	113	7023-27-0	13130		HMDB61711	816778	674506	1.70673e+06	1.09195e+06	1.62064e+06	684541	3.31682e+06	867403	1.39009e+06	716184	1.19808e+06	886413	1.52257e+06	946300	665000	985794	961265	689201	2.8185e+06	889727	3.01025e+06	557335	2399757	1.80646e+06	795360	1.05408e+06	855328	1.92834e+06	898968	1473822	821915	2.05282e+06	1.16269e+06	1.33681e+06	1.23e+06	1.45006e+06	2.22033e+06
285	methylsuccinate	Amino Acid	Leucine, Isoleucine and Valine Metabolism	15745	LC/MS Polar	2051	2800	131.035	498-21-5	10349		HMDB01844	494031	853001	512385	658425	356212	528983	705731	937743	695106	747478	383729	488825	698345	695654	450665	788466	372291	399081	480848	455147	371166	537807	488825	517931	454469	480826	489848	554094	463551	866177	435286	880803	971888	1001750	653262	782539	712012
1888	mevalonate	Lipid	Mevalonate Metabolism	39583	LC/MS Polar	30	1462	147.066	96949-03-0	439230	C02104	HMDB00227	787315	1572619	734826	483551	1425614	1294450	1308013	1.38447e+06	728798	1190507	1507559	1193394	1338772	1458608	917644	1210802	899267	3.07849e+06	2210860	2244966	69053216	58618980	72414712	61411504	71215856	61974196	61657496	65689428	68545408	62472460	41868200	45544452	67075272	56100356	42274192	52701184	79698896
1889	mevalonate 5-phosphate	Lipid	Mevalonate Metabolism	38627	LC/MS Neg	32	594	227.033	868553-49-5	476	C01107	HMDB01343																		17006.6			534364	414895	397229	333203	511429	404010	360655	350270	364308	441502	487674	631431	588730	808322	781404	572791	463701
1893	mevalonolactone	Lipid	Mevalonate Metabolism	48118	LC/MS Pos Early	100000772	1375	131.07	674-26-0	10428		HMDB06024	2.41321e+06	2756365	1.32898e+06	1.69321e+06	3.02319e+06	3.03952e+06	2.34488e+06	2504824	2.36873e+06	2493743	3.27488e+06	1649461	3.29674e+06	2895910	1825078	2079657	2.56294e+06	3.87037e+06	2.96723e+06	3801392	94021944	79253640	85518056	79306728	84969312	86616400	71987960	80905608	79060856	92758664	48505536	61224724	76132208	65169740	51689856	71412864	85540976
1468	myo-inositol	Lipid	Inositol Metabolism	1124	LC/MS Polar	363	3506.3	225.062	87-89-8	892	C00137	HMDB00211	994755	1007087	930222	1046697	1.01831e+06	1378953	808353	1034699	1040615	893296	1043029	1058454	1286302	1189671	1025470	1096077	750053	996970	856896	1052971	2840232	3.11659e+06	3547806	3434986	3964078	4125091	3542332	3.31606e+06	3817905	3472287	4182819	4465121	3.50605e+06	3.65079e+06	3593104	3091646	3846998
1063	myristate (14:0)	Lipid	Long Chain Fatty Acid	1365	LC/MS Neg	519	5440	227.202	544-63-8	11005	C06424	HMDB00806	1728955008	2440097024	1474201856	1481219968	2032657536	1894907136	1403226624	1657605376	1462472832	1947551488	1952308608	2362369536	1641772288	1541690624	1714502272	2086653824	1528089472	1960334336	1873250944	1762659072	1917526784	1786247808	1658862208	1896131840	2302033920	2832577536	1614391808	2051426304	2006668928	2130172032	1913200768	2030345856	1586305152	1772662272	1406223744	1732509312	1638389632
1064	myristoleate (14:1n5)	Lipid	Long Chain Fatty Acid	32418	LC/MS Neg	100001198	5346.9	225.186	544-64-9	5281119	C08322	HMDB02000	558033216	650842560	378660288	380577152	594897728	674729728	448203840	538645248	474636896	503031904	470508000	588853120	641935744	703130368	529268768	599941056	410438560	506397792	447294688	386781280	412557856	372992672	363232192	364975040	573551424	557147392	323854880	385810784	418759456	441561248	377450176	392690080	354692064	410050464	270041504	332952224	356108960
1295	myristoylcarnitine	Lipid	Fatty Acid Metabolism(Acyl Carnitine)	33952	LC/MS Pos Late	100001270	1350	372.311	18822-89-4	53477791		HMDB05066	2592204	1760123	15115440	10927531	1268809	593992	6867147	4698952	36627400	38181208	843514	1420953	758519	633554	911729	704235	2471598	1342956	1883237	979674	1310526	777676	11966931	10036213	711419	346388	8864565	6619944	25957378	32960688	560063	828769	1786852	839434	1279204	980660	887204
63	N-acetyl-1-methylhistidine*	Amino Acid	Histidine Metabolism	43255	LC/MS Pos Early	100004299	2100	212.103					533826	831068	509488	523450	591938	779348	349850	492199	611941	647801	697988	539600	423537	698479	560471	786466	717781	488459	433618	621274	294602	481725	440164	324401		477986	448459	515239	479979	591698	494578	748390	476653	455047	451577	450018	617836
2787	N-acetyl-beta-alanine	Nucleotide	Pyrimidine Metabolism, Uracil containing	37432	LC/MS Neg	100002102	773	130.051	3025-95-4	76406	C01073		378720	360660	336495	307381	243561	241225	309814	325640	266937	333438	271235	277819	317763	353691	328663	353556	305186	394173	433595	329978	107357	138045	134099	165012	116409	132624	162131	115732	122933	178293	144491	91692.5	191564	183968	130985	134482	138443
1001	N-acetyl-glucosamine 1-phosphate	Carbohydrate	Aminosugar Metabolism	15741	LC/MS Polar	1212	4052	300.049	31281-59-1	440364	C04256	HMDB01367		96660	165583	130471	58680	118251		136786	100705	86247	74897	95716	154020		99189	130897	100612	87978	76782	116077		60107	109587	93293		68426	133845	99642	101948	131655	87042	82744	101191	93288	46389	76927	140353
28	N-acetylalanine	Amino Acid	Alanine and Aspartate Metabolism	1585	LC/MS Polar	1110	1564.8	130.051	97-69-8	88064	C02847	HMDB00766	1858102	1529884	997473	780447	1321430	1407026	1478505	1182065	1079073	1242357	1137466	902268	1902574	2161180	1645858	1252883	1249138	1515118	1357049	1131236	463698	478041	391002	349552	489747	463214	501126	407726	480478	470458	537307	448103	677000	646233	708590	471645	631689
374	N-acetylarginine	Amino Acid	Urea cycle; Arginine and Proline Metabolism	33953	LC/MS Pos Early	100001266	2245	217.13	155-84-0	67427	C02562	HMDB04620	14505467	18389882	10877026	10332286	12205352	13883176	15738311	14706256	12896399	14224500	17548914	17744574	28915304	24450950	19661126	17813136	25350970	16309906	26541630	23321234	20508698	17370602	18173498	17329386	21797078	21552556	23561068	24907448	18645278	16508176	16736109	13525560	25230236	17565664	17592030	21980264	30124932
33	N-acetylasparagine	Amino Acid	Alanine and Aspartate Metabolism	33942	LC/MS Pos Early	100001257	785	175.071	4033-40-3	99715		HMDB06028	236678	182989	293522	200225	129630	209706	216085	202065	257891	200874	234220		534402	375271	392175	297487	457164	234256	323669	270405	201017	250402	231265	407926	177709	247058	163472	259112	191379	247472	251529	286537	323944	313097	262276	207369	215489
34	N-acetylaspartate (NAA)	Amino Acid	Alanine and Aspartate Metabolism	22185	LC/MS Polar	100000787	3143	174.041	997-55-7;997-55-7	65065	C01042	HMDB00812	5444851	4830478	1721704	2779719	3858965	1779867	6327250	2605182	1315616	3530826	740661	546566	3379695	2179126	2080858	2851991	1820969	3052457	1394142	2303805	1748512	1010671	292787	197072		1076141	1798899	2571990	336287		238568	173331	474153	478688	188347	580201	180337
342	N-acetylcysteine	Amino Acid	Methionine, Cysteine, SAM and Taurine Metabolism	1586	LC/MS Pos Early	1107	1416	164.038	616-91-1	12035	C06809	HMDB01890		421722		326280		478737		135962		498084		106288		866420	229713	836287	342142	734145		961251	249324	176105		323961	331493	255692		315910	541503	453083		143167	170902	558936	262363	738893	295211
1021	N-acetylglucosamine/N-acetylgalactosamine	Carbohydrate	Aminosugar Metabolism	46539	LC/MS Pos Early	100006435	715	222.097					5388811	4.74596e+06	6.38717e+06	6256531	5959474	6.29857e+06	5.00563e+06	5361798	5.49412e+06	5.9122e+06	5.48962e+06	5221886	6.59834e+06	6.67697e+06	5.67176e+06	8097981	6.01098e+06	5160182	4.84537e+06	5.96862e+06	4104928	3.47563e+06	3370766	4.90366e+06	3.77464e+06	4340898	3.43998e+06	4.70967e+06	3.53784e+06	4.42558e+06	2.89618e+06	3.6218e+06	3.4076e+06	2.59009e+06	2.8271e+06	4.17614e+06	3234790
43	N-acetylglutamate	Amino Acid	Glutamate Metabolism	15720	LC/MS Polar	100000282	3106	188.056	5817-08-03	70914	C00624	HMDB01138	954993	2315304	1762487	1130155	422227	1306600	1.68976e+06	2023412	2178977	1535527	2257037	1235781	3.47997e+06	4195571	668278	1303320	918734	2197402	2434393	1.72336e+06	1067975	2628932	793754	1616362	664308	1824637	2799078	1464983	921340	2529084	5187836	3285011	6223011	4542934	1237838	2366659	5958789
44	N-acetylglutamine	Amino Acid	Glutamate Metabolism	33943	LC/MS Pos Early	100001253	845	189.087	2490-97-3	182230	C02716	HMDB06029	1.5615e+06	1.72867e+06	1.08588e+06	1.18826e+06	1.07303e+06	1.75677e+06	1.29026e+06	1.05879e+06	1.21585e+06	1.44839e+06	1.36823e+06	1.09309e+06	3.00546e+06	2.4221e+06	2.40433e+06	1.88115e+06	3380837	1.54481e+06	2.88754e+06	2655122	1.98e+06	2.43675e+06	1.47671e+06	2249016	2.30981e+06	2386247	1.73546e+06	1.578e+06	1.96136e+06	2.29422e+06	1.7229e+06	1.96157e+06	2.52265e+06	1.63878e+06	1.68151e+06	1.894e+06	2.36677e+06
78	N-acetylhistamine	Amino Acid	Histidine Metabolism	48679	LC/MS Pos Early	100006123	2287	154.097	673-49-4	69602	C05135	HMDB13253	2759069	7550384	2.4022e+06	3536053	3123743	3338116	1286123	1800982	2745129	4465096	1.6661e+06	1909106	5533546	4174012	1.94662e+06	3541667	3.47698e+06	8462318	2.77104e+06	4362003	419493984	456893856	389500864	519582048	309592992	354287648	332173728	424376864	367030816	437212224	164659856	161731088	203354112	239815520	183766448	254619488	294352096
59	N-acetylhistidine	Amino Acid	Histidine Metabolism	33946	LC/MS Pos Early	100001293	2065	198.087	39145-52-3	75619	C02997	HMDB32055	4.03023e+06	4.69556e+06	3326852	3.01773e+06	2541538	3.14807e+06	4644830	4458273	3690965	3.22067e+06	3.61455e+06	2.93785e+06	5952692	5628450	4.07985e+06	3.92138e+06	4319858	2535216	3.33622e+06	4090541	3.6274e+06	3.89672e+06	3.8738e+06	4.159e+06	3464318	3.06203e+06	4.85157e+06	3.98948e+06	3.41708e+06	4.10859e+06	3.13297e+06	3299428	4.16148e+06	3.74475e+06	3.65013e+06	3.13351e+06	3980385
295	N-acetylisoleucine	Amino Acid	Leucine, Isoleucine and Valine Metabolism	33967	LC/MS Neg	100001276	2325	172.098	3077-46-1	2802421			120166				112150		110482		39047.4			152229	124369	94887.2	73821.5			185147			86722.1		116905		31045.9		73629	78156.7	79909.5	83908.5			111787	71403.5		79909.5
266	N-acetylleucine	Amino Acid	Leucine, Isoleucine and Valine Metabolism	1587	LC/MS Neg	1082	2400	172.098	1188-21-2	70912	C02710	HMDB11756	206202	114693	76176	70553.6	200826	99199.8	188381	93199	148003	117582	127619	208734	336948	189861	153890	105104	178550	188744	206976	78166.7	71644.7		64780.2		53742.6		70464.4				29904		118173		56816.4	113060	62698
325	N-acetylmethionine	Amino Acid	Methionine, Cysteine, SAM and Taurine Metabolism	1589	LC/MS Neg	1083	1787	190.054	65-82-7	448580	C02712	HMDB11745	973440	1.94606e+06	1.02462e+06	1.82527e+06	881003	1.03153e+06	1.00135e+06	1.07962e+06	1.22541e+06	2.31687e+06	1.48069e+06	936718	1.22369e+06	1.08073e+06	750794	1.49042e+06	976070	2.10875e+06	1599125	1.52181e+06	311312	373259	271505	352061	302500	366470	325885	425967	313293	311500	336183	448432	470298	530634	331128	479787	489022
330	N-acetylmethionine sulfoxide	Amino Acid	Methionine, Cysteine, SAM and Taurine Metabolism	45428	LC/MS Pos Early	100005463	880	208.064		193368			1.62132e+06	1.61994e+06	1.05145e+06	547547	1.19521e+06	1.25564e+06	2.41148e+06	1603438	1.71995e+06	1.10649e+06	2.35316e+06	1.0916e+06	3.09446e+06	2.80613e+06	1.85215e+06	1.52725e+06	2198889	765660	2.45545e+06	2020287	567952	911742	593403		799016	567056	757854	640666	1.10261e+06	957468	1.00077e+06	1.12988e+06	1.03882e+06	778435	757123	622356	842107
109	N-acetylphenylalanine	Amino Acid	Phenylalanine and Tyrosine Metabolism	33950	LC/MS Neg	100001256	2597	206.082	2018-61-3	74839	C03519	HMDB00512	125991	92096.9	49524.9	49965.9	72087.5		76045.9	91897	80725	80489.3	86481	90227.5	129488	107159	84401.2	57351.9	93844.4	74398.2	129638	95233.6	49966.9			64504.1			86763.9								88428.7
407	N-acetylputrescine	Amino Acid	Polyamine Metabolism	37496	LC/MS Pos Early	192	2230	131.118	18233-70-0	122356	C02714	HMDB02064	368545	515763	160334	279506	115594	240854	332758	449462	324563	503163	133154		369898	297282	212624	320309	415066	153813	212737	392564	1.24176e+06	924026	1.20565e+06	1.1142e+06	858527	880706	1.25062e+06	1.03242e+06	1.40003e+06	1.4911e+06	772350	778351	858308	912879	711503	796534	889810
10	N-acetylserine	Amino Acid	Glycine, Serine and Threonine Metabolism	37076	LC/MS Polar	100001851	2000	146.046	97-14-3	65249		HMDB02931	2785676	2502509	2.06524e+06	1751286	2271811	2432643	2279067	2235639	1.9765e+06	1.92217e+06	1966218	1738096	3200651	3443385	2728399	2485203	2892148	2305567	2122721	2151988	1139450	1100991	1073111	979234	1084905	1134388	1096653	919441	1060548	1199940	1194629	1164835	1615843	1.59178e+06	1359818	1209434	1348814
353	N-acetyltaurine	Amino Acid	Methionine, Cysteine, SAM and Taurine Metabolism	48187	LC/MS Neg	100005466	800	166.018		159864			75347.3	53704.6	40850.6	69055.3	59917.4		84987.6	82695	78418.7	60579.7	79470.2	69298.1	54804.2	61736.7	50853.7	76225.1	57025.4	53809.7	27565		114537	84622.8	143034	77725.9	59783.4	47461.2	163648	120702	73212	74336.8	99185.2	103311	123662	91683.5	127200	86766.2	98533
15	N-acetylthreonine	Amino Acid	Glycine, Serine and Threonine Metabolism	33939	LC/MS Polar	100001274	1700	160.061	17093-74-2	152204			1099074	681774	1077002	1.01243e+06	933952	968648	1255327	938750	1146878	844314	1180486	679466	2489665	2087800	2125331	1096636	1763984	1182295	960904	789559	327666	250630	357438	311480	333312	247475	390636	238484	438910	365855	384814	254907	660775	563242	507949	435243	486490
308	N-acetylvaline	Amino Acid	Leucine, Isoleucine and Valine Metabolism	1591	LC/MS Neg	1084	1704	158.082	96-81-1	66789		HMDB11757	111172	111711	88613	81815	137006	125763	82702.8	82133.9	65556.9	89256.1	85758.1	68589.2	131661	131375	105092	108592	84376.8	84550.8	121503	86831.5	44737.1			58532	70335.3	66688.3	43639.8	53976.1	42977.7	49180	41582.2	52166	66993.5	75798.9	51557.8		64184.1
379	N-alpha-acetylornithine	Amino Acid	Urea cycle; Arginine and Proline Metabolism	32984	LC/MS Pos Early	100000285	2000	175.108	6205-08-09	439232	C00437	HMDB03357	2.61108e+06	2.74898e+06	1648423	1.57104e+06	2091245	2.54151e+06	2181316	2.78102e+06	1.89569e+06	2.08201e+06	1.92151e+06	1553321	1.37537e+06	1.24261e+06	1.80014e+06	1.6725e+06	2.22724e+06	954800	1.43688e+06	1.71819e+06	2.00578e+06	1939161	1974480	2405293	1956437	2.08489e+06	1668697	1.73815e+06	2237495	3.11118e+06	1.64846e+06	1.75025e+06	1.87536e+06	1.69344e+06	1.88441e+06	2.69266e+06	2.03301e+06
377	N-delta-acetylornithine	Amino Acid	Urea cycle; Arginine and Proline Metabolism	43249	LC/MS Pos Early	100004523	1877	175.108		9920500			2.10603e+06	2.00698e+06	1.13709e+06	1.2491e+06	1.45528e+06	1.33285e+06	1794398	2.11676e+06	1.44253e+06	1.4193e+06	858582	861247	1.62092e+06	1.30254e+06	1.48622e+06	1.74029e+06	1.19297e+06	732805	1.21736e+06	1.07387e+06	1.77169e+06	1.05916e+06	1.04919e+06	1.11451e+06	840748	896541	750908	788292	882450	1.34401e+06	436084	604350	1.02834e+06	712108	769459	1.24199e+06
36	N-methylalanine	Amino Acid	Alanine and Aspartate Metabolism	37069	LC/MS Pos Early	100001823	1536	104.071	600-21-5	5288725;6971259	C02721	HMDB01906	10205346	11006769	11084731	8500803	9820048	9033272	7.33907e+06	5.27442e+06	7752231	13142953	10113949		21782854	19822652	18747076	18310588	13366553	6.85292e+06	9515922	12911325	7524571	6373239	6.47702e+06	2.11977e+06	6.95489e+06	8392494	7.5964e+06	6735183	6811680	8943340	7.39449e+06	8364261	9421646	9429813	10082788	11442332	10795384
381	N-methylproline	Amino Acid	Urea cycle; Arginine and Proline Metabolism	37431	LC/MS Pos Early	100001956	1335	130.086	475-11-6	557			581600	893083	352634		336646		672838		1.04369e+06	392644	504029		679213	540588	568320	459480	322524		474063		565923		483542	904940	619043	723440		358912	501303		565152		588659	526793	403865	210321	496092
386	N-monomethylarginine	Amino Acid	Urea cycle; Arginine and Proline Metabolism	43586	LC/MS Pos Early	100004488	2845	189.135	53308-83-1	132862	C03884	HMDB29416	6.6946e+06	6745594	5.8293e+06	5.56268e+06	6389961	6.68701e+06	6580613	5800882	6.74062e+06	6.26718e+06	4.30209e+06	3.17466e+06	5200812	6.47039e+06	6554867	4.89847e+06	5.23268e+06	5197145	4937755	4.52573e+06	2.05118e+06	1873779	1903047	1.54952e+06	1.92694e+06	1.66117e+06	1.64785e+06	1.63097e+06	1.89232e+06	2.17335e+06	1.37521e+06	1.5524e+06	2.04449e+06	2.03003e+06	2334000	2324617	2.45142e+06
1845	N-palmitoyl-sphinganine (d18:0/16:0)	Lipid	Sphingolipid Metabolism	52604	LC/MS Pos Late	100009028	3090	540.535	5966-29-0	5283572		HMDB11760	4236465	3429761	5.23389e+06	5915060	4117605	4898224	3680832	3925346	4725874	5536703	3924510	4868773	5.78376e+06	6.83261e+06	5753030	4692941	4448902	4654544	3805744	3941281	3311921	2574024	3723460	3257895	3133313	2444075	2656710	3277019	3095364	3095019	2.67092e+06	1.69002e+06	3.27732e+06	3157745	3203939	2.99281e+06	3229798
1863	N-palmitoyl-sphingosine (d18:1/16:0)	Lipid	Sphingolipid Metabolism	44877	LC/MS Pos Late	1518	2893	538.519	24696-26-2	5283564		HMDB04949	157875504	142788000	144477184	152428656	138714928	136776528	119063792	117286336	165546112	167131232	113192464	133813776	128934528	143982592	154985120	138899792	154745264	162669216	118403504	129201344	47450936	37231232	51794420	45513264	46576520	39343364	40596096	38725816	49248476	49117356	41257768	39147256	42677740	40666276	46934744	45812532	41509392
2709	1-methyladenosine	Nucleotide	Purine Metabolism, Adenine containing	15650	LC/MS Pos Early	1242	2120	282.12	15763-06-1	27476	C02494	HMDB03331	27738778	28048744	21342954	26281242	20968460	24125428	29821394	32086014	34323348	34341600	29246968	29747966	16372519	17061136	23583500	21683630	27473660	26861564	28899086	30936048	25925814	24738838	23711492	24083248	19674990	19678320	23603950	26127150	31526984	33764896	24261422	26317334	16900804	19201474	24119444	22982456	28067508
2687	N1-methylinosine	Nucleotide	Purine Metabolism, (Hypo)Xanthine/Inosine containing	48351	LC/MS Pos Early	100001409	1430	283.104	20245-33-4	65095		HMDB02721	328002	333665	300412		162857	113326	233617	221466	342580	298886	266910	234800	203349	152961	222649	234874	279545		410365	282444	440722	355611	251219	78258.5	121563	150989	185720		187877	315032	205480	288673	193437	268664	343648	281659	271526
2746	N2,N2-dimethylguanine	Nucleotide	Purine Metabolism, Guanine containing	37081	LC/MS Pos Early	100001853	2465	180.088	1445-15-4	74047			6869298	5487796	5.53625e+06	6.39831e+06	5.00615e+06	4263250	6176539	6199428	5.16171e+06	5000795	5175575	6.65227e+06	5103210	4.39389e+06	4.91882e+06	4292976	4.24576e+06	4.78391e+06	4993038	4642667	29668560	28059718	24688250	27136840	27188588	25635494	15640358	18785118	16653521	17072444	18583260	22437546	18840912	21577726	17360044	20338616	18185658
2745	N2,N2-dimethylguanosine	Nucleotide	Purine Metabolism, Guanine containing	35137	LC/MS Pos Early	100001412	2210	312.13	2140-67-2	92919		HMDB04824	667005	659862	734180	561898	797789	839321	635534	674256	693713	676181	783463	706311	811319	536369	726761	733944	781728	550723	951091	710863	966931	875691	772810	767717	755979	813741	742852	807153	679466	921019	846209	816897	730451	667155	710359	947146	948477
84	N6,N6,N6-trimethyllysine	Amino Acid	Lysine Metabolism	1498	LC/MS Pos Early	189	2825	189.16	23284-33-5	440120	C03793	HMDB01325	30897060	20362778	15059265	13247455	33678860	34732456	16845042	17626482	15853947	21365578	12870277	10755232	30313050	26926256	23049034	27054858	18197134	14911926	25188346	20796066	2.18323e+06	2.29163e+06	1.78777e+06	2.08702e+06	1.65464e+06	1772255	2.07195e+06	2.34812e+06	1608678	2.31048e+06	1.6857e+06	2.57964e+06	1.74974e+06	2.05768e+06	1.62062e+06	2075825	2.12334e+06
2711	N6,N6-dimethyladenosine	Nucleotide	Purine Metabolism, Adenine containing	42081	LC/MS Pos Early	100003867	2415	296.135	2620-62-4	348206			660081	609895	439132	464214	462184	498461	247789	461207	456341	627603	372387	215984	484276	592841	616877	481567	648984	463350	421858	561711		200064	160408	131782		179258		149665	111600	204491	84637.8	169934	227394	138057	132192	125422	225238
82	N6-acetyllysine	Amino Acid	Lysine Metabolism	36752	LC/MS Neg	100001734	1059	187.109	692-04-6	92832	C02727	HMDB00206	728121	409869	605189	321473	707626	393046	681065	350877	600627	306514	561155	183261	795354	405423	686094	347977	615036	320693	777614	329383	92149	29606	73865.4		72617.2		92316.3		83535.9	20836	77238.2	29239	80336.9	22355	85147.7	19744	97026.9
2719	N6-carbamoylthreonyladenosine	Nucleotide	Purine Metabolism, Adenine containing	35157	LC/MS Neg	100001415	2164	411.127	24719-82-2	161466		HMDB41623	63733.5	48327.4	45043.1	54890.1	80422.2	69547.2	55394.4		62233.7	52537.5	81731	70631.8	59738.3	47600.8	80026.4	64218.7	59729.2	74676.3	51419.3	56241.9			43298.2				44462.6		26099.2	40582.1		52485.9	50888.8	63830.4	48136.4		42291.4
1022	N6-carboxymethyllysine	Carbohydrate	Advanced Glycation End-product	36713	LC/MS Pos Early	100001768	2500	205.118	5746-04-03				4844807	4714664	2.78671e+06	3.04615e+06	4543121	4.74837e+06	4.25121e+06	4.23268e+06	4.13034e+06	4.25126e+06	2.97467e+06	3.07935e+06	2.20082e+06	2622848	3.6253e+06	2.88703e+06	2.25406e+06	2319683	3.40361e+06	3.00181e+06	3.86491e+06	3.60494e+06	3.6339e+06	3.32597e+06	4854832	3881612	3.04335e+06	3818072	4255392	4290898	3.25765e+06	2.89968e+06	3.04602e+06	2849021	3.07167e+06	3.20979e+06	2684697
2728	N6-succinyladenosine	Nucleotide	Purine Metabolism, Adenine containing	48130	LC/MS Neg	100001664	980	382.1	4542-23-8			HMDB00912	1.25159e+06	1.09544e+06	1.97202e+06	1.95979e+06	1.6802e+06	1.47298e+06	894303	1.07417e+06	1.38792e+06	1.32678e+06	1.12857e+06	1.70587e+06	1.62482e+06	1.2267e+06	1.72593e+06	2.56526e+06	848813	827088	1.02895e+06	1.03831e+06	730775	271355	1.34259e+06	959449	1.07621e+06	683178	683726	1.17161e+06	923797	915786	362700	272287	652722	425703	330020	1.08742e+06	392627
2823	nicotinamide	Cofactors and Vitamins	Nicotinate and Nicotinamide Metabolism	594	LC/MS Pos Early	432	1942	123.055	98-92-0	936	C00153	HMDB01406	5.9167e+06	4.82691e+06	6.07867e+06	4.84846e+06	6.62971e+06	9301914	4.50839e+06	6046136	5400322	6.35445e+06	6.29304e+06	4.53445e+06	7749229	9809930	6101090	5856681	7.40428e+06	4.85069e+06	6775832	8077693	4524335	5.66095e+06	5.32038e+06	6.8811e+06	5.37181e+06	6811857	5872470	7.10907e+06	5514374	6761249	4212171	4047200	4470058	4191920	4708457	5313321	5.70839e+06
2827	NAD+	Cofactors and Vitamins	Nicotinate and Nicotinamide Metabolism	5278	LC/MS Neg	1310	1434	662.102	53-84-9	5893	C00003	HMDB00902	69641	137691	107671	258674	38426.3	152119	72306.8	95439.9	104290	290249	65942.6	214650	95203.9	71141.4	89915.5	429776	102759	228892	76940.5	165874	51159.9	16471.9	54343.9	24413.6	36291.8	13318.9	64914.1	24512.4	41128.9	23602.7	40880.9	36013.1	45034.5	23438.3	70281.2	120385	43069.2
2825	nicotinamide ribonucleotide (NMN)	Cofactors and Vitamins	Nicotinate and Nicotinamide Metabolism	22152	LC/MS Pos Early	1312	766	335.064	1094-61-7	14180	C00455	HMDB00229		1.26625e+06	990135	1.09898e+06	951319	2.91357e+06	434236	953638	1.93521e+06	3.87779e+06	481446	2.01035e+06	822974	2.21113e+06	1.62123e+06	8466491	2.38428e+06	1.72862e+06	1.70235e+06	3584282		149973		189604		133432		469181		144328		193308		116842		1.3748e+06
2826	nicotinamide riboside	Cofactors and Vitamins	Nicotinate and Nicotinamide Metabolism	33013	LC/MS Pos Early	100001310	2040	255.098	1341-23-7	439924	C03150	HMDB00855	655225280	655303552	750172992	721196992	750017600	822320896	626740992	689298688	747110592	670099072	755908288	749121664	713506496	803332416	769340544	640552000	793485248	728971584	789773056	730377216	680992512	721001152	696544128	706097152	782795008	768791360	773673664	828135232	793613440	811638784	807368576	769718656	792166464	807654016	745376320	827829824	811601024
2820	nicotinate	Cofactors and Vitamins	Nicotinate and Nicotinamide Metabolism	1504	LC/MS Neg	567	1180	122.025	59-67-6	938	C00253	HMDB01488	1655395	1777657	1.27475e+06	1.18533e+06	1.43438e+06	1.43421e+06	1692104	1.91573e+06	1.50848e+06	2482725	2.29274e+06	1.84838e+06	3760163	2.96029e+06	2.7534e+06	2.07411e+06	1.60244e+06	2.00147e+06	2.35347e+06	1.84739e+06	1.3729e+06	1467622	1561569	1.37638e+06	1.08043e+06	1.68415e+06	1.9207e+06	1.45941e+06	1.0578e+06	1.92128e+06	1.49837e+06	2.1231e+06	2.51459e+06	2.75653e+06	2.19593e+06	2.18005e+06	1.84129e+06
2821	nicotinate ribonucleoside	Cofactors and Vitamins	Nicotinate and Nicotinamide Metabolism	33471	LC/MS Pos Early	100001316	1536	256.082	2625-49-2	161234	C05841	HMDB06809	4848659	2.70296e+06	3.11424e+06	3.76182e+06	2.75396e+06	3.47977e+06	2914924	3.40157e+06	2.48066e+06	3.43621e+06	1.9867e+06	874348	20974106	11743110	10013132	3.39208e+06	3.26154e+06	1394649	5524761	3.30386e+06	2.40218e+06	1.90323e+06	3.51839e+06	2.22633e+06	2.25605e+06	3.26035e+06	2.41977e+06	1.86888e+06	1894774	2.88453e+06	1.83693e+06	2.36062e+06	3.45869e+06	3.70736e+06	1.57718e+06	2.59336e+06	2954572
1079	nonadecanoate (19:0)	Lipid	Long Chain Fatty Acid	1356	LC/MS Neg	892	6068	297.28	646-30-0	12591	C16535	HMDB00772	4.43984e+06	5053095	5459211	4.43204e+06	5.83613e+06	3050780	4395145	3.68382e+06	5190121	6.93735e+06	7.33859e+06	10971570	5.58523e+06	3.39744e+06	6.03504e+06	8812804	5422649	6572285	7.19257e+06	6.16752e+06	4.62698e+06	3.21172e+06	4537557	5.27108e+06	4.18211e+06	6.09518e+06	4174688	5.57431e+06	5.17e+06	5.76132e+06	4477226	3.74247e+06	4.30105e+06	4.78049e+06	4225453	5.66742e+06	4.60151e+06
3769	O-sulfo-L-tyrosine	Xenobiotics	Chemical	45413	LC/MS Neg	100005384	990	260.023		514186			120740	121078	132557	133953	175335	162669	92887.7	102061	126695	109933	78108.1	81747.2	184478	119453	151526	180443	130590	105471	117556	101907	16820.2		24642		19891.1			35838.1
1097	oleate/vaccenate (18:1)	Lipid	Long Chain Fatty Acid	52285	LC/MS Neg	100008930	5655	281.249					2361861888	2794758912	3577359872	2585635072	3194118400	1695252608	2540663552	2182137600	2662791680	3294821376	3899990272	4111265280	2784318208	1418209920	2946889984	3293646080	3019010816	3056948480	3972426496	2850712064	2108977792	2117374208	1738153088	3278554880	1577190784	3543517952	1750222080	3655376128	3165305600	3154559232	1775833216	2222841856	1555082112	2617819904	2409756416	3200209408	1968524672
1301	oleoylcarnitine (C18)	Lipid	Fatty Acid Metabolism(Acyl Carnitine)	35160	LC/MS Pos Late	100001501	1423	426.358	38677-66-6	6441392;53477789		HMDB05065	79170232	82349024	75727184	79284328	58520388	56055548	94346816	108579936	100651496	96894904	73329280	79840960	74661920	68159800	73746496	86189808	101511016	101294944	80579728	93662760	70644880	77287208	76049312	76977808	44067988	43268520	84224920	79434288	78272656	102674848	81565888	87136304	113176016	97135408	83555568	96237720	69334528
1612	oleoylcholine	Lipid	Phospholipid Metabolism	53260	LC/MS Pos Late	100009331	1449	368.352					509689	621119	272170	259102	585412	510430	767674	748298	151813	110738	238938	318955	417490	450377	399455	275044	325283	425757	283474	185477	177384	249820	151229		91767	108076	99570	132272	135993	171510	130707	235427	237708	246557	198630	109178	170132
364	ornithine	Amino Acid	Urea cycle; Arginine and Proline Metabolism	1493	LC/MS Pos Early	444	2800	133.097	3184-13-2	6262	C00077	HMDB03374	36535460	31492640	30112954	27871800	28390250	30224004	35804240	39200848	32633974	34045824	27181094	24448752	35417028	33120500	31428878	33548526	34874504	25332700	36363552	36314248	58356600	47629172	45170004	38804880	57291600	49210060	61792708	48283136	56270676	59469104	33812672	28432016	32433052	24621948	34172680	34935752	34962244
2757	orotate	Nucleotide	Pyrimidine Metabolism, Orotate containing	1505	LC/MS Polar	445	1638.1	155.01	50887-69-9	967	C00295	HMDB00226	1479895	1460285	1730390	3318435	2209038	2356836	1670099	1809645	1606163	1409613	697007	885403	652365	781323	719302	730310	710843	549972	791505	882977	1852052	1.95033e+06	2843983	2588695	3449024	3.83261e+06	3186959	2868929	2619756	2718065	1680482	1847369	1582724	1725751	1524161	1727965	1804396
1066	palmitate (16:0)	Lipid	Long Chain Fatty Acid	1336	LC/MS Neg	424	5618	255.233	57-10-3	985	C00249	HMDB00220	2649006336	3129890816	3613962752	2835354880	3399332608	1951622784	2672544768	2597016832	3034913280	3806445056	3960520960	5340475392	2721848320	1552496256	3171077376	3921166336	3219023616	3303064320	4175665152	3170564096	2838192640	2467826944	2407191296	3449741312	2712254208	4050864384	2656368896	3845265408	3310219264	3649267200	2682782464	2597021440	2511963392	2794949632	2739019264	3287852288	2741897472
1067	palmitoleate (16:1n7)	Lipid	Long Chain Fatty Acid	33447	LC/MS Neg	452	5475	253.217	373-49-9	445638	C08362	HMDB03229	3427756288	4058953472	3821434624	3254398464	4414751744	3093457920	3115516416	3141630208	3700798464	4326322688	4610120192	5061629440	4188027648	3064720128	4093332224	4765341184	4271001088	4207301888	4788682752	4095179776	4708658176	4207770112	4201992960	5162381312	4818719232	5684120064	4404375040	5252863488	5306161664	5753888256	4555607040	4649218048	4260326656	4584464896	4252285440	5455583232	4653945856
1298	palmitoleoylcarnitine*	Lipid	Fatty Acid Metabolism(Acyl Carnitine)	53223	LC/MS Pos Late	100009406	1357	398.327					9266988	5989771	32453796	28117160	4309162	1833080	22357924	18153928	76556056	78671128	3.20827e+06	5411023	3.08692e+06	1777736	3042406	3441510	11529710	5023300	7677152	4226020	8123570	5068036	39782352	41495044	4542943	1.67167e+06	28862692	27666578	60327996	84881432	2937953	4408230	11178728	5226099	5510605	5230376	5341486
1613	palmitoloelycholine	Lipid	Phospholipid Metabolism	53257	LC/MS Pos Late	100009334	1385	340.321					503707	429564	382937	302012	365914	357358	554809	515934	235657	209913	225094	240677	338566	454077	395680	443049	321164	350062	310238	267139	164494	216482	206568	128593	122013	191348	130638		127297	176550	155503	234834	197368	274906	239615	151808	174519
1297	palmitoylcarnitine (C16)	Lipid	Fatty Acid Metabolism(Acyl Carnitine)	44681	LC/MS Pos Late	100000776	1425	400.342	6865-14-1	461	C02990	HMDB00222	80685864	91411784	86241000	86991392	63989028	57885504	91109304	94145208	91597864	90944424	86736800	107372536	64387732	63989972	72123728	83329264	107692872	112160688	99585896	92836640	60556044	58413224	68880160	60557208	51252104	42772984	78595696	72015872	70730552	93848240	66326124	72803584	91052032	83765416	74946816	78949232	67130040
2161	palmitoylcholine	Lipid	Fatty Acid Metabolism (Acyl Choline)	52944	LC/MS Pos Late	100009233	1482	342.337		151731			192471	189674	132476	105823	226929	176136	136967	161757	135935			173803		56857	119718			54947			75417	142651	81765	61050	63534				67410		112213	150310	169888	155970	126378	64506	81284
3269	panose	Xenobiotics	Food Component/Plant	37284	LC/MS Polar	100002109	4503.4	549.167	33401-87-5	5288421	C00713	HMDB11729	2.77144e+06	2139375	2462668	1835240	2161518	2010936	2107377	1868434	2434831	2426061	1467936	1138255	701663	620625	1269904	758756	1641962	1197955	1602561	1433649	961253	743041	713167	667302	1673491	1420903	952347	973880	1251933	1215476	1252339	876841	960379	804919	1041110	948648	1179101
2848	pantothenate (Vitamin B5)	Cofactors and Vitamins	Pantothenate and CoA Metabolism	1508	LC/MS Polar	1024	1620	218.103	137-08-6	6613	C00864	HMDB00210	5209181	5259992	6095932	5.67888e+06	4684062	5008948	3533143	4055410	4415252	6.17398e+06	3136330	3076112	12897589	13771057	11306743	10642723	7.85633e+06	8377212	6132889	6.91181e+06	5.92799e+06	4678919	5.77662e+06	5493782	5.77898e+06	5000604	5188294	4668952	6667239	6.22223e+06	4792161	4644607	6174529	5.77512e+06	7991826	6275751	5702018
1065	pentadecanoate (15:0)	Lipid	Long Chain Fatty Acid	1361	LC/MS Neg	980	5521	241.217	1002-84-2;10002-84-2	13849	C16537	HMDB00826	92369848	102934816	99477856	107007240	89045024	72386848	87189496	74721120	93018464	129842120	115132768	158332448	107529248	87715360	108726344	181009600	93756664	126184848	112664416	118565320	98471104	101476888	98753088	132273688	100795376	179539632	103775352	130326776	105155000	141687184	103307080	105424136	106645144	102974080	107239032	161741584	99900064
108	phenylalanine	Amino Acid	Phenylalanine and Tyrosine Metabolism	64	LC/MS Pos Early	460	2878	166.086	63-91-2	6140	C00079	HMDB00159	1626545920	1400517504	1117615104	1012514496	1640378368	1721031040	1126081408	1165899520	1123519744	1262607872	1069857856	967006336	1603120384	1597852032	1444311424	1427462912	1204991488	1228212992	1436140288	1290215424	420392736	355612480	390834592	371389984	455333120	433723680	418200192	449475360	439059648	453648640	397848736	393474176	490906944	443708064	398451712	467225440	470888576
674	phenylalanylalanine	Peptide	Dipeptide	41374	LC/MS Pos Early	100003589	2909	237.123	3918-87-4	6993123;5488196			517245	391347	140934	453374	422422	950804	242750	448651	279002	599621	267951	605003	295901	486024	280243	953704	463134	247200	613145	803532				145339		106186	76694.8	288072	172207	130804				70669.4		177830
678	phenylalanylglycine	Peptide	Dipeptide	41370	LC/MS Pos Early	100003588	2898	223.108	721-90-4	98207			1.0627e+06	985064	802058	1.68819e+06	1.18206e+06	1.78392e+06	373903	786270	856104	1.18945e+06	766426	2.07232e+06	896199	841965	786270	2.65849e+06	1.12631e+06	552628	960646	1.61685e+06	233112	132748	292780	572238	501279	422435	389876	1.06628e+06	638531	410610	219261		282264	262188		693685	291748
113	phenyllactate (PLA)	Amino Acid	Phenylalanine and Tyrosine Metabolism	22130	LC/MS Neg	100000774	2208	165.056	828-01-3	3848	C05607	HMDB00779	39915.8		46762.1							145738	67530.9	39080.3	288080	150046	127342	110573	172295		90099.2	120269		36183.8				58324.9				72878.9			136100	147155	92916.7	162308
1051	phosphate	Energy	Oxidative Phosphorylation	42109	LC/MS Neg	461	608	96.9696	7664-38-2	1061	C00009	HMDB01429	172607104	178558784	185482240	184702832	177171840	172998800	163996496	168975360	174547648	168476048	181888336	184392256	183231344	189621616	176128720	173374816	178686512	189211072	179816640	165251024	160607520	142541600	173295856	154655632	160599648	164457472	170639696	160438224	149930576	177453152	156337856	176718272	175683632	188354304	178985536	175752336	169641184
856	phosphoenolpyruvate (PEP)	Carbohydrate	Glycolysis, Gluconeogenesis, and Pyruvate Metabolism	597	LC/MS Neg	463	587.3	166.975	10526-80-4	1005	C00074	HMDB00263	5163385	7317939	5002806	5.99327e+06	4218078	5.88874e+06	3996056	7023960	5816223	8403105	7.04763e+06	5434493	4797167	11357137	7.46715e+06	6411097	9951103	11092458	8505554	8583063	2045691	1.70144e+06	930754	1.15202e+06	1315075	1436680	2090207	1.06473e+06	805767	1.66063e+06	3229177	3.59892e+06	1978980	2.75765e+06	3688945	2.17864e+06	2667781
1503	phosphoethanolamine (PE)	Lipid	Phospholipid Metabolism	1600	LC/MS Pos Early	1026	700	142.026	1071-23-4	1015	C00346	HMDB00224	62807848	84481928	90941960	105457544	95944680	100155264	49157276	72073288	84481352	87549600	106537648	81385360	121977736	141747152	116238480	124049088	137987904	125636384	98884680	95473608	43353380	48202164	45496488	56538576	62590396	70391264	57481664	58791752	38627944	47440940	49541860	68249272	56605840	69046584	61957208	52713400	51914936
17	phosphothreonine	Amino Acid	Glycine, Serine and Threonine Metabolism	37453	LC/MS Pos Early	100002076	605	200.032	27530-80-9	1016	C12147						129327	334252			164755	192286		88232.3		333395	164366	239511		144943	142532	233849	134288	123064		173448		238977		75993.2		114690		170001		136174	135702	142300
1847	phytosphingosine	Lipid	Sphingolipid Metabolism	1510	LC/MS Pos Late	469	1367	318.3	554-62-1	122121	C12144	HMDB04610	3.79327e+06	3899629	2530077	2204241	3259705	3480964	4578933	4619321	3499486	3097320	2174992	2597483	1.73458e+06	1059727	2334821	1.82259e+06	1141796	1112458	1762723	1328173	1690550	1.43165e+06	1256480	1049175	1609733	1.95966e+06	1314704	1.43418e+06	1324293	1446223	912603	1076606	577746	536182	591783	585932	907057
98	pipecolate	Amino Acid	Lysine Metabolism	1444	LC/MS Pos Early	1025	2200	130.086	4043-87-2	849	C00408	HMDB00070	9788991	10720619	7.43915e+06	9595547	5.5338e+06	7898855	8821171	7.72759e+06	5819320	8.13802e+06	5004155	5153106	11012110	9133949	9106963	10804606	9880177	8637423	8800293	8753194	6.46649e+06	5724141	7.67058e+06	8.18477e+06	5.79007e+06	5.48564e+06	4596185	4934948	5.97529e+06	7.19387e+06	2.91826e+06	4394148	6.13765e+06	5.99641e+06	4.89783e+06	5.22391e+06	6529635
385	prolylhydroxyproline	Amino Acid	Urea cycle; Arginine and Proline Metabolism	35127	LC/MS Pos Early	100001167	2128	229.118	18684-24-7	11673055		HMDB06695	817724	619494	523100	476737	470686	733794	690171	1.0144e+06	804456	702833	358206		812641	980222	721073	636736	742387	261924	463891	507945	716275	831562	347873	501195	612685	925012	558627	610753	571797	1.12826e+06	309506	356760	616630	547592	264784	451391	361281
365	proline	Amino Acid	Urea cycle; Arginine and Proline Metabolism	1898	LC/MS Neg	480	778	114.056	147-85-3	145742	C00148	HMDB00162	28925092	23853076	21413570	21954258	27358726	26620234	19912510	17798302	20398348	21008764	27873176	25922950	26794042	28532898	28626224	26146722	26002182	28440558	29503580	22963226	29912298	21591218	22036396	19450582	25650246	26969938	26302592	25466990	21872972	23214930	27914032	26097030	23763036	26544092	27549300	31766502	27981968
695	prolylglycine	Peptide	Dipeptide	40703	LC/MS Pos Early	100003674	2136	173.092	2578-57-6	7408076;6426709			23544334	21566570	23855086	21733826	21860840	25728722	11612618	12770487	15813914	16050894	14077589	8.14869e+06	26886796	26816214	29063392	18781238	19954920	22647950	18212328	18364580	6220431	6614889	7.6118e+06	8380060	5.46166e+06	6.05054e+06	4539505	4.84602e+06	4.69778e+06	6.26556e+06	7.28005e+06	7.966e+06	7869684	9625036	9084913	7763299	8153464
1270	propionylcarnitine (C3)	Lipid	Fatty Acid Metabolism (also BCAA Metabolism)	32452	LC/MS Pos Early	100001162	2590	218.139	17298-37-2	107738	C03017	HMDB00824	35013588	8530181	80848368	38126956	14390141	16645929	59388484	51888324	89140128	41094928	7.81054e+06	13806328	4373451	3.51472e+06	7433519	4732335	8654622	2.99549e+06	10912513	6.11874e+06	21745070	8173080	112917232	72002968	12008542	12158239	64229764	50139708	123220840	84749792	5.26939e+06	11290531	6475537	5455298	7.13712e+06	9715405	10532442
1271	propionylglycine (C3)	Lipid	Fatty Acid Metabolism (also BCAA Metabolism)	31932	LC/MS Polar	100001150	1502.5	130.051	21709-90-0	98681		HMDB00783	380576	187889	123586	144848	189348	268186	230843	222852	176831	291861	187704	274364	101424		114754	85307	103248		191630	143890	356353	192049	236624	248910	293191	327177	275776	249059	199749	313997	236137	207278	160216	109688	173652	133638	194586
2771	pseudouridine	Nucleotide	Pyrimidine Metabolism, Uracil containing	33442	LC/MS Pos Early	821	800	245.077	1445-07-4	15047	C02067	HMDB00767	597264	763954	595362	439220	583849	862823	580882	658318	576423	594523	538346	433682	879016	855110	734484	469254	586258	430719	677526	642291	564250	715372	479286	590919	374537	569130	493942	400326	417904	633695	362263	414071	528880	572122	447880	431404	440207
2889	pterin	Cofactors and Vitamins	Pterin Metabolism	43023	LC/MS Pos Early	100004216	1805	164.057	22363-60-4	73000	C00715	HMDB00802	5.77179e+06	5.18499e+06	7012653	6828190	8.02352e+06	7554120	6388787	5144141	6183830	6.66826e+06	8209534	10515736	5475749	5679530	6011392	10765648	6.49482e+06	3.28035e+06	9072201	9336125	14288801	9834699	10523398	12351763	11877041	13996167	11543661	10027786	9829083	13075433	10925525	13425902	8.34177e+06	7459025	9463149	12370149	7.76193e+06
400	putrescine	Amino Acid	Polyamine Metabolism	1408	LC/MS Pos Early	49	3027	89.1073	110-60-1	1045	C00134	HMDB01414	1.07349e+06	762676	886200	894960	699678	767317	1.08281e+06	1.17703e+06	1.00914e+06	1.11484e+06	932758	560258	1608252	1.0016e+06	1.42273e+06	1.47786e+06	1.47203e+06	1.09468e+06	1.57522e+06	1.32166e+06	7.96074e+06	6.66627e+06	6.08271e+06	6028030	8931135	8420850	10884289	11057341	8.35112e+06	8.28597e+06	6.33958e+06	7.22827e+06	5.52251e+06	5.81546e+06	5026012	6424756	5796196
2927	pyridoxal	Cofactors and Vitamins	Vitamin B6 Metabolism	1651	LC/MS Pos Early	491	2343	168.065	65-22-5	1050	C00250	HMDB01545	4.57836e+06	5194447	6727255	8094199	7356023	7.20763e+06	2.9741e+06	4425035	5.46106e+06	9144564	5800822	7.73797e+06	13656856	10780965	11142598	13463268	16330044	12389940	17699752	13603499	6.11609e+06	5665436	4.66687e+06	8469425	8.25506e+06	7898307	7243120	10506815	9732401	7.55387e+06	7.53395e+06	5146775	5004173	4.89391e+06	3.42835e+06	8477350	9935572
2924	pyridoxamine	Cofactors and Vitamins	Vitamin B6 Metabolism	2150	LC/MS Pos Early	568	2975	169.097	58052-48-5	1052	C00534	HMDB01431	2375854	2.5508e+06	3.52674e+06	4.36799e+06	2.87481e+06	3.5781e+06	1.9104e+06	3.47083e+06	2.91195e+06	4.11267e+06	2661593	4.28926e+06	5366864	5049459	4440009	5.46649e+06	5796918	4.08708e+06	5.62665e+06	5526727	3.01421e+06	3.0512e+06	2.90385e+06	4925377	3705126	4.11541e+06	4.18489e+06	5.52754e+06	4712694	3907525	2.88939e+06	2.52098e+06	1.99009e+06	2.09461e+06	1.63774e+06	3.00568e+06	4.16541e+06
2928	pyridoxate	Cofactors and Vitamins	Vitamin B6 Metabolism	31555	LC/MS Neg	100001121	2185	182.046	82-82-6	6723	C00847	HMDB00017	2173871	2.63798e+06	3.23969e+06	3984900	3.0029e+06	3.85863e+06	1.8049e+06	2.68981e+06	2722041	3646657	4.0337e+06	4.0018e+06	4.51622e+06	5313334	3.86226e+06	6045064	4.44124e+06	4.75066e+06	4450156	5344643	3.07422e+06	1.48921e+06	3.64386e+06	2650659	3830516	2.79719e+06	2.5959e+06	2.35908e+06	3553802	3.17419e+06	4.0904e+06	3.54332e+06	3726450	3.65542e+06	3.39872e+06	4.65036e+06	3.44608e+06
53	pyroglutamine*	Amino Acid	Glutamate Metabolism	46225	LC/MS Pos Early	100001540	1900	129.066	2353-44-8	134508			910336	811494	811387	630213	647102	747968	892864	791639	1.06403e+06	1.25736e+06	698809		1.10102e+06	1.04282e+06	934641	979597	755739	936160	771461	1.2322e+06	771930	441472	748299	611386	863872	491654	756452	616420	856024	1136005	594014	283829	830635	672297	658067	737303	868067
857	pyruvate	Carbohydrate	Glycolysis, Gluconeogenesis, and Pyruvate Metabolism	48990	LC/MS Polar	823	1083	87.0088	127-17-3	1060	C00022	HMDB00243	57258116	76773384	34977352	40624920	34665252	36806696	78791848	71137816	76810240	25338148	20925996	16992088	8364644	18902192	46160480	11195099	41727720	35019840	11951398	10747353	27638634	14866298	27256854	8646182	20908392	5654397	10138470	4986202	17065184	33920140	19314212	26752412	70433856	65387552	59249992	46427092	17150488
3291	quinate	Xenobiotics	Food Component/Plant	18335	LC/MS Polar	100000442	2432.9	191.056	77-95-2	6508	C00296	HMDB03072	2.9916e+06	2481648	2275973	2495576	1435411	2056643	3059049	3515474	2795199	4671092	1430960	1549347	2012155	1302048	1601566	1699147	907568	513076	1240107	1248733	2338414	1600078	2005373	2531895	2233093	2841083	2094900	2085796	2670292	3.05585e+06	1624937	1681973	2.27084e+06	2209371	1865129	2366139	2211150
876	ribitol	Carbohydrate	Pentose Metabolism	15772	LC/MS Polar	100000406	1789.6	151.061	488-81-3	6912	C00474	HMDB00508	2665443	486650	15992788	14738399	12151783	13389376	17218668	16931356	5837320	3138935	5.99759e+06	5156604	9062288	5146099	8974206	7396284	355130	1077693	2232586	974444	1356424	1201873	11328586	12435911	8965324	9204187	7853925	7.95201e+06	2190979	2583349	3718733	3637615	7.63659e+06	5816872	4723997	4580451	2030106
2845	riboflavin (Vitamin B2)	Cofactors and Vitamins	Riboflavin Metabolism	1827	LC/MS Pos Early	500	2292	377.146	83-88-5	493570	C00255	HMDB00244	3.8069e+06	4.03111e+06	5.93193e+06	5490225	3.64306e+06	5099702	3.64861e+06	3.74885e+06	3.94085e+06	3.48588e+06	6.8263e+06	5.64067e+06	4.84851e+06	4.99551e+06	4.44257e+06	3.96211e+06	4.77111e+06	3.27366e+06	4.10215e+06	4.62605e+06	5648181	6290761	6831471	6451788	4876354	4.90068e+06	5397939	4231289	4895465	5537268	6.70181e+06	6699433	4.12406e+06	3.812e+06	4164017	3.52627e+06	4743920
877	ribonate (ribonolactone)	Carbohydrate	Pentose Metabolism	27731	LC/MS Polar	100001007	2425	165.041	5336-08-03	5460677	C01685	HMDB00867	6.42495e+06	6.52948e+06	4632276	6446764	2821247	6.57598e+06	4865478	2392672	6195990	5613337	6.69057e+06	5860519	9861342	8712358	3864841	9863283	2283674	6672320	5523918	10175760	3693928	5533792	2978894	4517087	3.38716e+06	6908874	5093794	5539771	6550701	7643348	5326556	7036950	5169912	7.09444e+06	4813465	7.69555e+06	3.92872e+06
875	ribose	Carbohydrate	Pentose Metabolism	1471	LC/MS Polar	914	1508.2	195.051	50-69-1	5779	C00121	HMDB00283	3044418	2523996	3708472	4089715	2844619	3819857	3464369	4306854	2854064	3430751	3232844	3512531	10327694	7566988	7745994	6040163	2990200	3211990	3752107	4.14302e+06	3572308	3037972	4967478	4.17266e+06	4219751	4690105	6074976	4907589	5438934	4647606	4201306	4277928	5212479	5068133	3534661	4432859	4490406
899	ribulose/xylulose	Carbohydrate	Pentose Metabolism	54671	LC/MS Polar	100006122	1400	195.051					1368247	859807	5646708	5377966	3775648	3610345	6571681	6848964	2380725	1453471	1824067	1442909	2133152	1608106	2183330	1525353	708838	631553	952128	566203	1269206	940545	4534165	3126785	3315002	2.0157e+06	1946717	2119566	1202781	1438992	1350575	1897111	2613845	2318646	2909765	1615727	1194420
332	S-adenosylhomocysteine (SAH)	Amino Acid	Methionine, Cysteine, SAM and Taurine Metabolism	42382	LC/MS Neg	197	1832.4	383.114	979-92-0	439155	C00021	HMDB00939		26340.5		27736.8		27827.9				42868.8		40291.6				26830.3		21948.2		22843.5	37928.3	36794.7	23188.2	32062.4	32259.3	32511.2	34013.6	46185.8	29967.2	41792.4		36775.8	26457.8	34867.3	32563.1	45591.5
331	S-adenosylmethionine (SAM)	Amino Acid	Methionine, Cysteine, SAM and Taurine Metabolism	15915	LC/MS Pos Early	1263	3002	399.144	24346-00-7;86867-01-8;86867-0108	34755	C00019	HMDB01185	1.92587e+06	2.02012e+06	2.60245e+06	2.82737e+06	2724594	2.97616e+06	1.73803e+06	1.91151e+06	2913515	3.1944e+06	2.13622e+06	2.03353e+06	2047390	2.30916e+06	2.63012e+06	2.73618e+06	2.49474e+06	2.57115e+06	2224436	2.22853e+06	1.08819e+06	942984	1.05659e+06	996933	932907	927774	752925	930412	1.24216e+06	1.4058e+06	1.18765e+06	1.09539e+06	1.04475e+06	1.19171e+06	1.11583e+06	1.24694e+06	1.35901e+06
3640	S-carboxymethyl-L-cysteine	Xenobiotics	Drug	47897	LC/MS Pos Early	100002324	1490	180.032	638-23-3	1080	C03727	HMDB29415	128080		80565.9	86061.3		148873	65768.4			144173	98710		136044	271984	166713	349144	172035	143238	161863	376388			104658		67664	119162		71992.5			148772	41569.2	142562			92070.9	126622
4	sarcosine	Amino Acid	Glycine, Serine and Threonine Metabolism	1516	LC/MS Pos Early	1023	1280	90.055	107-97-1	1088	C00213	HMDB00271	9061774	7222752	15900236	16300308	4754973	3553870	9414048	10446042	8412481	8437826	9418517	6.78666e+06	9862082	9965276	12137369	14905659	8659347	6739871	10793470	8.18764e+06	9550137	8845631	16134866	16798094	7.84301e+06	5.67794e+06	12962266	14645176	9573958	10182085	8807597	10080126	18993794	18355718	14282810	12150820	15375742
1200	sebacate (decanedioate)	Lipid	Fatty Acid, Dicarboxylate	32398	LC/MS Neg	100001211	1788	201.113	111-20-6	5192	C08277	HMDB00792	190174	206606	147174	200652	200267	171202	211606	123444	226975	202552	170045	188392	159350	344386	327846	247356	186462	277541	196913	98074.7	199140	147045	214581	172179	106426	180789	185579	156681	234373	247038	157864	169719	224433	232518	248212	207430	194725
869	sedoheptulose-7-phosphate	Carbohydrate	Pentose Phosphate Pathway	35649	LC/MS Neg	100001628	599.6	289.033	2646-35-7	616	C05382	HMDB01068	6066673	7401071	9771876	7.1254e+06	8502251	7796783	4.65874e+06	6.14709e+06	8.38835e+06	4.92601e+06	9297171	7238366	7371077	5765908	10783558	9123383	13048945	8689661	10597440	8563604	6230307	3.21211e+06	3.06823e+06	3.22327e+06	7.20462e+06	4342308	3.77634e+06	4.12124e+06	5.38461e+06	2381969	6056327	3.80192e+06	4.19214e+06	3.14096e+06	3148907	6.71321e+06	5350353
2892	sepiapterin	Cofactors and Vitamins	Pterin Metabolism	48139	LC/MS Pos Early	100005969	1711	238.094	17094-01-8	65253	C00835	HMDB00238	26955778	29954788	24977904	31001976	25459698	46300640	23665434	18700656	28179106	35709348	28085602	18928228	35304240	43892708	26333820	30617726	25883652	22218198	31865370	32491684	105927712	126980216	92797928	85117072	130869672	168605888	85667232	118863424	93597208	132707880	80583736	110186296	116256432	117727960	105776280	121271824	97024600
9	serine	Amino Acid	Glycine, Serine and Threonine Metabolism	1648	LC/MS Pos Early	503	1239	106.05	56-45-1	5951	C00065	HMDB00187	362887904	338045824	273290592	247933504	329356608	333478144	227516656	223925136	222149328	254133536	197253296	172270624	306312416	302667104	289788896	227592512	240656880	243360800	289981152	262069728	128987944	130535368	138417152	140152400	118749064	123724224	119815232	110050056	119056120	139796832	108735336	124500176	125993376	126676304	107152320	114299720	125011016
403	spermidine	Amino Acid	Polyamine Metabolism	485	LC/MS Pos Early	50	3355	146.165	124-20-9	1102	C00315	HMDB01257	16225962	18240402	12533003	16718766	17333756	20251882	10858793	14685161	15554081	18666782	13674996	14490073	12754233	15903909	13755941	17525368	17401988	16100128	16110987	17195012	21704466	17161320	18233996	18043606	20739890	19108270	20549632	18084742	25552534	26161654	17132838	19239470	16389310	14493314	14249124	16476794	17445442
1846	sphinganine	Lipid	Sphingolipid Metabolism	17769	LC/MS Pos Late	313	1413	302.305	3102-56-5	3126	C00836	HMDB00269	7809737	8061740	10816301	8619582	6404295	7266498	7878800	9657275	11848815	16027895	7424268	4495296	20210356	15394917	12880530	9757076	13790023	12056983	12176509	8887120	2768061	2627812	4588295	5639201	3388547	4420039	2836091	3685151	5661258	6998385	2768636	2605146	6166192	5406514	3978564	4839028	11420536
3313	stachydrine	Xenobiotics	Food Component/Plant	34384	LC/MS Pos Early	100001296	1440	144.102	4136-37-2	115244	C10172	HMDB04827	9680795	9487097	7.02384e+06	5.94712e+06	4589287	5608157	6569299	6.99741e+06	4.10855e+06	6498244	4.78991e+06	3.76028e+06	41606380	40439368	28180514	28766326	7.26163e+06	7425389	20526154	18635878	5.94529e+06	4822999	3.66797e+06	4227743	4364547	4411301	4158643	3.02972e+06	3994448	4.32297e+06	2.98512e+06	2.31672e+06	15866749	11492299	8747662	10309628	6568146
1071	stearate (18:0)	Lipid	Long Chain Fatty Acid	1358	LC/MS Neg	439	5872	283.264	57-11-4	5281	C01530	HMDB00827	600296384	702580288	835569856	699932608	782614272	418694720	628003904	594385664	653295168	975009024	882287232	1306496896	617999616	286523808	684029888	840311872	667597248	641129600	904812544	698039424	685745344	546235648	623167040	877768704	567470208	968089280	642397248	1029941440	681064064	856586624	595924608	539974016	571992448	690250688	555451840	785536384	633292928
1100	stearidonate (18:4n3)	Lipid	Polyunsaturated Fatty Acid (n3 and n6)	33969	LC/MS Neg	100001229	5395	275.202	111174-40-4	5312508	C16300	HMDB06547	248581	271420	515961	459001	340861	180013	232889	153419		323686	265027	723166	408678	357029	385189	251842	382381	369724	400905	322822	648622	573288	783030	550075	666547	540198	386352	465612	220535	498421	909828	369910	668001	518534	861707	590173	613090
1299	stearoylcarnitine (C18)	Lipid	Fatty Acid Metabolism(Acyl Carnitine)	34409	LC/MS Pos Late	100001391	1485	428.373	18822-91-8	6426855		HMDB00848	21881130	16009699	23153828	19047686	18922650	20080296	18611072	17525784	17607618	16251951	18428576	19047544	18736328	22216628	26154664	23427500	21627512	24556730	17526560	18932566	18062360	14330273	15714084	15230247	14657506	15252177	16175731	13825887	15632670	16176118	12704890	13681969	13390699	14036445	15989732	16947048	13475470
1035	succinate	Energy	TCA Cycle	1437	LC/MS Polar	252	3149	117.019	110-15-6	1110	C00042	HMDB00254	259797952	265808272	277105632	347655424	297749856	290781664	267279200	278671456	266570576	289013600	208305248	269990528	224389616	202368944	263421824	308592000	219876288	235502640	183054288	210859744	256991696	187150784	279830624	321970208	317422880	263074208	311639808	374446848	346798048	295219072	261005856	240819360	285332512	295919104	239099376	334101536	281698880
3868	succinimide	Xenobiotics	Chemical	41888	LC/MS Polar	100003696	2155	116.035	123-56-8	11439	C07273		1070194	1494244	1232575	1817860	1042093	1655047	1395499	1591540	1310393	1469428	1052870	1147777	802503	1231811	907584	1021650	998101	1401042	636963	810843	783375	1118914	946150	1149941	869940	914354	881381	1104260	923635	1498571	878530	1647856	1456125	1753088	932014	1598284	1.2854e+06
932	sucrose	Carbohydrate	Disaccharides and Oligosaccharides	1519	LC/MS Polar	935	3092	387.114	57-50-1	5988	C00089	HMDB00258	3451307	2486118	1638838	1138515	2084888	1537806	4724059	3.76229e+06	2765134	3516618	739405	682377	2364329	1625680	1489445	1384164	983719	803975	1070449	965266	1206836	806173	1141535	1091643	2004646	1573938	1506650	1256427	1721557	1.58903e+06	755549	876743	1.86528e+06	1584032	1337262	1171060	1533363
3766	sulfate*	Xenobiotics	Chemical	46960	LC/MS Neg	100002528	616	96.9601	14808-79-8	1118	C00059	HMDB01448	1150046	1.01851e+06	1.01907e+06	909001		825739	354817	1.07065e+06	1.79171e+06	2318615			1.24145e+06	764888	2.07732e+06	521787	389159		221534		2.18496e+06	2331361	2918182	3051970	1.48285e+06	2.20227e+06	1.74586e+06	1.77597e+06	2.23364e+06	2.62612e+06	1.66903e+06	1.01074e+06	1.07235e+06	1.47495e+06	1709953		1.24747e+06
352	taurine	Amino Acid	Methionine, Cysteine, SAM and Taurine Metabolism	2125	LC/MS Neg	512	690	124.007	107-35-7	1123	C00245	HMDB00251	41149472	43568492	42774996	44598528	39378248	37925156	49813668	50076508	41177460	40287100	45482504	49299112	39028440	39074152	41915116	45349148	35494884	39327856	38220256	39017448	80475400	70989032	83786184	81559040	70789176	69789424	104728472	96834360	73444456	72161112	75884008	75535920	79231016	76105408	78734816	82791112	73741536
1204	tetradecanedioate (C14)	Lipid	Fatty Acid, Dicarboxylate	35669	LC/MS Neg	100001613	4000	257.176	821-38-5	13185		HMDB00872	266870	232836	124305	98526.2	195185	241750	215362	156490	136242		154697		213723	305894	303094		141798		221360	85318.8	244902	131773	274898	180770	156456	104153			142784		221220	234608	252259	474612	377066	129544	186153
2911	thiamin (Vitamin B1)	Cofactors and Vitamins	Thiamine Metabolism	5341	LC/MS Pos Early	873	3050	265.112	59-43-8	1130	C00378	HMDB00235	4954852	4.86741e+06	4002519	4.18371e+06	4105862	4255547	5291052	5079929	3374257	4.16597e+06	3.69858e+06	3.60208e+06	5581968	5316814	4.32646e+06	4.65723e+06	4458701	4444844	4840267	4703943	2.84273e+06	3371517	3.21175e+06	3.62922e+06	2.80979e+06	3.33052e+06	3.21681e+06	3.35751e+06	2.8438e+06	3658157	3.15074e+06	3.64538e+06	2817154	2.55333e+06	2343641	2.92369e+06	3.56435e+06
2912	thiamin monophosphate	Cofactors and Vitamins	Thiamine Metabolism	15798	LC/MS Pos Early	523	2378	345.078	532-40-1	3382778	C01081	HMDB02666	1787941	1.95787e+06	1.84946e+06	1.64951e+06	2218922	2845219	1301166	1636588	1.83494e+06	2.42511e+06	2.51434e+06	2.06223e+06	3.10849e+06	2.59953e+06	2.79777e+06	3.05206e+06	2.79673e+06	2273663	3.52052e+06	2.8097e+06	2.23338e+06	2.26944e+06	1960119	1.97744e+06	2.48306e+06	2.78128e+06	2.24249e+06	2.09098e+06	2.3764e+06	2519939	2.15999e+06	2.6721e+06	1.97122e+06	1.77958e+06	2.19518e+06	2.34159e+06	2807325
263	thioproline	Amino Acid	Tryptophan Metabolism	53231	LC/MS Pos Early	100009232	1250	134.027	34592-47-4	93176;6973609			440768	1.07008e+06	918860	2.37106e+06	606702	2.62792e+06	128419	304943	767591	2.70476e+06	359662	1.98125e+06	1.26319e+06	5438571	2.20975e+06	6.74101e+06	7.9812e+06	4.09758e+06	5.68315e+06	7.59786e+06	2433654	1890581	2.9385e+06	3.26246e+06	3.59078e+06	3218093	2.05849e+06	3.94804e+06	8.16779e+06	2.92695e+06	2.35901e+06	775378	2899029	1054663	3195678	3.67255e+06	7925659
2859	threonate	Cofactors and Vitamins	Ascorbate and Aldarate Metabolism	27738	LC/MS Polar	100001022	2384	135.03	70753-61-6	151152	C01620	HMDB00943	3209524	3293603	4710217	5157581	3081685	5459625	2568653	3207959	2487840	3801606	3886501	4361905	8825577	6229989	3419440	8694835	4082438	4698517	4891279	6172148	2.08411e+06	2039405	1799648	3116790	3235903	5366297	3356591	5316818	2931935	2016130	1836361	2251989	2961998	2898767	1535874	3395375	4256651
14	threonine	Amino Acid	Glycine, Serine and Threonine Metabolism	1284	LC/MS Pos Early	564	1514	120.066	72-19-5	6288	C00188	HMDB00167	552921856	496099328	435677760	386170368	501898464	539582016	451498816	500889888	493039968	566989376	480909152	383187296	624212160	764691264	593965312	614912512	533447872	522144544	582362048	547931328	128425224	106923408	112361672	115227224	126922752	130063024		122308808	173790032	183507120	152463376	176180800	152429200	180686464	170174272	190530592	174984784
2812	thymidine	Nucleotide	Pyrimidine Metabolism, Thymine containing	2183	LC/MS Neg	872	1963.7	241.083	50-89-5	5789	C00214	HMDB00273	170663	317060	487390	1.32007e+06	475581	711356	65304.7	243537	403342	1036722	433414	1.11308e+06	390418	302202	237428	1.52518e+06	518033	669198	626067	1.03811e+06	89999.3	65600.8	179718	199472	92672.5	68373.5	85051.7	185360	149754	129979	42596.9	63457.7	70289.1	68446.2	45172.8	144508	105407
2808	TMP	Nucleotide	Pyrimidine Metabolism, Thymine containing	12023	LC/MS Neg	1248	883	321.049	33430-62-5	9700	C00364	HMDB01227	64205.4	49484.2	73033.9	81679.9	115932	72736	34942.9	54401	104177	71111.8		48463.2	71068.8	84582.5	69569.3	107050	117309	113230	72438.1	70199.6
2813	thymine	Nucleotide	Pyrimidine Metabolism, Thymine containing	604	LC/MS Neg	882	1654	125.036	65-71-4	1135	C00178	HMDB00262	270376	255143	282782	149937	220703	196802	212423	246825	227512	185302	256134		284613	318068	274177	59471.5	241077	374868	171827	111151	31978.5		151399		81160	75371.3	95620.2		53508.1		84347.7				71004.5		82707.8
383	hydroxyproline	Amino Acid	Urea cycle; Arginine and Proline Metabolism	32306	LC/MS Pos Early	1001	1064	132.065	51-35-4	5810	C01157	HMDB00725	83130488	86227344	4075525	1.39384e+06	4.12654e+06	4.40157e+06	142815952	132733408	142692032	108482792	2726145	2.04432e+06	3.3165e+06	2.99457e+06	34142916	15602290	2.67927e+06		4.60176e+06	2.36766e+06	58319212	74575304	2.30152e+06		2.80937e+06	2.92657e+06	103736920	128928272	142014288	153603328	2.49444e+06	2.68131e+06	2451739	1.98202e+06	56084848	17284636	2.37471e+06
933	trehalose	Carbohydrate	Disaccharides and Oligosaccharides	15573	LC/MS Polar	915	3495	387.114	6138-23-4	7427	C01083	HMDB00975	1692356	1231718	1204625	1.01091e+06	1122459	1241044	1.01831e+06	983373	1358592	1062043	939558	863717	682086	752435	885114	791579	950715	809612	917804	866239	759536	550518	574044	474219	797931	735984	536453	516969	729840	706305	998857	700256	862914	691747	1.01513e+06	906151	869358
1042	tricarballylate	Energy	TCA Cycle	15729	LC/MS Polar	2053	4200	175.025	99-14-9	14925	C19806	HMDB31193	2491516	1936119	3420426	1762373	1692423	1447593	2792817	1652698	2209822	4.05039e+06	1237139	1057452	8.14131e+06	5673714	3929421	4675452	4.06084e+06	1767628	4956158	5415849	1410593	845338	2.02329e+06	1965859	1178333	1123706	4.0719e+06	867731	7194122	3.98255e+06	1233154	1057177	5289770	3406962	2799113	2811383	5812812
2840	trigonelline (N'-methylnicotinate)	Cofactors and Vitamins	Nicotinate and Nicotinamide Metabolism	32401	LC/MS Pos Early	100001092	1388	138.055	535-83-1	5570	C01004	HMDB00875	6966794	7.26891e+06	3.57866e+06	4.23278e+06	3.76706e+06	4912576	6.53836e+06	8.07605e+06	4816657	5.83562e+06	2.86237e+06	2474924	1.12987e+06	1.38284e+06	3.02399e+06	2.68303e+06	1.06087e+06	961840	2.76364e+06	2.06763e+06	6.96093e+06	5794773	5.48701e+06	4683019	5.92774e+06	6159254	4813037	4.75852e+06	5.73827e+06	6012430	4.22292e+06	4372242	1.20604e+06	1.37849e+06	2.29616e+06	2.87498e+06	2.82386e+06
1506	trimethylamine N-oxide	Lipid	Phospholipid Metabolism	40406	LC/MS Pos Early	100003397	2100	76.0757	1184-78-7	1145	C01104	HMDB00925	192480	215303	191747		101750		223213	244485	127364	158734	209241	148010	624584	357250	306376	375647	295977	123327	143691		120145						104537	199132						150674			119109
217	tryptophan	Amino Acid	Tryptophan Metabolism	54	LC/MS Pos Early	565	2986	205.097	73-22-3	6305	C00078	HMDB00929	315597184	274967296	204739696	182768384	296714528	275227968	227584080	261840672	229678448	223612608	221641360	223555920	319415616	310717888	302452736	308221600	250311280	238099424	273085504	263192736	178638880	174215120	140036928	148079824	146977744	160665200	195105456	206022640	150651840	171085600	165177488	175704576	172136320	172689120	172510624	180492992	178081488
123	tyrosine	Amino Acid	Phenylalanine and Tyrosine Metabolism	1299	LC/MS Pos Early	815	2430	182.081	60-18-4	6057	C00082	HMDB00158	184757440	267539904	234986032	198833200	380734848	352205504	17998572	235336928	228028176	251958720	312515872	263532592	234406976	302550976	300533472	299266080	324560384	172507456	450463840	253846208	7.73527e+06	63623916	2512055	43014284	44959516	88720800	2.41671e+06	143183200	63178288	72310960	6382607	58966712	3.33716e+06	53009916	987142	68448320	8511982
979	UDP-glucuronate	Carbohydrate	Nucleotide Sugar	2763	LC/MS Neg	1097	588	579.027	28053-08-9;63700-19-6	17473	C00167	HMDB00935		43699.4	59410.4	95284.9	78837.9	80274.4	42554.5		53847	70107.3		62299.4	81112.8	102631	66815	93363.2	93005.4	67806.8	64708.7	83192.2				39897.7
985	UDP-N-acetylglucosamine/galactosamine	Carbohydrate	Nucleotide Sugar	46148	LC/MS Neg	100002957	646	606.074					494667	812229	872364	722555	1.04146e+06	696875	659230	759766	933197	973529	690238	755051	785884	828729	983931	1072632	1.11646e+06	885472	1.31136e+06	863338	467582	394967	441919	419171	355970	439717	442371	461403	536177	541208	540421	510881	589760	423989	489185	600080	644065
2770	uracil	Nucleotide	Pyrimidine Metabolism, Uracil containing	605	LC/MS Polar	825	1089.7	111.02	66-22-8	1174	C00106	HMDB00300	7091684	7347419	6734276	6215971	3774641	5010385	4815537	5324142	4356766	5270870	7688249	5936852	14544874	11746002	11484886	9031044	9783307	9338264	7077171	7.55475e+06	15767748	14486395	16272459	13904299	13490232	12199043	13306656	12063454	13004143	14445275	15740605	18948084	16717443	20150406	20650336	15932870	15986474
2690	urate	Nucleotide	Purine Metabolism, (Hypo)Xanthine/Inosine containing	1604	LC/MS Neg	1134	757.1	167.021	69-93-2;120K5305	1175	C00366	HMDB00289	100257288	100143776	102100248	102493520	95896368	97857656	85636384	93937712	103592656	101722560	95976648	94324592	122082920	123666208	115430200	125324320	111794992	107856304	103940592	92577928	247039392	214796000	223065248	229002784	221687696	220258848	181700192	172363728	220844608	234911232	170491264	163018128	216320544	230381856	211777040	198918416	209413904
2769	uridine	Nucleotide	Pyrimidine Metabolism, Uracil containing	606	LC/MS Polar	535	1431	289.068	58-96-8	6029	C00299	HMDB00296	16190045	14936921	18275164	19216022	16761996	18347056	14155619	15438211	18370318	18564600	15412881	16802838	18157954	19677686	18464540	21138744	18930220	18942264	17182608	17474732	6318520	5047882	5345292	6.83929e+06	6576354	6.66921e+06	6.88394e+06	7.46769e+06	6905291	6266051	5516186	5385385	6.47825e+06	5409182	4718489	6427936	7757305
2766	uridine 3'-monophosphate (3'-UMP)	Nucleotide	Pyrimidine Metabolism, Uracil containing	39764	LC/MS Neg	106	750	323.029	35170-0-7;35170-03-7	101543	C01368		781718	701943	1.29299e+06	2.63738e+06	1.65438e+06	1.76749e+06	691046	866888	1.27646e+06	1.78909e+06	1.45529e+06	3899852	2.20878e+06	1.20744e+06	1.36714e+06	5186730	1.7702e+06	1.73533e+06	1.91136e+06	3.04873e+06	525081	297227	825745	1.21558e+06	787060	500329	676442	1175003	715045	701611	514993	262306	675476	415404	392912	1162331	846825
2763	uridine 5'-diphosphate (UDP)	Nucleotide	Pyrimidine Metabolism, Uracil containing	5345	LC/MS Neg	870	599.5	402.995	21931-53-3	6031	C00015	HMDB00295	74172.5	36066.6	25825.9		91387		75301.5		71657.8	50443.9	57591.4		59592.7	41590	45996.6		51633.2		73171								19029.1						22486.2		25329.3		32707.1
2768	uridine-2',3'-cyclic monophosphate	Nucleotide	Pyrimidine Metabolism, Uracil containing	37137	LC/MS Neg	75	1090	305.018	40632-52-8	439715	C02355	HMDB11640	1.88644e+06	1.63833e+06	2421318	3301846	2.62506e+06	2.31767e+06	1.37131e+06	1.36173e+06	1.84027e+06	2.53834e+06	2501940	5.53984e+06	2.9252e+06	1.70071e+06	1.8583e+06	6280862	2.4343e+06	1.82125e+06	3.08147e+06	3234081	1.17949e+06	918511	1.36372e+06	1497621	1.28927e+06	1.23186e+06	1.29013e+06	1.68837e+06	1197889	1.4404e+06	962857	1.00065e+06	1.26809e+06	1.19387e+06	820182	1.56238e+06	1.34657e+06
307	valine	Amino Acid	Leucine, Isoleucine and Valine Metabolism	1649	LC/MS Pos Early	566	2479	118.086	72-18-4	6287	C00183	HMDB00883	1042813056	742492224	647270464	527164288	995012480	894411200	652426624	578358656	671948544	633244928	639003136	457829440	1004726592	877111168	872315200	729144256	776464128	651225856	875707520	674896320	255635168	190216656	235138608	199801216	288770592	232852432	268219344	213715280	266676416	228131360	250528384	227213616	307685600	276586848	264779808	239213952	297466528
777	valylleucine	Peptide	Dipeptide	39994	LC/MS Pos Early	100003210	3138	231.17	22906-55-4	352039		HMDB29131	1279868	542042	613904	572665	1.64434e+06	1.95333e+06	920611	909887	1.00419e+06	1.07991e+06	895642	1.26667e+06	1.66103e+06	857038	1.00183e+06	1.19551e+06	931049	395820	1.76373e+06	1.33962e+06		240685		451587	96839.5	415346	140455	626931	238313	344944	96178.7	116586	271760	229014	148522	511344
2683	xanthine	Nucleotide	Purine Metabolism, (Hypo)Xanthine/Inosine containing	3147	LC/MS Polar	1004	2023	151.026	69-89-6	1188	C00385	HMDB00292	12696586	5111564	8.30541e+06	6102102	4956555	6234752	4578158	4557021	4620340	6291168	4836314	3430084	20056412	17877182	14587905	11131974	12125116	9488614	11134611	10318633	17241576	14710746	14469513	12331170	15793906	12739401	12913064	11007676	11630002	11952558	12573759	12417540	15620246	15239859	17501824	12778224	16978152
2884	xanthopterin	Cofactors and Vitamins	Folate Metabolism	54728	LC/MS Neg	100006338	866	178.037		8397			88234.2	309442	399618	265974	275173	240346	129739	272114	163334	237349	250862	344056	168628	336712	275732	625509	95694.3	238296	466502	412566	230399	419269	863076	813456	293747	568850	1.2072e+06	524123	813488	731919	1090212	1.77222e+06	1.06862e+06	836073	252207	1.21965e+06	1.06011e+06
2685	xanthosine	Nucleotide	Purine Metabolism, (Hypo)Xanthine/Inosine containing	15136	LC/MS Neg	100000299	1075.3	283.068	146-80-5	64959	C01762	HMDB00299	246975	261464	246722	267093	153416	158834	213588	166521	189731	284328	257179	158140	249728	248452	375397	394129	2.17912e+06	482217	830678	622151	264772	220629	289581	167608	226457	177704	236226	198570	210268	169961	231891	206854	248004	254348	937577	866081	706451
234	xanthurenate	Amino Acid	Tryptophan Metabolism	15679	LC/MS Neg	100000015	1476	204.03	59-007	5699	C02470	HMDB00881	57389648	63776304	55611188	60767964	39892216	39071840	62519716	74541864	48556596	43142788	55724620	55068104	43263932	45441276	39529340	43543124	40737084	39541820	46441364	43854456	64676736	57638404	72692824	64337924	45392468	48261052	81942264	72774904	51320628	55955380	58179132	62618528	51226004	52127156	43710104	46846620	44216228
[truncated: 43 more columns]

## Sheet: Scaled Imputed Data
PATHWAY SORT ORDER	BIOCHEMICAL	SUPER PATHWAY	SUB PATHWAY	COMPOUND ID	PLATFORM	CHEMICAL ID	RI	MASS	CAS	PUBCHEM	KEGG	HMDB	B1 Female Week 1 Replicate 1	B1 Female Week 1 Replicate 2	B2 Female Week 1 Replicate 1	B2 Female Week 1 Replicate 2	B3 Female Week 1 Replicate 1	B3 Female Week 1 Replicate 2	B4 Female Week 1 Replicate 1	B4 Female Week 1 Replicate 2	B5 Female Week 1 Replicate 1	B5 Female Week 1 Replicate 2	O1 Female Week 1 Replicate 1	O1 Female Week 1 Replicate 2	O2 Female Week 1 Replicate 1	O2 Female Week 1 Replicate 2	O3 Female Week 1 Replicate 1	O3 Female Week 1 Replicate 2	O4 Female Week 1 Replicate 1	O4 Female Week 1 Replicate 2	O5 Female Week 1 Replicate 1	O5 Female Week 1 Replicate 2	B1 Male Week 1 Replicate 1	B1 Male Week 1 Replicate 2	B2 Male Week 1 Replicate 1	B2 Male Week 1 Replicate 2	B3 Male Week 1 Replicate 1	B3 Male Week 1 Replicate 2	B4 Male Week 1 Replicate 1	B4 Male Week 1 Replicate 2	B5 Male Week 1 Replicate 1	B5 Male Week 1 Replicate 2	O1 Male Week 1 Replicate 1	O1 Male Week 1 Replicate 2	O2 Male Week 1 Replicate 1	O2 Male Week 1 Replicate 2	O3 Male Week 1 Replicate 1	O3 Male Week 1 Replicate 2	O4 Male Week 1 Replicate 1
1584	1,2-dilinolenoyl-GPC (18:3/18:3)*	Lipid	Phospholipid Metabolism	53179	LC/MS Pos Late	100009344	1800	778.538					1.0483	0.9932	0.858	0.9238	0.7604	0.4781	0.4781	1.0068	0.4781	0.7017	0.6066	0.6997	0.7943	1.1073	0.8453	0.6551	0.4781	0.6487	0.7025	0.66	0.4781	0.4781	0.4781	0.4781	0.4781	0.4781	0.4781	0.4781	0.4781	0.4781	0.4781	0.4781	0.4781	0.4781	0.4781	0.4781	0.4781
2165	1,2-dilinoleoyl-galactosylglycerol (18:2/18:2)*	Lipid	Glycolipid Metabolism	54899	LC/MS Pos Late	100010879	2415	796.593		6535011			2.011	1.3782	3.8956	2.4632	1.9953	2.0906	2.7863	2.7768	4.4114	2.5777	3.2758	2.6971	2.2099	4.0226	2.125	4.3827	2.1825	2.1529	3.3687	2.2851	0.1114	0.2043	0.3087	0.4266	0.3876	0.2225	0.3513	0.2493	0.3184	0.3224	0.6163	1.1448	0.214	0.361	0.4312	0.3909	0.2113
1577	1,2-dilinoleoyl-GPC (18:2/18:2)	Lipid	Phospholipid Metabolism	52603	LC/MS Pos Late	100008903	2006	782.569	998-06-1	5288075			1.7639	1.5929	1.6867	1.6997	1.4888	1.6749	1.9588	1.7277	1.6588	1.6918	1.6563	1.3982	1.6773	1.7054	1.7056	1.5468	1.5605	1.5384	1.3919	1.5037	0.3237	0.5072	0.2184	0.2263	0.3201	0.4946	0.3197	0.2253	0.2739	0.3715	0.6391	0.6409	0.7111	0.9095	0.6195	0.4327	0.3312
1578	1,2-dilinoleoyl-GPE (18:2/18:2)*	Lipid	Phospholipid Metabolism	53174	LC/MS Pos Late	100009217	2083	740.523		9546812			1.825	1.721	1.7352	1.6477	1.431	1.4954	2.4194	2.1331	1.7426	1.7093	1.7524	1.2499	1.8774	2.0629	1.8902	1.4795	1.6613	1.5295	1.5444	1.5331	0.3554	0.5229	0.2608	0.2502	0.3089	0.4683	0.3841	0.251	0.3019	0.4096	0.6664	0.7384	0.7188	0.9801	0.7451	0.4498	0.3624
1579	1,2-dilinoleoyl-GPI (18:2/18:2)*	Lipid	Phospholipid Metabolism	52734	LC/MS Polar	100009185	923	857.519					1.5939	1.3421	1.7169	1.8424	1.3105	1.1197	1.5477	1.3258	1.436	1.1899	1.3142	1	1.182	1.2031	1.2307	1.1333	1.1991	1.1403	1.3103	1.0104	0.3389	0.3413	0.1919	0.1566	0.3917	0.3993	0.2186	0.1678	0.1728	0.2491	0.4988	0.4741	0.5381	0.5989	0.5568	0.2669	0.2923
1516	1,2-dioleoyl-GPC (18:1/18:1)*	Lipid	Phospholipid Metabolism	52457	LC/MS Pos Late	100008905	2346	786.601	4235-95-4	10350317			2.1543	2.0353	2.0422	1.9429	1.6395	1.6993	1.7828	2.1399	1.742	2.1363	1.3741	1.2862	2.4806	2.5332	2.3744	2.1742	2.0561	2.2674	1.8935	2.0843	0.3041	0.434	0.1824	0.184	0.2136	0.3548	0.2436	0.141	0.2469	0.3372	0.412	0.4759	0.5628	0.6442	0.4852	0.3688	0.2857
1561	1,2-dioleoyl-GPE (18:1/18:1)	Lipid	Phospholipid Metabolism	52609	LC/MS Pos Late	100008906	2485	744.554	4004-05-01	9546757			2.1428	1.9975	1.6321	1.5337	1.4634	1.6479	1.7795	1.9218	1.6862	1.7461	1.3949	1.2649	2.1847	2.2643	1.9657	1.8242	1.9127	1.8999	1.8344	1.8469	0.3847	0.4934	0.2627	0.2252	0.285	0.4528	0.3041	0.1951	0.244	0.3454	0.4984	0.5661	0.5565	0.7351	0.6074	0.4442	0.3341
1525	1,2-dipalmitoleoyl-GPC (16:1/16:1)*	Lipid	Phospholipid Metabolism	52472	LC/MS Pos Late	100008997	1992	730.538					2.2657	1.9969	1.8051	1.7169	1.7472	1.9891	1.992	2.0861	2.0425	2.0902	1.4176	1.0697	2.2719	2.6058	2.0599	1.7626	2.0959	2.1618	1.9226	1.9004	0.2255	0.4612	0.2966	0.3744	0.4596	0.378	0.4026	0.3627	0.2885	0.5175	0.4059	0.724	0.4468	0.6303	0.5003	0.4128	0.3343
1508	1,2-dipalmitoyl-GPC (16:0/16:0)	Lipid	Phospholipid Metabolism	19130	LC/MS Pos Late	100000657	2365	734.569	63-89-8	452110		HMDB00564	1.4323	1.3534	1.7847	1.7674	1.4464	1.5376	1.8676	1.7705	1.7833	1.857	1.3386	1.3223	1.8283	1.8932	1.7416	1.5586	1.5299	1.5803	1.525	1.5997	0.267	0.3754	0.1679	0.1655	0.2577	0.4004	0.2574	0.1835	0.2338	0.3145	0.4931	0.5013	0.6809	0.8282	0.6332	0.4072	0.2908
1781	1-(1-enyl-palmitoyl)-2-linoleoyl-GPC (P-16:0/18:2)*	Lipid	Plasmalogen	52682	LC/MS Pos Late	100009009	2226	742.574					0.4338	0.4338	0.4338	0.4338	0.4338	0.4338	0.4338	0.4338	0.4338	0.4338	0.4338	0.4338	0.4338	0.4338	0.4338	0.4338	0.4338	0.4338	0.4338	0.4338	1.3952	1.4002	1.4357	1.4774	1.2165	1.3374	1.2553	1.1676	1.44	1.5907	1.3805	1.2513	0.9965	1.095	1.0887	1.3325	1.1357
1770	1-(1-enyl-palmitoyl)-2-linoleoyl-GPE (P-16:0/18:2)*	Lipid	Plasmalogen	52677	LC/MS Pos Late	100009069	2351	700.528					0.4054	0.4054	0.4054	0.4054	0.4054	0.4054	0.4054	0.4054	0.4054	0.4054	0.4054	0.4054	0.4054	0.4054	0.4054	0.4054	0.4054	0.4054	0.4054	0.4054	1.628	1.6107	1.5968	1.6762	1.27	1.3562	1.5466	1.5636	1.8474	1.8339	1.3856	1.3621	1.2979	1.3014	1.3805	1.5647	1.4575
1772	1-(1-enyl-palmitoyl)-2-palmitoleoyl-GPC (P-16:0/16:1)*	Lipid	Plasmalogen	52713	LC/MS Pos Late	100009160	2218	716.559					0.4006	0.4006	0.4006	0.4006	0.4006	0.4006	0.4006	0.4006	0.4006	0.4006	0.4006	0.4006	0.4006	0.4006	0.4006	0.4006	0.4006	0.4006	0.4006	0.4006	2.0008	1.6491	1.284	1.2887	0.9073	0.9783	1.0912	0.8594	1.3596	1.3676	0.9825	0.9286	0.8564	0.8225	0.7501	1.064	1.2978
1790	1-(1-enyl-palmitoyl)-GPE (P-16:0)*	Lipid	Lysoplasmalogen	39270	LC/MS Pos Late	100003000	1558	438.298					0.2926	0.3149	0.8593	0.9651	0.4219	0.6064	0.2878	0.4555	0.4697	0.6262	0.6284	0.9955	0.591	0.6507	0.7562	1.0641	0.78	1.013	0.9416	1	3.1809	2.7744	3.7138	4.5269	3.057	3.6417	3.4004	3.7254	3.4845	3.3402	3.1537	3.315	2.6974	2.6644	2.4569	3.9008	3.4199
1778	1-(1-enyl-stearoyl)-2-linoleoyl-GPE (P-18:0/18:2)*	Lipid	Plasmalogen	52748	LC/MS Pos Late	100009225	2633	728.559					1.0754	0.986	0.9206	1.0214	0.965	1.0067	0.8797	0.9217	0.8748	0.9012	0.9475	1.1017	0.9092	1.0921	0.9215	0.9763	0.8487	0.9412	0.9739	0.8888	1.3368	1.3617	1.3195	1.2973	1.1615	1.4377	1.2365	1.1776	1.3058	1.2624	1.3702	1.3647	1.2208	1.3973	1.4746	1.4054	1.4524
1777	1-(1-enyl-stearoyl)-2-oleoyl-GPE (P-18:0/18:1)	Lipid	Plasmalogen	52614	LC/MS Pos Late	100008919	2950	730.574	144371-68-6				0.8317	0.7685	0.9756	0.8298	0.919	0.8496	0.6232	0.6464	0.4934	0.4973	0.6505	0.8877	0.7932	0.8689	0.8056	0.859	0.6105	0.759	0.7961	0.7835	0.9777	1.0708	1.2736	1.2003	0.9542	1.2513	0.8882	0.7915	0.7759	0.7862	0.9972	1.0284	0.9473	0.9756	0.8659	1.0455	1.1875
1794	1-(1-enyl-stearoyl)-GPE (P-18:0)*	Lipid	Lysoplasmalogen	39271	LC/MS Pos Late	100003001	1649	466.329					0.9641	0.9421	2.2082	2.6646	1.4502	1.3371	0.7561	0.8765	1.1091	1.4554	1.2854	1.7939	1.3162	1.4207	1.3866	1.7416	1.4251	1.5905	1.6027	1.7199	0.7351	0.6078	1.1499	1.0555	0.6811	0.869	0.7075	0.7619	0.5818	0.6592	0.8989	0.8193	0.6369	0.6871	0.7978	1.0539	0.9364
3082	1-kestose	Xenobiotics	Food Component/Plant	22012	LC/MS Neg	100000980	1054	503.162	470-69-9	440080	C03661	HMDB11729	1.5523	0.3987	1.0435	1.1999	1.3984	1.3914	0.7226	0.818	1.3894	2.0938	0.6228	0.1873	1.3918	1.1093	0.7214	0.4415	0.6061	0.5679	0.8163	0.5135	0.9648	0.6274	0.9934	0.9761	1.1751	0.3429	0.9438	0.9475	0.7992	0.9402	0.4181	0.2593	1.1028	1.3041	0.7075	0.6397	0.8424
1678	1-linolenoyl-GPC (18:3)*	Lipid	Lysolipid	45951	LC/MS Pos Late	100005350	1422	518.324					1.4535	1.0433	1.7473	2.4501	1.7649	1.5112	1.8513	1.4423	1.2743	1	2.5578	4.5788	1.3482	1.2632	1.4149	3.0945	1.8695	1.0338	1.6107	1.6848	0.3666	0.0697	0.1863	0.1046	0.2422	0.1368	0.2245	0.1028	0.1171	0.0815	0.1594	0.1118	0.3145	0.1146	0.2783	0.1056	0.2118
2168	1-linoleoyl-2-linolenoyl-galactosylglycerol (18:2/18:3)*	Lipid	Glycolipid Metabolism	54898	LC/MS Pos Late	100010878	2209	794.578					1.1226	0.9633	2.5839	1.8767	1.3233	1.4806	1.5689	1.4752	2.1548	1.5269	1.7936	1.6903	1.6614	2.7315	1.2896	2.5463	1.1159	1.2336	1.7238	1.4277	0.1837	0.3205	0.3758	0.3916	0.3077	0.2976	0.2801	0.1744	0.3832	0.2055	0.4764	0.7614	0.1637	0.1637	0.2514	0.3148	0.1637
1521	1-linoleoyl-2-linolenoyl-GPC (18:2/18:3)*	Lipid	Phospholipid Metabolism	53176	LC/MS Pos Late	100009343	1939	780.554					2.2647	2.0909	2.285	2.226	1.6514	1.7242	2.729	2.3744	2.0473	2.0437	1.9825	1.4981	2.1937	2.3405	2.2188	1.6992	1.8938	1.7519	1.6084	1.7653	0.286	0.4477	0.1951	0.202	0.2258	0.3534	0.2973	0.188	0.2181	0.2728	0.5046	0.5637	0.6308	0.8537	0.5356	0.3016	0.2539
1762	1-linoleoyl-GPA (18:2)*	Lipid	Lysolipid	52690	LC/MS Neg	100009082	5483	433.236				HMDB07856	1.5883	2.5351	2.4947	1.279	2.4382	0.8012	2.5386	1.8355	2.3353	1	3.9484	5.111	1.8058	0.3126	1.4804	4.1714	2.5261	1.1335	2.8106	2.6024	0.236	0.1847	0.2192	0.0677	0.2229	0.5271	0.231	0.2761	0.1351	0.0677	0.2614	0.3999	0.5196	0.2715	0.3645	0.5499	0.2816
1676	1-linoleoyl-GPC (18:2)	Lipid	Lysolipid	34419	LC/MS Pos Late	100001395	1465	520.34		11988421	C04100	HMDB10386	1.995	1.6226	2.7374	3.2858	2.8158	2.8696	2.347	2.4512	2.0596	1.8515	3.3788	5.5342	2.1785	1.9325	2.2967	4.3026	2.7504	1.9853	2.3389	3.2866	0.3604	0.1176	0.1949	0.1213	0.3722	0.2102	0.2669	0.1546	0.1815	0.1213	0.2683	0.1652	0.3774	0.1718	0.3066	0.1739	0.2768
1710	1-linoleoyl-GPE (18:2)*	Lipid	Lysolipid	36600	LC/MS Pos Late	100001570	1482	478.293		52925130		HMDB11507	1.8909	1.4703	2.5445	2.6968	2.1054	1.8754	2.0099	2.0245	2.1681	1.973	2.7767	4.0643	2.2223	2.0626	2.2304	3.4745	2.2963	1.8443	2.0569	2.2316	0.4752	0.2031	0.2937	0.1842	0.4554	0.3354	0.4014	0.2606	0.3058	0.2163	0.3749	0.263	0.5297	0.3079	0.4591	0.2894	0.3964
1754	1-linoleoyl-GPG (18:2)*	Lipid	Lysolipid	54885	LC/MS Neg	100009227	5516	507.273					0.3812	2.8344	1.1125	4.8881	0.7215	2.439	1	3.3983	0.6272	3.2949	2.2222	12.9988	0.6008	1.4298	0.5694	7.8333	0.8836	3.1823	1.0391	4.8305	0.0393	0.2044	0.0393	0.2759	0.0393	0.4329	0.0393	0.559	0.0393	0.2773	0.0393	0.4371	0.0393	0.4813	0.0393	0.5702	0.0393
1731	1-linoleoyl-GPI* (18:2)*	Lipid	Lysolipid	36594	LC/MS Neg	100001778	5494	595.289					0.6579	3.2968	1.3461	4.1837	1.3229	3.166	0.8858	2.901	0.8059	3.7718	2.4748	8.583	0.8449	1.6035	0.6894	5.8461	1.1412	3.265	1.504	3.8908	0.0228	0.1659	0.0114	0.1585	0.0233	0.2725	0.0114	0.2352	0.0114	0.2056	0.0114	0.2751	0.0274	0.3019	0.0451	0.3022	0.0114
1740	1-linoleoyl-GPS (18:2)*	Lipid	Lysolipid	43676	LC/MS Neg	100004606	5500	520.268					0.4769	1.2724	1.2101	1.7666	1.5443	1.3878	0.9507	1.1944	0.6691	1.5506	2.6256	4.26	0.6455	0.5837	0.5306	2.3832	1.0599	1.292	1.3159	1.6319	0.0564	0.0893	0.0564	0.0564	0.0564	0.1451	0.0564	0.1726	0.0564	0.0564	0.0564	0.1623	0.0564	0.1527	0.0564	0.1685	0.0564
1814	1-linoleoylglycerol (18:2)	Lipid	Monoacylglycerol	27447	LC/MS Neg	100001040	6477	279.233	2277-28-3	5283469			1.5326	1.199	2.1194	1.0207	1.7555	0.6336	2.2161	1	1.8609	1.4764	2.7688	2.4529	1.3371	0.3022	1.9279	1.1813	1.711	0.9679	2.2713	1.3377	0.5536	0.2463	0.4081	0.4365	0.4352	0.7249	0.4971	0.4086	0.6629	0.5185	0.511	0.5108	0.4925	0.2486	0.5873	0.4253	0.4413
2705	1-methyladenine	Nucleotide	Purine Metabolism, Adenine containing	1527	LC/MS Pos Early	54	2133	150.077	5142-22-3	78821	C02216	HMDB11599	1.1683	1.014	0.9018	0.9766	0.9657	1.1796	1.3056	1.3391	1.6733	1.5992	1.1763	0.9636	0.8714	0.7797	0.7352	0.623	1.0299	0.8907	0.9701	0.9825	3.9537	3.3422	3.3611	3.8081	3.5183	3.495	3.2762	3.1858	3.75	3.9508	2.9304	2.8992	2.4244	2.3145	2.3897	2.4211	3.2408
60	1-methylhistidine	Amino Acid	Histidine Metabolism	30460	LC/MS Pos Early	100001051	2755	170.092	332-80-9	92105	C01152	HMDB00001	1.1957	1.1659	1.1978	1.1942	1.1135	1.2753	1.0146	1.0133	1.0307	1.0595	1.2283	1.2913	0.9854	1.1862	1.0857	1.0638	1.1173	1.2933	1.279	1.2643	2.2415	2.0105	2.3808	2.2986	2.1397	1.9516	2.2882	2.3469	2.1743	2.1838	1.9191	1.8928	1.9532	2.0584	2.0047	2.0585	1.9793
76	1-methylimidazoleacetate	Amino Acid	Histidine Metabolism	32350	LC/MS Pos Early	100001208	2064	141.066	2625-49-2	75810	C05828	HMDB02820	0.6201	0.3079	0.4959	0.3015	0.3015	0.4389	0.408	0.7392	0.3015	0.3664	0.6294	0.3015	0.748	0.3337	0.5746	0.3015	0.7053	0.3015	0.9752	0.3015	1.4479	1.0757	1.4995	1.3471	1	0.9919	1.6972	1.0081	1.6165	1.4623	1.4431	0.8772	2.0947	1.2288	1.4193	1.1748	1.7334
1803	1-myristoylglycerol (14:0)	Lipid	Monoacylglycerol	35625	LC/MS Neg	100001618	6353.3	227.202	75685-84-6	79050	C01885	HMDB11561	0.9619	1	1.1251	0.5431	1.1293	0.723	1.0626	0.7068	1.0515	1.7372	1.4028	2.3021	0.894	0.4281	2.398	0.968	1.2572	1.0374	1.327	1.0139	0.9251	0.6559	0.7566	0.8684	0.6748	1.4413	0.8132	0.9258	0.7937	1.1903	0.8232	0.429	0.7339	0.7647	0.8247	2.7424	0.6705
1838	1-oleoyl-2-linoleoyl-glycerol (18:1/18:2)	Lipid	Diacylglycerol	46798	LC/MS Pos Late	100002989	3115	636.556	106292-55-1				1.9137	1.6358	1.1035	1.0127	1.3841	1.4265	1.7434	2.1295	1.5001	1.229	1.3489	1.3964	0.9434	1.0183	1.9957	1.0394	1.0209	1.1183	0.8548	0.7268	1.6122	1.7652	0.5788	0.5072	1.2935	1.0397	0.7191	0.8644	0.8132	1.0677	1.0361	0.7446	0.9472	1.0307	1.0999	0.7508	0.6928
1528	1-oleoyl-2-linoleoyl-GPC (18:1/18:2)*	Lipid	Phospholipid Metabolism	52453	LC/MS Pos Late	100008981	2165	784.585					1.8301	1.6384	1.4622	1.6864	1.3712	1.6646	1.7183	1.5806	1.7847	1.6819	1.4363	1.2545	1.6033	1.7719	1.507	1.4652	1.5626	1.5565	1.342	1.3948	0.3638	0.4997	0.2146	0.2117	0.285	0.4461	0.286	0.2042	0.2746	0.3757	0.5051	0.5537	0.5604	0.7455	0.5826	0.3964	0.3093
1580	1-oleoyl-2-linoleoyl-GPE (18:1/18:2)*	Lipid	Phospholipid Metabolism	52687	LC/MS Pos Late	100009078	2270	742.538		9546753		HMDB05349	1.8331	1.5867	1.4159	1.5162	1.279	1.4519	1.7933	1.6682	1.5771	1.5027	1.417	1.1393	1.7303	1.8439	1.6396	1.4508	1.5836	1.5187	1.4278	1.3582	0.3899	0.5698	0.27	0.2501	0.3244	0.4847	0.3433	0.2545	0.2895	0.3857	0.5846	0.6076	0.6059	0.8607	0.6502	0.4444	0.3646
1531	1-oleoyl-2-linoleoyl-GPI (18:1/18:2)*	Lipid	Phospholipid Metabolism	52451	LC/MS Polar	100008979	902	859.534					2.129	1.7485	2.286	2.3284	1.7852	1.5673	2.2298	1.8669	2.1832	1.8526	1.6549	1.2462	1.9754	1.9164	1.9899	1.6134	1.7452	1.783	2.0122	1.5271	0.3378	0.4456	0.2274	0.1716	0.3149	0.367	0.258	0.1487	0.2022	0.2788	0.5079	0.4814	0.5718	0.6131	0.5795	0.3045	0.2885
1839	1-oleoyl-3-linoleoyl-glycerol (18:1/18:2)	Lipid	Diacylglycerol	46799	LC/MS Pos Late	100002990	3223	636.556	104346-53-4				2.309	2.3993	1.7774	1.8126	1.7503	1.8753	2.1048	2.5606	1.8199	1.8738	1.6119	1.9298	1.4021	1.7992	2.3767	1.751	1.4782	1.6018	1.4038	1.4966	0.9857	1.0281	0.3941	0.3458	0.6543	0.7906	0.4751	0.3886	0.5471	0.8167	0.809	0.6369	0.7364	0.8489	0.7214	0.5521	0.4601
1747	1-oleoylglycerophosphate (18:1)	Lipid	Lysolipid	36812	LC/MS Neg	100001671	5615	435.252	325465-93-8	5497152			0.6361	1.2587	1.4101	0.6424	1.2134	0.2235	0.9438	1.2989	0.9813	0.0446	1.6583	0.0446	0.8763	0.0446	0.7035	1.8914	1.0736	1.0109	1.81	0.9891	0.0446	0.0446	0.0446	0.0446	0.0446	0.0446	0.0446	0.0446	0.0446	0.0446	0.0446	0.0446	0.0446	0.0446	0.0446	0.0446	0.0446
1673	1-oleoyl-GPC (18:1)	Lipid	Lysolipid	48258	LC/MS Pos Late	100001272	1540	522.355	19420-56-5	16081932		HMDB02815	1.9518	1.7033	2.2199	2.532	2.2822	2.375	2.034	2.038	2.2145	1.9441	2.5652	3.9949	2.3591	2.1717	2.1198	3.1773	2.5253	2.2406	2.3802	2.5587	0.2777	0.1109	0.1312	0.0911	0.2967	0.1519	0.163	0.1296	0.1309	0.0964	0.1757	0.1162	0.2278	0.1361	0.2128	0.1573	0.184
1706	1-oleoyl-GPE (18:1)	Lipid	Lysolipid	35628	LC/MS Pos Late	100001569	1554	480.308	89576-29-4	9547071		HMDB11506	1.7845	1.6657	2.0733	2.2196	1.9738	1.9952	1.7405	1.7505	2.0048	1.8287	2.2334	2.7119	2.2832	1.878	2.0052	2.8153	2.236	2.1388	2.1713	1.9247	0.459	0.3098	0.2894	0.2214	0.3903	0.3002	0.3109	0.3499	0.2644	0.1843	0.3603	0.2404	0.4376	0.3064	0.5258	0.3494	0.3531
1753	1-oleoyl-GPG (18:1)*	Lipid	Lysolipid	45968	LC/MS Neg	100005716	5610	509.288					0.241	0.6177	1.1072	1.169	0.6573	0.4557	0.6354	0.7663	0.5697	1.1376	1.6376	2.2	0.546	0.3288	0.6199	1.9146	1.1356	0.9895	1.0137	1.063	0.241	0.241	0.241	0.241	0.241	0.241	0.241	0.241	0.241	0.241	0.241	0.241	0.241	0.241	0.241	0.241	0.241
1729	1-oleoyl-GPI (18:1)*	Lipid	Lysolipid	36602	LC/MS Neg	100001777	5599	597.304					0.3444	1.8506	1.0483	1.7535	0.9155	1.2009	0.6448	1.6806	0.5664	2.2978	1.8497	5.0223	0.6987	0.7725	0.5013	3.9739	0.9692	2.2173	1.4743	2.3275	0.0193	0.0717	0.0193	0.0465	0.0193	0.1089	0.0193	0.0986	0.0193	0.0734	0.0193	0.0742	0.0193	0.0961	0.0193	0.1217	0.0193
1738	1-oleoyl-GPS (18:1)	Lipid	Lysolipid	19260	LC/MS Neg	100000630	5607	522.284		9547099			0.4507	3.6054	1.2692	3.7983	1.2739	2.6707	0.8702	3.1595	0.7356	4.4032	2.499	8.469	0.6625	1.2747	0.4602	5.475	0.7876	3.8752	1.575	3.5377	0.0172	0.287	0.0172	0.228	0.0172	0.6445	0.0172	0.8552	0.0172	0.3117	0.0172	0.3538	0.0172	0.7064	0.0172	0.6901	0.0172
1812	1-oleoylglycerol (18:1)	Lipid	Monoacylglycerol	21184	LC/MS Neg	100000924	6500	281.249	111-03-5	5283468		HMDB11567	1.2273	1.3056	1.1426	0.7915	1.0286	0.8926	1.167	1.1752	1.2276	1.4968	1.1778	2.3291	1.2055	0.4464	0.2924	1.2755	1.0772	1.2729	0.2927	0.8997	1.032	0.4833	0.9084	0.5242	0.9864	1.0472	0.1177	0.7964	1.0418	0.6349	0.1133	0.1133	0.8738	0.526	1.0298	0.5577	0.9828
1573	1-palmitoleoyl-2-linolenoyl-GPC (16:1/18:3)*	Lipid	Phospholipid Metabolism	53180	LC/MS Pos Late	100009345	1850	754.538					3.0102	2.7684	2.6024	2.4245	1.9576	2.2392	3.1218	3.3033	2.7436	2.5809	1.9257	1.4579	2.6714	3.0223	2.6514	1.9459	2.5878	2.3794	2.1383	2.0928	0.2017	0.3498	0.1478	0.169	0.1882	0.2674	0.2219	0.1463	0.1455	0.2431	0.3735	0.5032	0.4623	0.6658	0.4352	0.2453	0.2079
1572	1-palmitoleoyl-2-linoleoyl-GPC (16:1/18:2)*	Lipid	Phospholipid Metabolism	52683	LC/MS Pos Late	100009075	2003	756.554					2.0978	1.9312	1.8234	1.8099	1.8425	1.9571	2.0449	2.0511	2.0434	2.1009	1.6649	1.3809	1.9617	2.16	1.9955	1.668	1.9568	2.0418	1.7615	1.8742	0.257	0.4327	0.1814	0.1883	0.2661	0.3657	0.2654	0.1721	0.2416	0.3352	0.4928	0.5777	0.5582	0.7513	0.505	0.3594	0.2973
1837	1-palmitoleoyl-2-oleoyl-glycerol (16:1/18:1)*	Lipid	Diacylglycerol	52632	LC/MS Pos Late	100009053	3035	610.54		9543694		HMDB07131	1.5064	1.1493	1.1506	0.9887	1.2463	1.3718	1.2044	1.422	1.227	1.212	1.2738	1.2046	1.6322	1.8443	2.3567	1.4106	1.4187	1.5743	1.2218	1.0686	0.8472	0.955	0.5086	0.4248	0.892	0.7109	0.513	0.5366	0.6395	0.7613	0.7965	0.4452	0.9016	0.978	0.9697	0.6962	0.5868
1522	1-palmitoleoyl-2-oleoyl-GPC (16:1/18:1)*	Lipid	Phospholipid Metabolism	52458	LC/MS Pos Late	100008983	2155	758.569					2.3726	2.2177	2.3553	1.8844	1.7552	2.3119	2.1386	2.4436	2.2478	2.5126	1.698	1.4568	2.7453	2.602	2.6115	2.1154	2.317	2.184	2.2068	2.5377	0.3239	0.3889	0.1944	0.1778	0.1671	0.2983	0.2323	0.1814	0.2014	0.3374	0.2829	0.5208	0.4525	0.5258	0.4593	0.386	0.1632
1840	1-palmitoleoyl-3-oleoyl-glycerol (16:1/18:1)*	Lipid	Diacylglycerol	52631	LC/MS Pos Late	100009054	3154	610.54					1.7192	2.1028	1.4754	1.924	1.1845	2.0706	1.6105	2.7208	1.42	1.9909	1.3387	2.1719	1.952	3.441	2.4601	2.7832	1.8209	2.4424	1.7151	2.2455	0.3827	0.5724	0.223	0.2391	0.3035	0.4836	0.2109	0.2196	0.2768	0.5102	0.4528	0.3297	0.4365	0.7068	0.3875	0.4745	0.2529
1667	1-palmitoleoyl-GPC* (16:1)*	Lipid	Lysolipid	33230	LC/MS Pos Late	100001511	1450	494.324		24779461		HMDB10383	1.8963	1.6855	2.2241	2.4425	2.526	2.5698	2.2255	2.1798	2.2271	2.0251	3.0554	3.9507	2.9486	2.4175	2.2279	4.1061	3.3706	2.5865	2.9678	3.0963	0.2199	0.0925	0.1474	0.1201	0.2498	0.1343	0.176	0.1657	0.1528	0.14	0.1607	0.1224	0.2546	0.1245	0.2124	0.1222	0.211
2170	1-palmitoyl-2-linolenoyl-galactosylglycerol (16:0/18:3)*	Lipid	Glycolipid Metabolism	54900	LC/MS Pos Late	100010894	2455	770.578					0.3065	0.3065	0.3065	0.3065	0.3065	0.3065	0.3065	0.3065	0.3065	0.3065	0.3065	0.3065	0.3065	0.3065	0.3065	0.3065	0.3065	0.3065	0.3065	0.3065	0.3065	0.6571	0.7709	1.1573	0.7994	0.4587	0.8077	0.9005	0.7435	0.7486	1.482	3.3154	0.644	0.894	1.4271	1.0345	0.8434
2171	1-palmitoyl-2-linoleoyl-galactosylglycerol (16:0/18:2)*	Lipid	Glycolipid Metabolism	54901	LC/MS Pos Late	100010893	2731	772.593					0.0258	0.0258	0.1304	0.0258	0.0519	0.0771	0.0258	0.0518	0.0258	0.0258	0.0949	0.0903	0.0258	0.1029	0.0595	0.1686	0.0537	0.0642	0.1333	0.0842	0.4238	1.0961	1.1199	1.6781	1.0404	0.5701	1.2983	1.2928	1.0859	1.2134	2.9639	5.8198	0.9902	1.1254	1.7364	1.8146	1.2337
1841	1-palmitoyl-2-linoleoyl-glycerol (16:0/18:2)*	Lipid	Diacylglycerol	52633	LC/MS Pos Late	100009052	3080	610.54		9543695		HMDB05207,HMDB07103	2.1621	1.5915	1.1652	0.8071	1.8672	1.1157	1.6854	1.7453	1.6338	0.974	1.9164	1.6003	0.5026	1.638	2.1941	0.7114	0.9516	0.7165	0.7979	0.5837	2.1435	1.728	0.919	0.6655	2.0049	1.0753	0.9951	1.048	1.1693	1.1611	1.4689	0.9802	1.101	0.9136	1.7509	0.9575	1.0184
1511	1-palmitoyl-2-linoleoyl-GPC (16:0/18:2)	Lipid	Phospholipid Metabolism	42446	LC/MS Pos Late	1537	2160	758.569	40811-94-7	5287971			1.8011	1.5567	1.5505	1.9591	1.6524	1.7613	1.961	1.73	2.0496	1.8595	1.737	1.4655	1.7528	2.0752	1.6643	1.5148	1.8953	1.9179	1.5962	1.5189	0.3376	0.5176	0.2548	0.2869	0.3699	0.53	0.3462	0.2689	0.3321	0.441	0.7203	0.8058	0.7098	0.9539	0.7007	0.4545	0.4194
1543	1-palmitoyl-2-linoleoyl-GPE (16:0/18:2)	Lipid	Phospholipid Metabolism	42449	LC/MS Pos Late	100001870	2275	716.523		9546747		HMDB05322	1.9669	1.6167	1.2968	1.3518	1.4358	1.6993	1.8896	1.7129	1.7484	1.6364	1.4706	1.0932	1.459	1.8425	1.6844	1.2512	1.5819	1.487	1.3022	1.1806	0.6846	0.7516	0.4179	0.4015	0.5791	0.9083	0.6166	0.4618	0.5088	0.5298	0.8924	0.9454	0.6564	0.8764	0.7224	0.6491	0.5698
1530	1-palmitoyl-2-linoleoyl-GPI (16:0/18:2)	Lipid	Phospholipid Metabolism	52450	LC/MS Polar	1528	910	833.519					2.2489	2.1472	2.2445	2.1218	2.2898	2.025	2.2958	2.0969	2.5005	2.3482	1.9122	1.3528	2.2545	2.3956	2.2019	2.1419	2.3625	1.9092	2.3614	1.9917	0.2603	0.2834	0.1153	0.1116	0.2269	0.3348	0.1645	0.1163	0.1684	0.2199	0.4786	0.485	0.4516	0.6472	0.5114	0.2808	0.235
1510	1-palmitoyl-2-oleoyl-GPC (16:0/18:1)	Lipid	Phospholipid Metabolism	52461	LC/MS Pos Late	1539	2358	760.585	26853-31-6;26853-31-6	6436017			2.0153	1.7847	1.9244	1.8334	1.7046	1.9143	1.918	1.9664	2.0017	2.1132	1.6036	1.3868	1.969	2.052	1.9269	1.7187	1.9836	2.0555	1.8285	1.8574	0.2484	0.3382	0.1529	0.1437	0.1941	0.3038	0.2118	0.1487	0.1926	0.2605	0.4175	0.4641	0.4601	0.6132	0.4676	0.3226	0.2358
1536	1-palmitoyl-2-oleoyl-GPE (16:0/18:1)	Lipid	Phospholipid Metabolism	19263	LC/MS Pos Late	1526	2509	718.538	26662-94-2	5283496		HMDB05320	2.0317	1.7262	1.5522	1.4787	1.5998	1.7733	1.9064	1.8654	1.6699	1.6313	1.5324	1.2371	1.8529	2.0096	1.7896	1.5517	1.8293	1.7242	1.6318	1.6152	0.407	0.5488	0.2702	0.2318	0.2995	0.4658	0.3392	0.2306	0.2893	0.3425	0.4971	0.5453	0.5789	0.7629	0.6126	0.4259	0.3581
1523	1-palmitoyl-2-palmitoleoyl-GPC (16:0/16:1)*	Lipid	Phospholipid Metabolism	52470	LC/MS Pos Late	100008984	2160	732.554					1.0353	1.1219	1.1355	1.1295	1.0962	1.2496	1.1826	1.2007	1.1438	1.3923	0.8687	0.8356	1.2837	1.39	1.2665	1.0793	1.3333	1.3576	1.2388	1.1775	0.2826	0.568	0.5036	0.6369	0.637	0.4557	0.6806	0.6938	0.4679	0.7499	0.6045	1.1584	0.5278	0.7147	0.743	0.6818	0.4759
1560	1-palmitoyl-2-stearoyl-GPC (16:0/18:0)	Lipid	Phospholipid Metabolism	52616	LC/MS Pos Late	100008921	2653	762.601	59403-51-9				1.4397	1.258	1.5649	1.4074	1.142	1.1395	1.2612	1.33	1.2807	1.5025	1	1.06	1.4717	1.7186	1.4634	1.3009	1.2327	1.2655	1.3607	1.3725	0.2067	0.2834	0.1059	0.085	0.159	0.3041	0.1361	0.0884	0.1084	0.2373	0.3468	0.3592	0.4932	0.6049	0.4637	0.2645	0.2022
1842	1-palmitoyl-3-linoleoyl-glycerol (16:0/18:2)*	Lipid	Diacylglycerol	52634	LC/MS Pos Late	100009055	3197	610.541					3.5939	3.3725	2.521	2.5755	2.8004	2.9122	2.8593	3.3828	2.5929	2.5855	2.8448	3.2588	1.8478	2.7916	3.6311	2.4254	2.5423	2.4358	2.4205	2.4554	0.8927	0.9077	0.4412	0.4112	0.7654	0.7933	0.5214	0.4348	0.632	0.9638	0.9334	0.7419	0.7308	0.8581	0.864	0.6369	0.516
1664	1-palmitoyl-GPC (16:0)	Lipid	Lysolipid	33955	LC/MS Pos Late	100001263	1525	496.34	17364-16-8	86554		HMDB10382	2.1649	1.6335	3.318	3.1749	2.1108	2.1685	2.5047	2.414	2.9927	3.1908	2.0791	3.0895	2.9506	2.3315	2.4056	3.1289	2.5647	2.3269	2.6691	2.5883	0.3332	0.1577	0.2046	0.1526	0.334	0.252	0.2751	0.2314	0.2053	0.2082	0.248	0.1825	0.3804	0.2229	0.2651	0.2692	0.2481
1701	1-palmitoyl-GPE (16:0)	Lipid	Lysolipid	35631	LC/MS Pos Late	100001567	1544	454.293		9547069		HMDB11503	3.1106	2.0017	5.0689	5.2715	2.2236	2.3698	3.3522	2.9487	4.585	5.2513	1.7687	2.0547	5.0056	4.347	3.6501	3.7771	4.4444	2.7973	3.1122	3.1788	0.227	0.2126	0.2117	0.2468	0.2906	0.3013	0.2689	0.2612	0.3216	0.2225	0.3313	0.2392	0.3171	0.2415	0.2175	0.4104	0.2721
1748	1-palmitoyl-GPG (16:0)*	Lipid	Lysolipid	45970	LC/MS Neg	100005717	5570	483.273		3300276			0.8232	1.9247	3.1404	5.2039	1.5698	1.5949	1.4824	2.4717	1.4699	5.5134	2.2063	5.0265	1.6582	1.6645	1.3971	5.3783	2.5217	3.6665	2.2659	4.0243	0.1242	0.292	0.066	0.275	0.1675	0.351	0.066	0.4472	0.0984	0.2904	0.1262	0.2962	0.1096	0.3788	0.2084	0.4533	0.1137
1724	1-palmitoyl-GPI* (16:0)*	Lipid	Lysolipid	35305	LC/MS Neg	100001655	5564	571.289				HMDB61695	0.1662	0.9486	0.9552	1.0589	1.2446	0.5548	0.6235	0.7051	0.6506	1.7645	2.3228	2.6771	0.5975	0.4316	0.5155	2.0086	1	1.0572	1.8964	1.0765	0.1662	0.1662	0.1662	0.1662	0.1662	0.1662	0.1662	0.2217	0.1662	0.1662	0.1662	0.1662	0.1662	0.1662	0.1662	0.1662	0.1662
1519	1-stearoyl-2-linoleoyl-GPC (18:0/18:2)*	Lipid	Phospholipid Metabolism	52452	LC/MS Pos Late	100008980	2380	786.601					2.0858	1.8315	1.6488	1.8222	1.5071	1.8873	1.8615	1.5444	1.8762	1.4779	1.4926	1.342	1.8214	2.0026	1.7234	1.2978	1.8384	1.721	1.6794	1.7028	0.2056	0.3408	0.0875	0.1	0.176	0.2891	0.1267	0.0858	0.0984	0.1749	0.4421	0.4556	0.3242	0.7242	0.5613	0.2288	0.1709
1546	1-stearoyl-2-linoleoyl-GPE (18:0/18:2)*	Lipid	Phospholipid Metabolism	52446	LC/MS Pos Late	100008976	2522	744.554		9546749			2.5079	1.892	1.8358	1.7373	1.7293	1.8386	2.1349	1.8468	1.9507	1.8644	1.8769	1.1675	1.8538	2.0603	2.037	1.4959	1.9046	1.8815	1.4501	1.5745	0.2919	0.4151	0.1431	0.115	0.2129	0.3116	0.2037	0.1712	0.2088	0.2743	0.4706	0.4673	0.4853	0.8325	0.5012	0.2578	0.2806
1514	1-stearoyl-2-oleoyl-GPC (18:0/18:1)	Lipid	Phospholipid Metabolism	52438	LC/MS Pos Late	100008904	2644	788.616	56421-10-4				2.0985	1.8886	1.7675	1.7108	1.5851	1.7174	1.5975	1.8608	1.5045	1.6736	1.2788	1.3463	1.671	1.8981	1.8895	1.7501	1.7026	1.7933	1.807	1.8327	0.2534	0.3641	0.1165	0.1133	0.1874	0.3072	0.1888	0.0862	0.1385	0.2512	0.4392	0.4702	0.4741	0.5756	0.47	0.2861	0.2238
1540	1-stearoyl-2-oleoyl-GPE (18:0/18:1)	Lipid	Phospholipid Metabolism	42448	LC/MS Pos Late	100001856	2858	746.569					2.3254	2.0936	1.9873	1.822	1.6745	1.7713	1.9556	1.9808	1.8128	1.7413	1.5918	1.3718	2.085	2.3305	2.2446	1.8326	1.9622	1.9013	1.8222	1.7554	0.3054	0.4018	0.1823	0.1384	0.2067	0.331	0.2188	0.1478	0.1646	0.2301	0.4035	0.4681	0.4745	0.6282	0.4513	0.3301	0.2492
1658	1-stearoyl-2-oleoyl-GPS (18:0/18:1)	Lipid	Phosphatidylserine (PS)	19265	LC/MS Pos Late	100000639	3000	790.559		9547087			1.3862	1.6351	1.6081	1.5358	1.3495	1.6444	1.5799	1.7377	1.5207	1.3348	1.4514	1.0953	1.8831	2.068	1.1374	1.2566	1.6317	1.8052	1.4546	1.1723	0.1234	0.3901	0.1552	0.1159	0.0289	0.3388	0.1634	0.1644	0.0289	0.234	0.3162	0.3353	0.4848	0.64	0.2744	0.2858	0.119
1671	1-stearoyl-GPC (18:0)	Lipid	Lysolipid	33961	LC/MS Pos Late	100001271	1606	524.371	19420-57-6	497299		HMDB10384	1.4455	1.1723	2.1048	2.2297	1.2071	1.1337	1.2585	1.246	1.4171	1.6491	1	1.4224	1.515	1.3479	1.4237	1.9035	1.4998	1.2954	1.3099	1.5917	0.1991	0.1088	0.0966	0.0628	0.1658	0.1454	0.1185	0.1073	0.0973	0.163	0.1363	0.1013	0.1711	0.0864	0.1186	0.0991	0.1271
1704	1-stearoyl-GPE (18:0)	Lipid	Lysolipid	42398	LC/MS Pos Late	100001461	1626	482.324	69747-55-3	9547068		HMDB11130	2.8575	2.1096	5.2678	6.0697	2.2999	2.4066	2.5608	2.5974	3.7563	4.6385	2.2328	2.3065	4.2886	3.7958	3.3467	4.1788	4.0459	3.1398	3.2455	3.7874	0.1351	0.1154	0.0999	0.1222	0.1568	0.1732	0.1209	0.131	0.173	0.1246	0.2133	0.1564	0.1947	0.1635	0.1194	0.2407	0.142
1727	1-stearoyl-GPI (18:0)	Lipid	Lysolipid	19324	LC/MS Neg	100000656	5794.3	599.32	796963-93-4			HMDB61696	0.2765	0.4597	1.1696	1.5222	0.2765	0.2765	0.2765	0.6374	0.2765	2.0995	0.2765	1	0.2765	0.3347	0.2765	1.314	0.2765	0.8764	0.9943	0.7809	0.2765	0.2765	0.2765	0.2765	0.2765	0.2765	0.2765	0.2765	0.2765	0.2765	0.2765	0.2765	0.2765	0.2765	0.2765	0.2765	0.2765
1070	10-heptadecenoate (17:1n7)	Lipid	Long Chain Fatty Acid	33971	LC/MS Neg	100001278	5555	267.233	29743-97-3	5312435		HMDB60038	0.8005	0.6612	1.0176	0.7991	0.9141	0.417	0.7572	0.5146	0.8382	1.2993	0.9991	1.28	1.3688	0.9726	1.1301	1.9216	0.8946	1.0135	1.084	1.0939	0.9486	0.79	0.927	1.4399	0.8792	1.8302	0.9321	1.5233	1.4846	1.4714	0.8898	0.9865	0.9823	1.4533	1.4852	1.8005	0.8903
1080	10-nonadecenoate (19:1n9)	Lipid	Long Chain Fatty Acid	33972	LC/MS Neg	100001277	5780	295.264	73033-09-7	5312513		HMDB13622	0.8118	0.723	1.0621	0.9498	0.995	0.3915	0.7834	0.4329	0.8749	1.3979	0.9901	1.0199	1.8151	1.1399	1.4027	2.5738	0.9914	1.0071	1.3554	1.1837	0.8508	0.5511	0.8819	1.0482	0.7845	1.197	0.8357	1.0093	1.3526	1.0801	0.8173	0.5641	0.8034	1.1916	1.1005	1.2116	0.7977
1367	12,13-DiHOME	Lipid	Fatty Acid, Dihydroxy	38395	LC/MS Neg	62	5137	313.238	263399-35-5	10236635	C14829	HMDB04705	1.2854	1.0673	0.7767	0.9616	0.9159	1.1187	1.3118	1.2093	1.2344	0.9265	0.7636	1.1007	0.6986	0.8325	1.1122	1.0998	0.6993	0.9329	0.6701	0.9576	1.2557	1.1431	0.7923	1.15	1.3412	1.2096	0.9262	1.1335	1.0884	1.1862	1.0007	1.1241	0.7893	1.0282	1.1346	0.9756	1.08
1349	13-HODE + 9-HODE	Lipid	Fatty Acid, Monohydroxy	37752	LC/MS Neg	100002196	5275	295.228		43013			1.0255	0.998	0.9961	1.0867	0.9831	1.0992	1.1212	0.9946	1.0293	1.117	1.0402	1.2058	0.7624	0.9644	1.0374	0.6093	0.8628	0.8168	0.8651	0.8885	0.8222	0.6851	1.2377	1.8989	1.0868	1.5866	1.0517	1.1975	1.322	1.5647	0.9966	1.1489	0.9654	1.184	1.0937	1.4725	0.9534
1167	13-methylmyristate	Lipid	Fatty Acid, Branched	38293	LC/MS Neg	100002344	5499	241.217	2485-71-4	151014			0.8857	0.7113	0.9067	0.722	1.1453	0.7748	0.8844	0.9197	0.7192	0.8426	0.7694	1.0147	0.9789	0.9853	0.9548	1.243	0.9169	0.7272	0.6279	0.7224	0.8296	0.5577	1.1312	0.9786	0.9045	0.9096	0.7331	0.7944	0.8108	0.6777	0.8881	1.0729	1.0396	1.5213	1.1126	1.1499	0.8694
1170	methylpalmitate (15 or 2)	Lipid	Fatty Acid, Branched	38768	LC/MS Neg	100002945	5695	269.249		17903417			0.9211	0.9472	1.0007	0.8763	1.0297	0.6674	0.9058	0.8375	0.8799	1.0998	1.0924	2.2337	1.078	0.7439	1.0063	1.7941	0.9417	1.0528	1.0933	1.0805	0.9993	0.8483	0.971	1.57	0.9054	1.6159	0.8935	1.596	1.3191	1.1088	0.9453	0.9472	0.9019	2.166	1.353	1.9125	0.9576
1173	17-methylstearate	Lipid	Fatty Acid, Branched	38296	LC/MS Neg	100002356	5993	297.28	2724-59-6	3083779			0.8644	1.0175	0.9169	0.7878	0.9965	0.6721	0.9014	0.8236	0.9096	0.8148	1.2813	1.8809	0.8849	0.5941	0.9673	1.125	0.9414	0.911	1.0811	0.9023	0.9461	0.6546	0.9034	1.3451	0.778	1.1789	0.8853	1.304	0.8761	1.0287	0.8819	0.8327	0.8323	1.4764	0.8851	1.6278	0.8351
2805	2'-deoxycytidine	Nucleotide	Pyrimidine Metabolism, Cytidine containing	15949	LC/MS Pos Early	100000125	2193	228.098	951-77-9	13711	C00881	HMDB00014	0.8943	0.9328	1.4967	2.5299	1.4209	1.6697	0.5141	0.7422	1.3887	1.6184	1.164	1.8773	0.9528	0.7717	0.939	2.9389	1.0461	1	1.0366	1.6224	0.4493	0.4493	0.4493	0.4493	0.4493	0.4493	0.4493	0.4493	0.4493	0.4493	0.4493	0.4493	0.4493	0.4493	0.4493	0.4493	0.4493
2753	2'-deoxyguanosine	Nucleotide	Purine Metabolism, Guanine containing	1411	LC/MS Pos Early	348	1890	268.104	961-07-9	187790	C00330	HMDB00085	1.7625	2.2882	2.0228	1.949	2.0179	2.1336	2.1924	2.6945	2.4583	2.1506	2.0399	2.3099	1.3609	1.3916	1.2678	1.8188	1.7974	1.0556	1.4826	1.5085	0.6097	0.5928	0.6915	0.848	0.6949	0.8445	0.479	0.6698	0.5987	0.8664	0.6442	0.7425	0.7322	0.7066	0.5601	0.9444	0.6275
2688	2'-deoxyinosine	Nucleotide	Purine Metabolism, (Hypo)Xanthine/Inosine containing	15076	LC/MS Neg	100000135	1688	251.079	890-38-0	65058	C05512	HMDB00071	2.5383	3.5265	2.6649	3.6566	2.4049	2.3786	2.8823	3.8766	3.0992	2.8207	2.3419	2.8906	1.9832	2.2396	1.92	2.9544	1.9435	1.7699	1.8762	2.1251	0.7749	0.797	0.6447	0.6831	0.5408	0.6522	0.5933	0.6823	0.5244	0.6396	0.5468	0.5585	0.638	0.6267	0.4882	0.7179	0.5593
2783	2'-deoxyuridine	Nucleotide	Pyrimidine Metabolism, Uracil containing	1412	LC/MS Neg	536	1586	111.02	951-78-0	13712	C00526	HMDB00012	1.1162	0.762	2.1018	1.9937	2.3518	1.3218	0.7191	0.7498	1.7552	1.7278	2.5063	1.6638	2.2	0.8784	1.7289	2.4092	2.202	1.6369	2.3496	1.7697	0.5354	0.2983	1	0.9734	0.5206	0.434	0.6078	0.7106	0.6845	0.2983	0.2983	0.2983	0.9043	0.2983	0.2983	0.5996	0.8997
2740	2'-O-methylguanosine	Nucleotide	Purine Metabolism, Guanine containing	36811	LC/MS Neg	100001713	1912.6	296.1	2140-71-8		C04545		0.6017	0.6075	0.4866	0.6311	0.7562	0.6374	0.5789	0.6917	0.7003	0.8191	0.8135	0.8096	0.5823	0.6588	0.5672	0.6982	0.6415	0.7428	0.9199	0.7288	1.4724	1.3224	1.6276	1.3317	1.4212	1.6042	1.7657	1.3589	1.2713	1.8628	1.4332	1.5676	1.5298	1.6028	1.5178	1.8588	1.4656
3109	2,3-dihydroxyisovalerate	Xenobiotics	Food Component/Plant	38276	LC/MS Polar	100002417	1050	133.051	1756-18-9	677	C04039	HMDB12141	1.0119	0.8998	1.2851	1.2637	0.7158	0.8022	0.9665	1.1734	0.8883	2.3447	0.3899	0.3637	1.315	0.7798	0.9999	0.8352	0.4087	0.3558	0.5354	0.6322	0.9005	0.5196	1.1532	1.1835	0.9263	1.0989	0.5976	0.6458	1.3087	1.3297	0.4088	0.4016	1.1538	1.2695	0.921	1.0706	0.9818
1240	2-aminoheptanoate	Lipid	Fatty Acid, Amino	43761	LC/MS Pos Early	100004542	3160	146.118	1115-90-8	227939			0.7564	0.4327	1	0.7896	0.4327	0.4327	1.1937	0.4327	0.4327	0.4327	1.3489	0.5597	1.0268	0.4327	0.7174	1.1779	0.4327	0.4327	0.4327	0.4327	0.5164	0.4327	0.4327	0.4327	0.4327	0.7275	0.4327	1.0424	0.4327	0.893	0.5726	0.9576	0.4327	0.4327	0.6685	1.0989	0.4327
1245	2-aminooctanoate	Lipid	Fatty Acid, Amino	43343	LC/MS Pos Late	100004227	750	160.133	644-90-6	69522		HMDB00991	0.3428	0.3979	0.3428	0.3428	0.3428	0.3689	0.3428	0.3428	0.9253	0.6935	0.3428	0.536	0.7297	0.5019	0.3428	0.3428	0.3428	0.3428	0.3428	0.3428	1.1826	0.8934	0.7611	1.0414	0.7641	0.3428	1.2088	1.5328	1.8648	1.6565	0.3428	0.8197	0.9251	1.7152	0.8904	1.2245	0.3428
304	2-hydroxy-3-methylvalerate	Amino Acid	Leucine, Isoleucine and Valine Metabolism	36746	LC/MS Neg	100001541	1800	131.071	488-15-3	164623		HMDB00317	0.2269	0.2269	0.2269	0.2269	0.2269	0.2269	0.2465	0.4269	0.2953	1.3777	0.2269	0.2269	3.0222	1.4626	1.3586	1.7141	0.7393	0.2636	1.0683	1	0.2269	0.2269	0.2269	0.2269	0.2269	0.2269	0.2269	0.2269	0.2269	0.5486	0.2269	0.2269	0.9844	1.3889	0.2269	0.2269	0.2269
1186	2-hydroxyglutarate	Lipid	Fatty Acid, Dicarboxylate	37253	LC/MS Polar	100002070	3352.8	147.03	40951-21-1	43	C02630	HMDB00606	1.082	1.6449	0.597	1.2038	0.8114	1.3528	0.4864	0.6486	0.2703	1.6145	0.6909	1.0186	0.683	1.5223	1.582	1.9946	0.8787	2.4155	0.7229	1.9558	1.168	1.9722	1.1912	1.7649	1.0881	2.0894	0.7913	1.5384	1.0591	1.1774	0.7675	1.7922	0.5893	1.9648	1.1804	1.7115	0.8275
1325	2-hydroxypalmitate	Lipid	Fatty Acid, Monohydroxy	35675	LC/MS Neg	100001579	5511.2	271.228	764-67-0	92836		HMDB31057	1.1969	1.599	0.8958	1.1932	1.0611	0.7209	1.0116	1.0788	1.0672	1.9754	1.0721	1.502	0.9272	1.0032	1.213	1.7808	0.9924	1.363	1.0003	1.2478	0.9858	0.6269	0.99	1.4781	0.9625	1.1322	0.906	1.0833	0.9811	0.9968	0.8598	0.6645	1.0145	0.9281	0.8964	1.2495	1.003
1326	2-hydroxystearate	Lipid	Fatty Acid, Monohydroxy	17945	LC/MS Neg	1239	5695	299.259	629-22-1	69417	C03045		0.957	1.7288	1.0384	1.0491	1.0515	1.0043	0.9454	1.8542	1.1149	2.1121	1.2896	2.4042	0.9513	0.8083	1.3275	1.3778	1.0032	1.1025	1.0683	1.2351	1.0811	0.7784	1.1112	1.1253	1.0231	1.4275	0.9445	1.0841	1.1475	1.1209	0.8759	0.9021	0.8811	0.7442	0.9591	0.7793	0.9917
3116	2-isopropylmalate	Xenobiotics	Food Component/Plant	15667	LC/MS Polar	100000409	2605	175.061	3237-44-3	77	C02504	HMDB00402	1.17	1.137	1.2933	1.1908	0.5288	0.7212	0.647	0.9751	0.6114	1.9406	0.3744	0.3451	1.4291	1.0347	1.2352	1.0199	0.5665	0.1179	0.9532	0.9869	0.402	0.5339	0.9524	0.5724	0.3761	0.7296	0.2468	0.3868	0.7736	0.8992	0.456	0.1179	1.1108	0.863	1.1084	1.0955	1.2533
3376	2-ketogluconate	Xenobiotics	Food Component/Plant	48370	LC/MS Polar	100005943	2668	193.035	1040352-40-6	3035456			0.425	0.2916	0.312	0.4372	0.1337	0.5233	0.9103	0.8374	1.3155	3.0717	0.4341	0.1337	1.3524	0.6741	0.3546	1.144	0.4945	0.349	0.3573	0.9285	0.1858	0.2046	0.1679	0.1337	0.318	0.4952	0.3392	0.4742	0.5529	0.8982	0.1664	0.2363	0.9248	1.4947	0.9866	0.9381	0.4552
1815	2-linoleoylglycerol (18:2)	Lipid	Monoacylglycerol	32506	LC/MS Neg	100000987	6250	279.233	3443-82-1	5365676		HMDB11538	0.9822	0.9926	1.0095	0.5981	0.9971	0.1678	0.959	0.8551	0.9288	1.5367	1.3318	1.9058	0.6155	0.1678	1.0034	0.6797	0.8458	0.8897	1.0709	0.1678	0.2274	0.1678	0.1678	0.1678	0.1678	0.1678	0.1678	0.1678	0.3227	0.1678	0.1678	0.1678	0.1985	0.1678	0.1678	0.1678	0.1678
1044	2-methylcitrate	Energy	TCA Cycle	37483	LC/MS Neg	90	575	205.035	6061-96-7	439681	C02225	HMDB00379	1.7773	1.2023	1.5073	1.3424	0.8599	0.7965	1.4673	1.0675	1.0603	1.0118	0.9704	0.5774	0.5359	0.4799	0.8473	0.7442	0.4808	0.4914	0.6543	0.5193	1.4641	1.1353	2.0715	1.5107	0.8057	0.6777	0.7404	0.4338	1.0143	1.0417	0.9225	0.8167	0.8697	0.7305	1.0358	0.7644	0.9857
19	2-methylserine	Amino Acid	Glycine, Serine and Threonine Metabolism	53229	LC/MS Pos Early	100009246	1652	120.066		94309			0.4046	0.5987	1.1702	1.4117	1.0392	2.477	0.4972	0.8367	0.2082	0.5922	1.9371	1.4771	0.9731	1.0438	0.5214	0.4675	0.681	0.9581	2.9894	3.3965	0.4128	0.3602	1.6031	0.6617	2.1632	1.6843	0.2141	0.602	0.2473	0.4327	1.0269	4.3925	0.3545	0.2884	0.1676	0.501	1.4071
1804	2-myristoylglycerol (14:0)	Lipid	Monoacylglycerol	34383	LC/MS Neg	100001408	6230	227.202	27214-38-6	137938			0.9196	1.1107	0.9212	0.1862	0.9063	0.7137	1.366	1.133	0.7362	1.4357	1.2816	1.897	0.9492	0.1862	1	1.1036	0.8218	1	2.0037	1.0232	1.4391	0.4016	0.7994	0.8182	0.7077	1.3694	1.6672	0.6046	0.1862	1.2829	0.8109	0.3574	0.737	0.66	0.449	0.1862	1.0121
1668	2-palmitoleoyl-GPC* (16:1)*	Lipid	Lysolipid	35819	LC/MS Pos Late	100001561	1425	494.324					2.3255	1.8534	2.3737	2.6097	2.9454	2.7513	2.4364	2.6674	2.2525	1.8519	3.5693	5.1807	2.6353	2.2311	2.5545	5.2072	3.2641	2.13	3.0814	3.5856	0.083	0.0473	0.0554	0.0534	0.0938	0.0601	0.0785	0.0608	0.0622	0.0669	0.0816	0.0704	0.1218	0.0818	0.1146	0.0667	0.0875
1665	2-palmitoyl-GPC* (16:0)*	Lipid	Lysolipid	35253	LC/MS Pos Late	100001562	1505	496.34		15061532		HMDB61702	1.855	2.1537	2.425	3.1272	2.9796	2.5249	2.1718	2.1288	1.9994	1.889	3.0776	4.9125	1.89	1.6702	2.0994	4.1022	2.2636	2.3567	2.2536	3.2137	0.2413	0.1194	0.1255	0.1108	0.2153	0.1759	0.1681	0.1313	0.1525	0.1127	0.219	0.1654	0.3298	0.2429	0.2329	0.2454	0.2316
854	2-phosphoglycerate	Carbohydrate	Glycolysis, Gluconeogenesis, and Pyruvate Metabolism	35629	LC/MS Polar	100000093	4346	184.986	70195-25-4	59	C00631	HMDB03391	1.1035	1.0175	1.3737	1.3432	0.7583	2.005	0.9062	5.0587	1.3204	1.2077	1.256	1.1815	2.8706	19.5468	1.2748	1.0133	1.6528	1.6779	1.2207	1.0912	0.0535	0.0535	0.0535	0.0535	0.0535	0.0535	0.0535	0.0535	0.0535	0.1663	0.2208	0.1573	0.324	0.1442	0.3296	0.0535	0.0535
1705	2-stearoyl-GPE (18:0)*	Lipid	Lysolipid	41220	LC/MS Neg	100003901	6350	480.31					0.6715	0.5721	2.044	1.6875	0.4926	0.3679	0.689	0.5825	1.0004	1.9045	0.9301	1.0812	0.9996	0.4583	0.8317	1.3577	1.1126	0.7936	1.2168	1.0363	0.3247	0.3247	0.3247	0.3247	0.3247	0.3247	0.3247	0.3247	0.3247	0.3247	0.3247	0.3247	0.3247	0.3247	0.3247	0.3247	0.3247
159	3,4-dihydroxyphenylacetate	Amino Acid	Phenylalanine and Tyrosine Metabolism	18296	LC/MS Neg	100000449	1040	123.045	102-32-9	547	C01161	HMDB01336	0.7556	0.2367	0.2367	0.3963	1.2444	0.6757	0.2367	0.2367	0.3226	1.0146	0.2367	0.2367	0.6199	0.2367	0.5334	0.2367	0.3708	0.2367	0.5432	0.2367	1.4808	0.4274	0.6384	1.4277	2.2615	0.2367	2.2341	1.0718	2.4587	1.2674	0.2891	0.4067	0.2367	0.2367	0.2367	1.9662	2.1317
134	3-(4-hydroxyphenyl)lactate (HPLA)	Amino Acid	Phenylalanine and Tyrosine Metabolism	32197	LC/MS Neg	240	1379	181.051	6482-98-0	9378	C03672	HMDB00755	1.1145	1.1938	0.5921	0.4634	0.6278	0.5148	0.1501	1.1446	0.6161	1.2654	1.5576	1.6164	1.3358	0.8587	1.0462	0.8573	0.8229	0.5197	1.3269	0.855	0.1501	0.4293	0.1501	0.5184	0.2496	0.5283	0.3382	0.8916	0.6307	0.805	0.1501	0.4306	0.1501	1.0764	0.1501	0.9129	0.3491
2816	3-aminoisobutyrate	Nucleotide	Pyrimidine Metabolism, Thymine containing	1566	LC/MS Pos Early	1114	2215	104.071	10569-72-9;214139-20-5	64956	C05145	HMDB03911	1.2749	1.4313	1.5793	1.9225	0.9647	1.2463	1.0692	1.4723	1.3644	1.8103	1.1873	1.0414	2.834	2.8957	3.0783	5.3799	1.5724	1.9996	2.0178	2.2012	0.356	0.4104	0.5233	0.4811	0.407	0.3058	0.3265	0.2947	0.4419	0.4966	0.3881	0.2826	0.8326	0.6726	0.9678	0.9414	0.6879
305	3-hydroxy-2-ethylpropionate	Amino Acid	Leucine, Isoleucine and Valine Metabolism	32397	LC/MS Polar	100001170	1443.3	117.056	4374-62-3	188979		HMDB00396	1.1572	1.1513	0.8376	0.6044	1.2859	0.993	1.1055	1.1107	0.7454	0.4343	1.0424	1.1232	0.9673	1.2286	0.9328	0.9008	0.4343	0.4343	0.7111	0.7551	0.4343	0.4343	0.4343	0.4343	0.4343	0.4343	0.4343	0.4343	0.4343	0.4343	0.4343	0.4343	0.4343	0.4343	0.4343	0.4343	0.4343
1887	3-hydroxy-3-methylglutarate	Lipid	Mevalonate Metabolism	531	LC/MS Polar	112	2700	161.046	503-49-1	1662	C03761	HMDB00355	0.9817	0.9357	0.9199	0.8096	0.8506	0.9117	0.8192	0.7833	1.0534	1.2803	0.8688	0.8914	1.2946	1.0715	0.8447	0.9597	1.0805	0.9245	0.9744	0.9915	0.9688	0.8553	0.6908	0.7241	0.9371	1.026	0.8822	0.7972	0.9786	1.1478	0.811	0.8243	1.0036	1.118	0.6845	0.8233	1.1201
1317	3-hydroxybutyrate (BHBA)	Lipid	Ketone Bodies	542	LC/MS Polar	254	1443.3	103.04	625-72-9	441	C01089	HMDB00357	1.3393	1.1327	1.0153	0.8767	0.7867	0.8782	1.1593	0.9894	1.1194	1.5597	1.1372	0.9646	1.0595	1.169	0.8997	1.0697	0.9876	0.8896	0.722	1.1546	0.5298	0.5298	0.5298	0.5298	0.5298	0.5298	0.9801	1.0915	1.1418	0.9351	0.5298	0.5298	0.8588	0.8868	1.2657	0.7961	0.6561
1286	3-hydroxybutyrylcarnitine (2)	Lipid	Fatty Acid Metabolism(Acyl Carnitine)	52984	LC/MS Pos Early	100009271	2340	248.149					1.1653	1.2757	1.7193	1.8602	0.9933	0.7548	0.3967	0.593	1.1442	1.339	1.0941	1.6753	1.0819	1.4608	1.0067	1.2563	1.5761	1.5154	1.4413	1.3324	0.5531	0.8225	1.1288	1.3294	0.416	0.4858	1.0878	0.9368	1.5051	1.4365	0.7249	1.0609	1.235	1.5153	1.047	1.1698	1.3307
1331	3-hydroxydecanoate	Lipid	Fatty Acid, Monohydroxy	22053	LC/MS Neg	100000997	4634.7	187.134	5561-87-5	26612		HMDB02203	0.3576	0.4722	0.4367	0.5641	0.2552	0.3312	0.5092	0.2976	0.8436	0.8848	0.76	0.564	1.036	1.0216	0.7847	0.8429	1.1827	1.0199	0.6769	0.9019	0.5171	0.6593	0.3451	0.3263	0.2385	0.4002	0.6752	0.689	0.2451	0.3307	0.2315	1.078	1.1902	1.4989	1.1298	0.934	0.3431
312	3-hydroxyisobutyrate	Amino Acid	Leucine, Isoleucine and Valine Metabolism	1549	LC/MS Polar	111	1619.1	103.04	2068-83-9	87	C06001	HMDB00336	3.1212	2.1301	1.4787	1.3925	1.2644	1.4007	1.4366	1.844	1.3613	1.4561	1.0344	0.9022	1.8654	1.7137	2.0307	1.372	0.9914	0.6372	1.2789	0.9213	0.513	0.4058	0.2415	0.3872	0.3943	0.2415	0.582	0.5503	0.5126	0.4571	0.2415	0.2415	0.2415	0.3932	0.2415	0.2415	0.2984
231	3-hydroxykynurenine	Amino Acid	Tryptophan Metabolism	22110	LC/MS Pos Early	100000986	2536	225.087	2147-61-7	89	C02794	HMDB00732	0.9003	0.8415	1.2031	1.0205	0.9144	0.8237	0.8037	1.1424	0.9484	0.8306	1.559	1.3878	1.0315	1.0167	1.0378	1.002	1	0.8746	1.1197	0.9779	1.1282	1.0709	0.8529	1.2941	1.2405	1.0524	1.3266	1.4824	1.5265	1.2601	1.699	1.6971	0.8729	1.3332	0.5131	1.1978	1.1521
1333	3-hydroxylaurate	Lipid	Fatty Acid, Monohydroxy	32457	LC/MS Neg	100001112	5175	215.165	53941-38-1	94216		HMDB00387	0.801	1.1714	1.1206	0.8751	0.6313	0.7877	0.5627	0.7395	0.6707	0.8423	0.7832	0.8308	0.8446	1.1951	0.9923	1.0114	0.8932	0.9295	0.5831	0.94	0.7511	0.606	0.3705	0.5073	0.5421	0.5677	0.7541	0.7334	0.4593	0.5953	0.5853	0.6334	0.8168	1.2968	1.3094	0.901	0.6138
1335	3-hydroxymyristate	Lipid	Fatty Acid, Monohydroxy	21158	LC/MS Neg	100000882	5335	243.197	3422-31-9	16064			1.0079	1.4002	0.9706	0.5895	1.1772	1.4044	0.923	1.084	1.0709	0.9211	0.8045	1.3189	0.6997	0.7297	1.135	0.9675	0.861	0.5405	0.9453	0.4487	0.7843	0.7024	1.0402	0.5721	0.8454	0.8086	0.8916	0.9015	0.8107	0.9981	0.5955	0.7133	1.1224	1.2133	0.8637	0.9524	0.9269
1330	3-hydroxyoctanoate	Lipid	Fatty Acid, Monohydroxy	22001	LC/MS Neg	100000773	3446	159.103	88930-08-9	26613		HMDB01954	0.2576	0.1624	0.6951	0.3086	0.1624	0.1624	0.4614	0.1624	0.6989	0.612	0.8219	0.4389	0.8429	0.7835	0.9115	0.8257	0.8438	0.8144	0.6368	0.6052	0.3478	0.4055	0.4372	0.3757	0.338	0.5421	0.7711	0.5894	0.4014	0.4014	0.6833	1.1543	0.9478	1.3636	1.3246	0.8792	0.7581
1336	3-hydroxypalmitate	Lipid	Fatty Acid, Monohydroxy	27503	LC/MS Neg	100000983	5476	271.228	928-17-6	301590		HMDB10734	0.9453	1.4577	1.1375	1.067	0.7602	1.1857	1.0217	1.1898	1.076	1.584	1.0058	1.3154	0.4964	0.7478	1.0609	1.0623	1.0931	1.0082	1.044	1.1007	0.9955	0.7268	1.2928	0.9918	1.3437	1.1354	0.8605	1.1447	0.8058	1.1293	1.0045	0.9039	0.4337	0.7108	1.1911	0.9547	0.9386
1327	3-hydroxypropanoate	Lipid	Fatty Acid, Monohydroxy	1556	LC/MS Polar	115	1845	89.0244	503-66-2	68152	C01013	HMDB00700	3.5479	1.9902	1.6917	1.3028	1.644	1.9763	2.3566	3.3019	2.1045	2.5158	1.1611	1.0159	0.6961	0.5484	1.3978	0.7674	1.4097	0.3856	1.2522	0.7242	1.3891	0.9035	1.232	1.153	1.1512	1.1122	1.1816	0.8264	1.0152	1.3928	0.7815	0.7669	0.449	0.4615	0.6542	0.493	1.0455
1332	3-hydroxysebacate	Lipid	Fatty Acid, Monohydroxy	31943	LC/MS Polar	100001145	2411	217.108	73141-46-5	3017884		HMDB00350	0.4452	0.7182	1.5956	0.9293	0.4452	0.4452	0.4452	0.4452	0.9346	0.8343	0.4452	0.5094	1.178	1.3719	1.7331	1.3367	0.4452	0.9264	0.6597	1.1229	0.4452	0.4452	0.4452	0.4452	0.4452	0.4452	0.4452	0.4452	0.4452	0.4452	0.4452	0.4452	0.4452	0.792	0.4452	0.576	0.4452
1365	3-hydroxystearate	Lipid	Fatty Acid, Monohydroxy	52938	LC/MS Neg	100008933	5674	299.259	45261-96-9	5282907			0.9388	1.4225	1.1699	1.5739	1.0893	0.8546	0.9097	1.4204	0.9863	2.4539	1.0933	1.0677	1.3539	0.7849	1.226	1.9307	1.3238	1.6762	1.533	1.3314	0.7264	0.2518	0.7699	0.5982	0.5735	0.4355	0.5382	0.4174	0.7832	0.4564	0.7004	0.6326	0.5808	0.5083	0.9618	0.7099	0.8384
1844	3-ketosphinganine	Lipid	Sphingolipid Metabolism	34381	LC/MS Pos Late	100001436	1400	300.29	18944-28-0	631	C02934	HMDB01480	0.8583	1.1428	1.985	2.0947	0.801	1.1865	0.7049	1.3618	1.1746	1.8937	0.709	0.5137	1.3047	0.9993	1.4656	1.0007	1.8016	2.2227	1.3092	1.3761	0.4682	0.4338	1.0952	1.2142	0.5356	0.8628	0.3236	0.6791	0.7634	1.0349	0.3608	0.365	0.5687	0.6555	0.7113	0.8651	2.3992
296	3-methyl-2-oxobutyrate	Amino Acid	Leucine, Isoleucine and Valine Metabolism	44526	LC/MS Polar	100000936	911	115.04	3715-29-5	49	C00141	HMDB00019	4.1558	3.8058	1.5404	1.5976	2.2401	2.8315	3.7738	3.99	1.8779	2.3598	1.4356	1.0049	2.4101	3.3495	1.9653	1.3419	1.7059	1.8214	1.9686	1.6493	0.7083	0.5727	0.6932	0.3903	0.5549	0.3702	0.4818	0.4798	0.4354	0.5054	0.7394	0.9191	1.3243	1.197	1.0094	0.4924	0.7914
297	3-methyl-2-oxovalerate	Amino Acid	Leucine, Isoleucine and Valine Metabolism	15676	LC/MS Neg	100000036	2064.2	129.056	1460-34-0;51829-07-3	47	C00671	HMDB03736	3.7247	3.1607	1.5442	1.32	2.7379	2.822	2.7988	3.3618	1.8071	2.3476	1.6158	1.1667	1.3949	2.9803	2.0129	1.2971	1.6819	1.7814	1.5042	1.8509	0.6585	0.5368	0.7287	0.5327	0.4111	0.4608	0.5928	0.7175	0.378	0.7735	0.5897	0.8001	1.2896	1.2702	0.7029	0.6656	0.8153
2797	3-methylcytidine	Nucleotide	Pyrimidine Metabolism, Cytidine containing	35132	LC/MS Pos Early	100001466	2176	258.108	21028-20-6	159649			1.3722	1.2395	1.1226	1.089	1.1106	1.323	1.4117	1.5003	1.4447	1.3308	1.3716	1.1708	1.2833	1.1245	1.2156	1.0897	1.2822	0.9865	1.3309	1.3456	1.6421	1.7336	1.4975	1.7997	1.3984	1.2737	1.5112	1.5223	1.5336	1.6082	1.3666	1.5553	1.4102	1.4103	1.2786	1.3818	1.779
61	3-methylhistidine	Amino Acid	Histidine Metabolism	15677	LC/MS Neg	100000042	906.3	168.078	368-16-1	64969	C01152	HMDB00479	1.3811	0.6255	1.4366	1.6972	1.4291	1.4065	1.221	0.7597	1.197	0.9978	1.2129	0.2374	1	1.2099	0.9904	0.6925	1.2479	1.0565	0.8676	0.563	1.8246	0.8734	1.62	1.9645	1.5172	0.8242	1.2664	1.2703	1.0909	1.3639	0.7365	0.2374	0.9131	1.4544	1.0437	0.8559	0.9908
855	3-phosphoglycerate	Carbohydrate	Glycolysis, Gluconeogenesis, and Pyruvate Metabolism	1414	LC/MS Neg	132	583	184.986	80731-10-8	724	C00597	HMDB00807	1.4168	1.9982	1.5487	1.7442	1.2406	1.7123	1.1619	2.2068	1.8475	2.4814	1.9	1.641	1.301	3.0729	2.043	1.8863	2.9951	2.7349	2.6105	2.6	0.5435	0.4816	0.2624	0.3537	0.3815	0.4219	0.5796	0.3274	0.2631	0.4357	0.9359	0.9608	0.6097	0.7444	1.0823	0.699	0.7523
2785	3-ureidopropionate	Nucleotide	Pyrimidine Metabolism, Uracil containing	3155	LC/MS Pos Early	1053	875	133.061	462-88-4	111	C02642	HMDB00026	1.6392	1.8378	1.7101	1.1966	0.9285	1.1077	2.1758	2.5755	1.0675	1.4632	1.4079	0.6201	1.526	1.9014	1.5358	0.4736	1.1862	1.1054	1.4384	1.1821	1.1503	1.37	1.4645	1.337	0.8794	1.2007	1.8055	1.597	1.0893	1.3752	1.3733	1.3264	1.06	1.1797	1.5579	0.6608	1.4166
413	4-guanidinobutanoate	Amino Acid	Guanidino and Acetamido Metabolism	15681	LC/MS Pos Early	100000096	2320	146.092	463-003;463-00-3	500	C01035	HMDB03464	1.1276	1.1369	0.7959	0.762	0.9435	1.1683	0.9777	1.1365	0.6882	1.0102	0.7893	0.5871	8.4289	1.9878	1.903	1.0731	1.0639	0.9304	3.0545	1.0417	1.06	1.3342	1.0576	1.2395	0.8506	1.4495	1.2081	1.176	1.0231	1.3328	0.7646	0.9279	1.2004	1.3591	1.1076	0.8945	1.3379
2951	4-hydroxybenzoate	Xenobiotics	Benzoate Metabolism	21133	LC/MS Polar	100000862	1305	137.024	99-96-7	135	C00156	HMDB00500	1.5818	1.0135	0.7265	0.7431	1.0127	1.1388	1.1179	1.1777	0.8053	1.1134	0.8311	0.8929	0.7216	0.6912	0.8823	0.7518	0.5416	0.4702	0.6056	0.7121	1.1496	0.6877	0.7247	0.7156	1.0608	1.0842	0.8712	0.8039	0.724	0.7486	0.7472	0.8217	0.7372	0.694	0.9771	0.5963	0.608
1320	4-hydroxybutyrate (GHB)	Lipid	Fatty Acid, Monohydroxy	34585	LC/MS Polar	100001507	1765	103.04	502-85-2	10413	C00989	HMDB00710	2.0258	1.0588	1.1835	0.5175	1.7325	1.3477	1.2825	0.9059	1.2187	1.1999	1.2217	0.6976	0.5175	0.5175	1.2573	1.1319	0.882	0.7276	0.5175	0.7453	0.5175	0.8357	1.2746	0.6916	0.8101	0.9399	0.7743	0.5952	0.5175	0.8654	1.0905	1.0143	1.1477	1.1869	1.5031	0.8488	1.1968
2936	4-hydroxyhippurate	Xenobiotics	Benzoate Metabolism	35527	LC/MS Neg	100001423	1475	194.046	2482-25-9	151012		HMDB13678	1.0635	1.0916	0.2417	0.2417	0.2417	0.2848	0.2417	0.2417	0.2417	1.8829	0.2417	1.1864	0.2417	0.2417	0.2417	0.2417	0.2417	0.2417	0.2417	0.3488	0.6494	0.8995	0.2417	0.2417	0.2417	0.2417	0.2417	0.2417	0.5614	1.032	0.658	0.976	0.2417	0.2417	0.2417	0.47	0.2774
77	4-imidazoleacetate	Amino Acid	Histidine Metabolism	32349	LC/MS Pos Early	100001207	2055	127.05	645-65-8	96215	C02835	HMDB02024	1.1642	1.1393	1.0591	0.9507	0.9279	1.0355	0.9342	1.0555	1.0114	1.0307	0.888	0.7865	2.0699	1.2506	1.2982	1.0701	1.0713	0.8634	1.1763	1.0084	0.9886	1.0018	1.1532	1.3097	1.2088	1.0932	1.1724	1.01	1.0561	1.1964	0.97	0.9982	1.1947	1.0991	1.0968	0.9884	1.1987
268	4-methyl-2-oxopentanoate	Amino Acid	Leucine, Isoleucine and Valine Metabolism	22116	LC/MS Neg	100000551	2170	129.056	816-66-0	70	C00233	HMDB00695	4.5671	3.3292	1.8409	1.2395	3.7934	2.8759	3.5344	3.5432	1.9345	2.4608	2.2154	1.64	1.6925	3.0291	2.1197	1.2713	1.7796	1.7905	1.8273	1.2617	0.4691	0.3932	0.5475	0.2669	0.6388	0.3183	0.4663	0.4506	0.2351	0.8572	0.7121	1.1451	1.0887	0.9827	0.4393	0.413	0.6544
2893	5-aminolevulinate	Cofactors and Vitamins	Hemoglobin and Porphyrin Metabolism	2290	LC/MS Pos Early	1306	2049	132.065	5451-09-02	137	C00430	HMDB01149	1.6391	1.6673	1.4134	1.5201	1.6654	1.6886	0.9986	0.6817	1.505	1.5069	1.2519	1.2025	1.2035	1.3565	1.2323	1.1804	1.2631	1.1386	1.0978	1.1935	0.8952	1.601	1.4271	1.4307	1.6147	1.2791	0.9061	0.7962	1.2698	1.2787	0.9869	1.0268	1.0753	1.0777	0.7654	0.9614	1.3726
1061	5-dodecenoate (12:1n7)	Lipid	Medium Chain Fatty Acid	33968	LC/MS Neg	100001232	5224	197.155	2430-94-6	5312378		HMDB00529	0.9485	0.9767	1.0162	0.7441	1.0171	1.0482	0.8048	0.8771	0.8462	0.8871	0.9992	0.8195	2.4956	2.587	1.3149	1.396	1.1029	1.1405	1.1637	1.0792	0.8028	0.7583	0.9715	0.7247	1.0945	0.8665	0.709	0.7765	1.2533	1.002	0.7577	0.9822	0.9052	1.2227	0.6391	0.732	0.775
404	5-methylthioadenosine (MTA)	Amino Acid	Polyamine Metabolism	1419	LC/MS Pos Early	212	2752	298.097	2457-80-9	439176	C00170	HMDB01173	1.0087	1.1647	1.339	1.3721	1.5724	1.9054	1.0051	1.128	1.5279	1.6183	1.2675	1.2079	1.1538	1.4283	1.2775	1.4344	1.4293	1.2582	1.3291	1.1802	0.9628	0.9317	0.9219	0.8168	0.771	0.8014	0.7819	0.5754	0.8333	0.9668	0.8926	1.1482	0.86	0.8059	0.8239	0.6564	0.8686
2772	5-methyluridine (ribothymidine)	Nucleotide	Pyrimidine Metabolism, Uracil containing	35136	LC/MS Neg	100001446	1778.1	257.078	1463-10-1	445408		HMDB00884	1.4229	1.3387	1.1662	1.0695	0.9872	0.9783	1.2099	0.9852	1.3991	1.4707	1.545	0.8205	1.6031	1.5285	1.5965	1.0148	1.8174	1.7768	1.6367	1.1991	0.5263	0.2809	0.3462	0.2809	0.4765	0.2809	0.2809	0.2809	0.2809	0.2809	0.3592	0.3881	0.2809	0.2809	0.3431	0.2809	0.4
423	5-oxoproline	Amino Acid	Glutathione Metabolism	1494	LC/MS Neg	1021	738.5	128.035	98-79-3	7405	C01879	HMDB00267	1.035	1.1106	0.8627	0.7428	0.7954	0.8165	0.9641	0.9809	0.9134	1.0741	0.9091	0.6795	0.8554	1.0067	0.9127	0.9199	1.0031	0.9441	1.0031	0.8865	1.3046	1.3765	1.1848	1.0351	1.0158	0.9933	1.0442	0.9689	1.0588	1.4398	1.2907	1.3941	1.1814	1.3749	1.2267	0.9799	1.0915
864	6-phosphogluconate	Carbohydrate	Pentose Phosphate Pathway	15442	LC/MS Neg	100000341	583.9	275.017	921-62-0;53411-70-4	91493	C00345	HMDB01316	2.3346	1.6013	0.8914	0.4552	2.4941	2.1753	1.0759	1.1814	0.7704	0.5142	1.8624	1.2148	0.9528	1.0517	1.0962	0.5365	1.6206	1.0811	3.2588	1.2549	0.4053	0.926	0.2407	0.0962	0.4899	0.7902	0.5661	0.1647	0.1689	0.3249	2.6404	2.3768	0.8724	1.2259	1.0553	0.5021	0.6781
2739	7-methylguanine	Nucleotide	Purine Metabolism, Guanine containing	35114	LC/MS Pos Early	100001456	2175	166.072	578-76-7	11361	C02242	HMDB00897	0.7922	0.7222	0.6434	0.8041	0.5291	0.6757	0.7562	0.9184	0.7725	0.8472	0.6046	0.4615	0.56	0.5797	0.5461	0.563	0.6675	0.6338	0.7073	0.8219	1.5642	1.4203	1.4844	1.6221	1.3284	1.3427	1.0166	0.982	1.0965	1.1657	1.0028	1.0637	0.9921	1.0091	0.9131	0.9405	1.3067
1368	9,10-DiHOME	Lipid	Fatty Acid, Dihydroxy	38399	LC/MS Neg	179	5180	313.238	263399-34-4	9966640	C14828	HMDB04704	1.5782	1.7125	1.0856	1.2541	1.6331	1.4589	1.5247	1.5143	1.3858	1.2223	0.9119	1.0094	0.7181	0.6532	1.1304	1.1061	0.873	0.8204	1.1068	0.8532	1.7082	1.4433	1.0413	1.1694	1.2477	1.3057	0.6994	1.3009	1.3097	1.3037	0.5241	1.3828	0.8736	0.9429	1.1256	1.0536	1.0051
1284	acetylcarnitine (C2)	Lipid	Fatty Acid Metabolism(Acyl Carnitine)	32198	LC/MS Pos Early	100000802	2282	204.123	5080-50-2	1	C02571	HMDB00201	1.0939	1.375	1.2106	1.3661	1.0824	1.2165	1.6158	1.4904	1.4705	0.9567	1.1263	1.3158	0.9588	1.2111	1.1617	1.0425	1.2402	1.1741	1.3247	1.0526	1.3712	1.4907	1.8256	1.3268	1.3796	1.0333	1.6299	1.4316	1.6238	1.6876	1.138	1.73	1.765	2.0311	1.8413	1.6929	1.5692
1318	acetylcholine	Lipid	Neurotransmitter	18790	LC/MS Pos Early	1749	2220	146.118	60-32-1				0.1659	0.1659	0.1659	0.1659	0.1659	0.1659	0.1659	0.1659	0.1659	0.1659	0.1659	0.1659	0.1659	0.1659	0.1659	0.1659	0.1659	0.1659	0.1659	0.1659	0.1659	0.1659	0.1659	0.1659	0.1659	0.1659	0.1659	0.1659	0.1659	0.1659	0.1659	0.1659	0.1659	0.1659	0.1659	0.1659	0.1659
1049	acetylphosphate	Energy	Oxidative Phosphorylation	15488	LC/MS Polar	1211	4013.9	138.98	94249-01-1	186	C00227	HMDB01494	1.3253	1.196	2.0817	1.1087	1.4292	1.3439	1.1962	0.9787	1.561	1.2	1.6038	1.4797	1.5339	1.1905	1.6832	1.4863	1.9039	1.3782	1.8541	1.5274	0.7923	0.7204	0.7622	0.9341	0.3815	0.9748	1.2596	0.7879	0.9234	0.682	1.2859	0.6831	1.1375	0.6035	0.581	0.8906	1.1758
1028	aconitate [cis or trans]	Energy	TCA Cycle	46173	LC/MS Neg	100001359	580	173.009			C00417	HMDB00072	1.2071	1.0919	0.825	0.9017	1.2778	1.1838	1.1445	1.1526	1.2114	1.8107	0.9405	0.8881	1.4175	1.1431	0.9664	1.0133	0.5471	0.6756	0.9866	0.7831	1.0068	0.7789	1.3174	1.1987	1.3212	1.2797	0.9697	0.9315	1.1099	1.4037	1.0559	1.0019	1.2435	1.2001	0.8957	0.9746	1.2366
2704	adenine	Nucleotide	Purine Metabolism, Adenine containing	554	LC/MS Pos Early	880	2221	136.062	73-24-5	190	C00147	HMDB00034	1.2424	1.2507	1.0349	1.0534	1.1024	0.9856	1.1472	1.0524	1.0724	0.8836	0.9494	0.9922	1.4668	1.1888	1.0068	0.9453	0.6595	0.9405	0.6019	0.7134	1.3681	1.0902	1.4663	1.0174	0.9725	1.0019	1.6203	0.8436	1.1884	1.1073	1.3012	1.3639	1.6316	1.5955	1.7183	1.2537	1.2083
2703	adenosine	Nucleotide	Purine Metabolism, Adenine containing	555	LC/MS Pos Early	798	2169	268.104	58-61-7	60961	C00212	HMDB00050	0.9838	0.9905	1.3495	1.1613	1.6594	1.2269	1.3422	0.6243	1.1205	1.0095	0.9662	1.0671	1.2726	0.708	0.9647	1.4722	0.8557	0.8897	2.2003	1.0662	1.1159	0.7317	0.997	0.8317	1.1289	0.7097	0.8156	0.6733	0.6253	0.7394	0.7556	1.1135	0.7614	0.9577	0.9642	1.4162	1.343
2701	adenosine 3',5'-diphosphate	Nucleotide	Purine Metabolism, Adenine containing	15691	LC/MS Neg	1214	575	426.022	75431-54-8	159296	C00054	HMDB00061	0.5682	0.7919	0.3347	0.3347	1.3177	0.8162	0.7738	0.8583	0.9558	0.9702	1.0262	0.6092	1.0148	0.3347	0.3347	1.3125	0.993	1.1693	1.6463	1.3959	0.3347	0.3347	0.3347	0.3347	0.3347	0.3347	0.3347	0.3347	0.3347	0.3347	0.3347	0.3347	0.3347	0.3347	0.6151	0.3347	0.3347
2697	3'-AMP	Nucleotide	Purine Metabolism, Adenine containing	35142	LC/MS Neg	100001449	1245	346.056	84-21-9	41211	C01367	HMDB03540	0.9447	0.8864	1.0891	1.6548	1.4653	1.3513	0.6319	0.8581	1.0818	1.4022	1.2181	2.4004	1.3095	1.0193	0.9588	2.7499	1.0644	1.2979	1.5014	1.9823	0.6341	0.6793	1.0399	1.1863	1.0188	0.9378	0.25	1.2281	0.8517	1.1188	0.7557	0.824	0.7738	0.8358	0.6794	1.1212	1.0904
2696	AMP	Nucleotide	Purine Metabolism, Adenine containing	32342	LC/MS Pos Early	209	1013	348.07	149022-20-8	6083	C00020	HMDB00045	0.644	1.1305	0.9659	0.3884	2.0936	1.878	0.7313	0.9093	1.0678	1.6774	0.9784	0.9607	1.5865	1.5853	0.3663	1.9888	1.9561	0.3663	2.0211	1.6152	0.8766	0.4528	0.4051	0.3663	0.6376	0.6466	0.7737	0.6147	0.3663	0.7604	0.6162	0.8583	0.3663	0.5927	0.761	1.0805	0.7093
2700	adenosine-2',3'-cyclic monophosphate	Nucleotide	Purine Metabolism, Adenine containing	37467	LC/MS Neg	72	1793	328.045	37063-35-7	2024	C02353	HMDB11616	0.7353	0.9038	2.5507	6.1972	1.883	1.9718	0.4548	0.984	1.2395	2.9209	1.8937	11.0669	1.7239	0.7967	1.3737	13.6458	2.5558	1.8202	2.6636	6.1701	0.7878	0.5072	0.9517	1.7968	0.71	1.016	0.6742	1.876	0.5551	1.1856	0.3717	0.5151	0.6048	0.7011	0.3758	1.7305	0.691
1188	adipate	Lipid	Fatty Acid, Dicarboxylate	21134	LC/MS Polar	100000863	3000	145.051	124-04-9	196	C06104	HMDB00448	0.4563	0.4563	1.0441	0.9764	0.4563	0.4563	1.9209	0.4563	0.7998	0.4563	0.6153	0.4563	1.0186	0.4563	0.4563	0.8634	0.4563	0.4563	0.5161	0.4563	0.4563	0.4563	0.7887	0.4563	0.4563	0.4563	0.4563	0.4563	0.4563	0.4563	1.1033	1.1019	0.4563	0.7302	0.6568	0.4563	0.8565
27	alanine	Amino Acid	Alanine and Aspartate Metabolism	1126	LC/MS Pos Early	811	1700	90.055	56-41-7	5950	C00041	HMDB00161	1.2926	1.3627	1.0794	0.8306	1.2041	1.3337	1.0948	0.8772	1.1465	1.2338	1.054	0.7353	1.1288	1.4391	1.2613	1.0326	1.1827	0.8913	1.1428	1.2638	0.9989	0.9587	0.9557	0.6385	0.9299	0.9568	0.9817	1.0442	0.9809	1.1605	0.9688	1.0571	1.0144	1.1995	1.0737	1.1124	0.9851
461	alanylleucine	Peptide	Dipeptide	37093	LC/MS Pos Early	100001890	3055	203.139	1638-60-4	259583		HMDB28691	2.1901	0.9362	0.7923	0.8388	2.7463	2.9317	1.4128	1.1071	1.5851	1.787	1.3975	1.1629	2.3793	1.4685	1.9473	2.1047	1.4175	0.8596	2.9472	1.9991	0.1065	0.1065	0.1922	0.7269	0.4257	0.5811	0.4654	1.3493	0.7352	0.4585	0.1065	0.1065	0.6136	0.2384	0.2117	0.977	0.2383
2691	allantoin	Nucleotide	Purine Metabolism, (Hypo)Xanthine/Inosine containing	1107	LC/MS Polar	1002	1672	157.037	97-59-6	204	C02350	HMDB00462	0.915	0.7565	0.8961	0.9389	0.7921	1.0301	0.8703	0.8726	0.9686	1.4963	0.5271	0.4999	1.3574	1.5272	0.8051	0.9678	1.1753	0.8068	0.6511	0.6504	0.4798	0.5299	0.5602	0.6119	0.7818	0.8097	0.5971	0.6069	1.0083	0.9355	0.4295	0.8734	0.9323	1.0194	0.594	0.4858	0.6316
313	alpha-hydroxyisocaproate	Amino Acid	Leucine, Isoleucine and Valine Metabolism	22132	LC/MS Neg	100000706	1840	131.071	10303-64-7	83697	C03264	HMDB00746	1.6657	1.1719	0.5442	0.2579	0.2579	0.5013	1.1884	1.0721	0.6563	1.9977	1.5541	0.702	3.5966	2.1972	2.0115	1.6694	1.2829	0.5986	1.916	1.14	0.3319	0.2579	0.2579	0.2579	0.2579	0.2579	0.8393	0.2579	0.2579	0.5509	0.7568	0.5855	1.4246	1.4658	0.6552	0.2579	0.853
283	alpha-hydroxyisovalerate	Amino Acid	Leucine, Isoleucine and Valine Metabolism	46537	LC/MS Polar	100001300	1052	117.056	600-37-3	99823		HMDB00407	1.1508	1.0686	0.9548	0.8646	0.7362	0.7773	1.1149	1.3666	1.0494	2.1678	0.6022	0.6513	3.2769	2.0073	1.9603	1.9154	1.2692	0.568	1.6287	1.771	0.9867	0.5643	0.8407	0.9638	0.8104	0.7762	0.8696	0.7321	1.4124	1.1375	0.5791	0.6844	1.7605	1.7888	1.2393	1.2573	1.053
1032	alpha-ketoglutarate	Energy	TCA Cycle	528	LC/MS Polar	93	2700	145.014	305-72-6;328-50-7;22202-68-2	51	C00026	HMDB00208	2.4585	2.088	1.848	1.7288	1.8237	1.8606	2.6468	2.2549	2.6114	1.113	0.7563	0.6243	0.5307	0.8799	1.393	0.5778	1.7309	1.1051	0.5498	0.4534	1.0789	0.5091	1.0894	0.4454	0.8109	0.2947	0.3594	0.212	0.5765	0.9856	0.5519	0.7205	1.5508	1.2336	1.2455	0.9574	0.6237
2863	alpha-tocopherol	Cofactors and Vitamins	Tocopherol Metabolism	1561	LC/MS Pos Late	1105	2522	430.378	59-02-9;10191-41-0	14985	C02477	HMDB01893	0.956	1.0104	0.9994	0.8902	1.0563	0.9156	1.0694	1.1417	0.9862	1.0006	1.0311	1.1686	0.6639	0.6511	1.066	1.1207	0.5607	0.7135	0.712	0.8703	1.36	1.3909	1.6777	1.6928	1.3273	1.6426	2.0505	1.6078	1.9899	1.6827	1.7291	1.5006	1.3729	1.0798	1.3217	1.6919	1.1159
2869	alpha-tocotrienol	Cofactors and Vitamins	Tocopherol Metabolism	37502	LC/MS Pos Late	100001979	1986	424.334	58864-81-6	5282347	C14153	HMDB06327	0.9571	0.8905	1.5126	1.0445	1.2108	1.223	1.2675	1.1429	1.6693	1.498	1.161	1.0277	0.2797	0.2797	0.8576	0.967	0.4723	0.6499	0.6255	0.6122	1.6807	1.8484	2.6084	2.3261	2.4359	1.994	2.0915	1.9282	3.2827	2.5969	1.7248	1.7923	0.5838	0.47	0.9723	0.9533	0.9272
898	arabitol/xylitol	Carbohydrate	Pentose Metabolism	48885	LC/MS Polar	100006430	1932.4	151.061					0.8613	0.7576	1.405	1.2208	1.0856	1.1	1.2829	1.2668	0.8301	0.6241	0.7962	0.7701	0.7132	0.519	1.2069	0.8063	0.5435	0.4265	0.5068	0.4998	0.8263	0.6222	1.351	0.9219	1.153	0.7486	0.8336	0.8483	0.7941	0.8939	0.6761	0.8844	1.0224	0.9671	1.1312	0.9681	0.7143
900	arabonate/xylonate	Carbohydrate	Pentose Metabolism	48255	LC/MS Polar	100006115	2664.6	165.041					0.9196	1.108	0.9934	0.9795	0.6678	0.9802	0.8996	1.4123	0.9252	1.6323	0.5248	0.4562	1.5699	0.8387	0.7347	1.4483	0.4503	0.5888	0.8081	1.1018	0.5243	0.6946	0.5891	0.9132	0.6301	0.9498	0.8363	1.1442	0.7389	0.8751	0.6697	1.113	0.8137	1.0671	0.8748	0.984	0.7543
1082	arachidate (20:0)	Lipid	Long Chain Fatty Acid	1118	LC/MS Neg	893	6295	311.296	506-30-9	10467	C06425	HMDB02212	0.8866	1.1618	1.2314	1.047	1.1895	0.5982	1.0129	0.9537	0.9455	1.443	1.4201	1.9959	0.9362	0.4059	1.0553	1.348	0.9911	1.0233	1.2678	1.023	0.9164	0.6962	0.8522	1.1494	0.7756	1.2432	0.8717	1.4809	1.0338	1.1585	0.8454	0.6889	0.7398	0.8476	0.8017	1.0178	0.8621
361	arginine	Amino Acid	Urea cycle; Arginine and Proline Metabolism	1638	LC/MS Pos Early	231	2825	175.119	1119-34-2	232	C00062	HMDB00517	1.2946	1.2113	1.066	0.9957	1.2312	1.2387	1.058	1.0905	0.9953	1.0486	1.0352	0.9323	1.2469	1.2365	1.1568	1.1123	1.102	0.9735	1.182	1.0842	0.9609	0.935	0.9072	0.9385	0.9448	0.957	0.9411	0.9929	0.8979	0.9195	0.843	0.8552	0.9349	0.9084	0.8557	0.8988	0.9032
367	argininosuccinate	Amino Acid	Urea cycle; Arginine and Proline Metabolism	15497	LC/MS Pos Early	232	2745	291.13	156637-58-0	16950;828	C03406	HMDB00052	0.9554	0.8505	0.958	0.7196	1.0984	1.4126	0.8753	1.1315	0.9186	1.0542	1.4495	1.1822	2.44	2.5838	1.9251	1.3021	1.1152	1.1149	1.4267	0.9823	0.541	0.5456	1.1459	0.8787	0.9835	0.9805	0.7166	0.797	0.7469	1.0145	1.4797	1.6096	1.8173	1.6555	1.446	1.142	0.9064
2857	ascorbate (Vitamin C)	Cofactors and Vitamins	Ascorbate and Aldarate Metabolism	32354	LC/MS Pos Early	233	770	177.039	134-03-2		C00072	HMDB00044	0.3224	0.3224	0.3224	0.3224	0.3224	0.3224	0.3224	0.3224	0.3224	0.3224	1.2607	0.3224	1.0964	1.0227	0.3412	0.3603	0.8919	0.6186	0.3224	0.6823	0.7016	0.7668	0.5014	1.0418	0.799	0.7636	1.4323	0.8673	0.6413	0.3224	0.793	1.3894	1.6195	1.4472	0.5129	0.7783	1.0197
32	asparagine	Amino Acid	Alanine and Aspartate Metabolism	512	LC/MS Pos Early	917	1225	133.061	70-47-3	6267	C00152	HMDB00168	2.031	1.9002	1.5417	1.3349	2.0587	2.3676	1.529	1.3459	1.6033	1.6374	1.4495	0.7221	1.9389	2.3274	1.9115	1.7578	1.7818	1.0332	1.7619	1.8348	0.913	0.9601	0.9344	0.7515	1.0152	1.0221	0.9777	1.0018	0.88	0.9756	0.892	0.9595	0.8835	0.9191	0.9139	0.9372	0.8319
30	aspartate	Amino Acid	Alanine and Aspartate Metabolism	443	LC/MS Pos Early	234	1165	134.045	56-84-8	5960	C00049	HMDB00191	1.8338	2.0926	1.2639	1.6511	1.6919	2.5608	1.087	1.6329	1.0056	2.2459	1.0535	0.5401	2.5583	2.9873	1.6968	2.3115	1.1209	0.4835	1.7315	2.4803	0.7535	0.9169	0.6464	1.1293	0.7412	1.4074	0.6985	1.4171	0.7422	1.0416	0.4871	0.3201	0.6284	0.3536	0.2432	0.8155	0.7375
3155	azetidine-2-carboxylic acid	Xenobiotics	Food Component/Plant	37068	LC/MS Pos Early	100001802	1040	102.055	2133-34-8	17288	C08267	HMDB29615	0.0728	0.6142	0.8941	0.0728	1.1684	0.0728	0.5238	0.0728	0.7502	0.0728	0.7277	0.0728	2.4339	1.2401	1.2713	0.0728	0.6436	0.0728	0.7443	0.0728	0.7823	0.0728	0.5589	0.0728	0.9217	0.0728	0.0728	0.0728	0.4578	0.2478	0.0728	0.0728	1.0079	0.4079	0.7554	0.2062	0.6754
2942	benzoate	Xenobiotics	Benzoate Metabolism	15778	LC/MS Neg	100000008	1750	121.029	65-85-0	243	C00180	HMDB01870	1	0.7176	1.1955	0.8773	0.3904	1.0035	0.9761	0.7509	0.8541	0.3904	0.3904	0.6895	0.6227	0.9993	0.5895	1.0258	0.3904	1.2902	0.3904	0.3904	1.1272	0.8277	0.3904	0.3904	0.3904	0.3904	0.3904	1.5539	1.2636	1.6331	0.3904	1.2079	0.3904	0.3904	1.1099	0.3904	0.3904
2786	beta-alanine	Nucleotide	Pyrimidine Metabolism, Uracil containing	55	LC/MS Pos Early	244	1939	90.055	56-41-7;107-95-9	239	C00099	HMDB00056	0.7534	0.6688	0.8214	0.7788	0.7845	0.8593	0.8077	0.8473	0.9109	0.9011	1.0196	0.828	0.9655	0.9993	1.0139	0.9502	0.961	0.7513	1.0272	1.0268	0.9745	0.9269	1.045	1.0605	1.1037	1.1131	1.1526	1.1543	1.1652	1.193	1.1169	1.0662	1.0681	1.0832	1.1057	1.2509	1.1863
276	beta-hydroxyisovalerate	Amino Acid	Leucine, Isoleucine and Valine Metabolism	12129	LC/MS Polar	1442	1149.8	117.056	625-08-1	69362		HMDB00754	1.0911	0.5198	0.8605	0.891	0.5596	0.5225	0.9816	0.5897	0.5198	0.5198	0.5198	0.5799	1.2734	1.2357	1.6886	1.0674	0.5198	0.5198	0.8101	1.2122	0.7459	0.5198	0.5198	0.5198	0.5198	0.5198	0.743	0.5198	0.5198	0.5198	0.8505	0.9473	1.415	2.3828	1.1758	0.5198	0.9614
1922	beta-sitosterol	Lipid	Sterol	27414	LC/MS Pos Late	100001033	3054	397.383	83-46-5	222284	C01753	HMDB00852	0.9014	0.9904	0.8065	0.8548	0.7952	0.8526	0.8789	1.0149	0.7606	0.6946	0.8449	1.0348	0.7247	0.8874	0.7992	0.7501	0.7279	0.8338	0.7673	0.8495	1.3803	1.4068	1.1511	1.142	1.1321	1.241	1.2195	1.2555	1.2442	1.3006	1.0439	1.0456	1.0061	1.1209	0.924	1.047	1.0659
6	betaine	Amino Acid	Glycine, Serine and Threonine Metabolism	3141	LC/MS Pos Early	799	1064	118.086	107-43-7	247	C00719	HMDB00043	1.0881	1.1022	0.8217	0.354	0.4855	0.8107	0.8114	1.0162	0.6293	0.8426	0.4889	0.5446	3.4562	2.8483	2.1976	2.1764	0.7191	0.5291	1.8047	1.811	0.801	0.5926	0.6113	0.2385	0.6146	0.5899	0.7298	0.5023	0.5294	0.6893	0.5349	0.3994	1.5981	1.321	1.2387	1.3392	0.8437
2903	biliverdin	Cofactors and Vitamins	Hemoglobin and Porphyrin Metabolism	2137	LC/MS Pos Late	250	1016	583.255	55482-27-4;55482-27-4	5353439	C00500	HMDB01008	1.6302	1.5207	1.5643	1.3095	0.8958	0.8736	1.1208	0.5882	1.2582	1.2059	1.2383	1.3353	1.1019	0.9979	1.8936	1.601	0.9866	1.4367	1.3665	1.6208	0.5757	0.6814	0.5752	1.078	0.6285	0.602	0.7754	0.8384	0.8284	0.7206	0.7564	1.0963	0.9278	0.8705	0.6361	1.3572	0.4874
2885	biopterin	Cofactors and Vitamins	Tetrahydrobiopterin Metabolism	12358	LC/MS Pos Early	1548	1751	238.094	22150-76-1	445040	C06313	HMDB00468	0.3101	0.2272	0.4355	0.3474	0.4269	0.4969	0.309	0.138	0.3881	0.3957	0.463	0.5023	0.4163	0.4764	0.4031	0.4774	0.4368	0.2164	0.6995	0.5216	1.0444	0.7675	1.3393	1.2139	0.8204	1.2203	0.8504	0.8444	0.9332	1.326	0.9848	1.3063	0.8835	0.9708	1.0152	1.0292	0.924
2879	biotin	Cofactors and Vitamins	Biotin Metabolism	568	LC/MS Pos Early	251	2253	245.095	58-85-5	171548	C00120	HMDB00030	1.043	0.9937	1.251	1.213	1.4213	1.4008	0.5957	0.5896	0.9997	1.0791	1.0742	0.9724	1.47	1.4473	1.5212	1.2912	2.0155	1.6078	1.9581	1.6762	1.1102	0.8212	0.7512	0.781	0.845	1.0063	1.0003	0.7717	1.1762	1.3464	0.9817	1.219	0.6842	0.8303	0.9434	1.2157	0.6192
1924	campesterol	Lipid	Sterol	33997	LC/MS Pos Late	100001269	2873	383.367	474-62-4	173183	C01789	HMDB02869	0.8159	0.8805	0.6632	0.843	0.6241	0.8149	0.6791	0.8688	0.7715	0.757	0.7214	0.9247	0.5537	0.7401	0.6667	0.8767	0.5922	0.7222	0.747	0.7796	1.415	1.5407	1.5193	1.4712	1.3354	1.4826	1.6547	1.4583	1.5666	1.5973	1.3525	1.4489	1.2789	1.2915	1.3224	1.4862	1.1391
1057	caprate (10:0)	Lipid	Medium Chain Fatty Acid	1642	LC/MS Neg	888	5090.7	171.139	112-37-8	2969	C01571	HMDB00511	0.983	0.7986	0.5244	0.7673	1.0879	1.0198	0.9679	0.883	0.9981	0.8845	1.0593	0.8873	1.433	1.1859	0.516	0.898	1.1161	0.9813	0.9464	0.9775	1.4028	0.8962	0.7319	0.8008	1.3695	1.0692	0.8799	0.9266	0.9175	1.0548	0.5028	0.9541	1.0937	1.2412	0.938	0.6722	0.9607
47	carboxyethyl-GABA	Amino Acid	Glutamate Metabolism	40007	LC/MS Pos Early	100003260	2085	176.092	4386-03-02	2572		HMDB02201	0.6048	0.6588	2.1964	1.0162	0.7267	0.7699	0.3076	0.5269	0.5418	1.1456	0.3187	0.225	2.4682	1.3339	1.889	1.2771	1.2688	0.4599	1.0979	0.958	0.4833	0.4521	0.8934	1.0212	0.8687	0.7621	0.2427	0.3297	0.8605	1.1397	0.4374	0.3481	1.3216	1.1295	1.5262	1.1623	1.5425
1312	carnitine	Lipid	Carnitine Metabolism	15500	LC/MS Pos Early	100000007	1978	162.113	461-05-2	10917	C00318	HMDB00062	1.293	1.1272	1.1842	0.6422	1.4673	1.5885	1.0304	0.9658	1.042	1.0603	1.7318	1.2086	1.5765	1.597	1.5295	1.2974	1.5144	1.27	1.7249	1.8059	1.4634	1.1671	1.4352	1.6803	1.9006	1.72	1.8231	1.7794	1.4987	1.2826	1.6795	1.2067	1.4126	1.0342	1.2795	1.5661	1.6603
1496	choline	Lipid	Phospholipid Metabolism	15506	LC/MS Pos Early	1256	1961	104.107	67-48-1	305	C00114	HMDB00097	1.0402	1.0953	0.958	0.5269	0.8899	0.9749	1.1081	1.0013	0.8079	0.8125	0.7672	0.4014	0.6443	0.8501	0.7527	0.4594	0.6715	0.6558	0.6792	0.7046	1.254	1.5718	1.1276	1.098	0.9831	1.0739	0.9916	0.9881	0.9313	1.2129	1.1174	1.5131	1.13	1.5056	1.196	0.9987	0.9862
1497	phosphocholine	Lipid	Phospholipid Metabolism	34396	LC/MS Polar	267	4730	228.064	72556-74-2	1014	C00588	HMDB01565	0.8919	0.918	1.1247	0.8814	1.0099	1.0457	0.7279	0.7865	0.9357	0.926	0.6561	0.617	0.6647	0.6898	0.7132	0.787	0.7529	0.6883	0.7115	0.6445	1.4827	1.2343	1.4063	1.3355	1.1859	1.0778	1.2298	1.0067	1.3448	1.3228	0.8902	0.8685	1.0006	1.1371	1.1675	1.0798	1.06
1046	citraconate/glutaconate	Energy	TCA Cycle	47076	LC/MS Polar	100006438	2600	129.019					1.4556	2.4143	0.9621	1.4067	0.8789	1.1045	2.0827	2.4443	1.6368	0.9709	0.8613	0.8939	0.4299	0.9186	0.9394	0.5833	0.7916	1.2056	0.4347	0.4517	1.1667	1.1045	1.4109	0.9941	1.0059	0.7319	0.9073	0.9788	0.7502	1.8649	1.1424	2.7163	3.8029	3.9625	2.0476	2.6185	1.0907
1026	citrate	Energy	TCA Cycle	1564	LC/MS Neg	1124	582	191.02	77-92-9	311	C00158	HMDB00094	0.3355	0.2366	1.0313	1.1016	0.5221	0.3848	0.3039	0.4224	0.4754	1.0818	0.5736	0.9156	0.8927	0.5155	1.1544	1.9674	0.637	0.3453	1.1473	0.7636	0.259	0.3659	0.232	0.1894	0.275	0.2321	0.2358	0.1084	0.1764	0.1958	0.2457	0.5589	0.6818	0.695	0.6055	0.6683	0.5653
366	citrulline	Amino Acid	Urea cycle; Arginine and Proline Metabolism	2132	LC/MS Pos Early	391	1520	176.103	372-75-8	9750	C00327	HMDB00904	0.9412	1.2702	0.7373	0.6473	0.3816	0.9626	1.4652	1.1355	0.6322	1.0104	0.854	0.4136	1.6558	1.7259	1.1807	0.8757	1.3436	0.2873	0.4969	1.1213	1.5796	1.7868	1.5065	0.8582	1.1457	1.9111	1.1707	1.0106	1.0612	2.0755	0.5312	0.9896	1.1497	1.2435	1.075	1.6209	0.9215
336	cystathionine	Amino Acid	Methionine, Cysteine, SAM and Taurine Metabolism	15705	LC/MS Pos Early	310	2270	223.075	535-34-2	439258	C02291	HMDB00099	1.3708	1.2435	1.1033	1.0016	1.0082	1.0481	0.9592	0.9984	0.8163	0.882	0.7406	0.6716	1.7566	2.2621	1.3602	1.234	0.9828	0.913	0.9144	1.2771	1.6478	1.4589	1.2546	1.2882	1.7482	1.5242	1.3836	1.5844	1.463	1.419	0.8715	0.8384	1.68	1.492	1.1883	1.1462	1.2434
341	cysteine	Amino Acid	Methionine, Cysteine, SAM and Taurine Metabolism	1868	LC/MS Pos Early	800	1488	122.027	52-90-4;56-89-3	5862	C00097	HMDB00574	0.4638	0.6076	0.8333	0.8831	0.9696	1.0217	0.2207	0.2618	0.9246	1.0866	0.6049	0.4308	1.388	1.6991	1.3291	1.6078	2.1409	1.6579	1.5144	1.7742	1.2186	0.8329	0.972	0.9008	1.1894	1.2045	0.9931	1.1085	1.7648	1.3169	1.3219	0.6631	1.5261	0.7004	0.907	1.6766	1.7617
421	cysteinylglycine	Amino Acid	Glutathione Metabolism	35637	LC/MS Pos Early	278	2132	179.048	19246-18-5	439498	C01419	HMDB00078	0.7494	0.2072	0.3229	0.2072	0.2072	0.2072	0.3768	0.2072	0.7579	0.3848	0.5462	0.2072	0.5034	0.7402	0.9489	0.432	0.7154	0.2072	0.2072	0.3633	0.8741	0.3805	0.7426	0.6858	0.9983	0.5803	0.3402	0.5134	0.9921	1.5481	1.1777	0.787	1.7221	1.2478	0.9665	0.8841	1
343	cystine	Amino Acid	Methionine, Cysteine, SAM and Taurine Metabolism	56	LC/MS Pos Early	279	2000	241.031	56-89-3	67678	C00491	HMDB00192	0.3301	0.5151	0.8892	0.9284	0.3895	1.1511	0.5561	0.4239	0.593	0.8737	0.5395	0.5968	0.981	1.6551	0.8002	1.0078	1.483	0.6554	1.5499	1.2479	1.0538	1.2486	1.1211	1.3601	1.3133	1.302	0.5336	0.8455	1.4582	1.447	1.4588	1.614	1.3329	1.5549	1.2601	1.1592	1.1292
2795	cytidine	Nucleotide	Pyrimidine Metabolism, Cytidine containing	514	LC/MS Pos Early	827	2124	244.093	65-46-3	6175	C00475	HMDB00089	6.0821	3.9905	6.943	5.8152	10.6006	6.6237	3.8686	3.2052	8.4218	5.6806	5.6343	4.8922	4.894	4.0056	5.9797	6.2623	7.9128	4.7191	6.3132	4.3978	0.5933	0.5134	0.6168	0.7367	0.6969	0.7905	0.4753	0.967	0.4612	0.5631	0.4881	0.6271	0.7119	0.7144	0.6586	0.7926	0.9126
2794	cytidine 2',3'-cyclic monophosphate	Nucleotide	Pyrimidine Metabolism, Cytidine containing	37465	LC/MS Neg	73	937	304.034	15718-51-1	417654	C02354	HMDB11691	1.4016	1.1947	1.6361	2.2823	1.7747	1.5284	1.019	1.0694	1.3089	1.8144	1.5713	3.27	1.8976	1.2285	1.2402	4.1084	1.7786	1.2775	1.93	2.041	0.9287	0.6126	0.9306	1.037	0.825	0.856	0.8144	0.9952	0.8662	0.9354	0.6633	0.7038	0.7773	0.6979	0.6162	0.8912	0.8954
2793	3'-CMP	Nucleotide	Pyrimidine Metabolism, Cytidine containing	2959	LC/MS Pos Early	105	920	324.059	84-52-6	66535	C05822		0.9477	0.987	1.4922	1.2659	1.5128	2.556	0.9328	0.8077	1.5066	1.9435	1.6294	2.4175	1.9378	0.9184	1.1945	2.9563	1.8021	0.2395	2.0847	2.3981	0.8244	0.907	0.9384	0.5718	1.0879	1.0424	0.4972	1.5494	0.9335	1.432	0.564	0.7052	0.755	0.5927	0.4856	1.5501	0.8628
1498	CDP-choline	Lipid	Phospholipid Metabolism	34418	LC/MS Pos Early	1220	725	489.115	33818-15-4	13804	C00307	HMDB01413	0.1213	0.9756	1.0079	1.0652	0.1213	1.2666	0.1213	0.7256	0.1213	1.7788	0.1213	1.1654	0.1213	0.4909	0.1213	1.5347	1.1527	0.9355	0.1213	1.0244	0.1213	0.1213	0.1213	0.1213	0.1213	0.1213	0.1213	0.1213	0.1213	0.1582	0.1213	0.1213	0.1213	0.1213	0.1213	0.3992	0.1213
2792	CMP	Nucleotide	Pyrimidine Metabolism, Cytidine containing	2372	LC/MS Pos Early	282	835	324.059	63-37-6	6131	C00055	HMDB00095	0.6058	1.4706	0.1055	0.7228	1	3.5476	0.1055	0.6688	0.6898	3.115	0.1055	0.8093	1.0365	2.824	0.968	4.1825	1.3694	1.7056	1.1352	1.9561	0.1055	0.1055	0.1055	0.1055	0.1055	0.1055	0.1055	0.2245	0.1055	0.1055	0.1055	0.1432	0.1055	0.1055	0.1055	0.3049	0.1055
1504	CDP-ethanolamine	Lipid	Phospholipid Metabolism	34410	LC/MS Pos Early	100001407	707	447.068	72842-05-8	123727	C00570	HMDB01564	0.3491	1.6711	1.4653	3.5398	0.8213	3.0095	0.0819	1.2154	1.0951	3.3102	0.4658	1.468	0.4235	1.8107	1.3342	3.5703	1.6303	3.0547	0.8316	2.1608	0.0819	0.2044	0.0819	0.6122	0.0819	0.4676	0.0819	0.4038	0.0819	0.3228	0.0819	0.3575	0.0819	0.3258	0.0819	0.9849	0.0819
2796	cytosine	Nucleotide	Pyrimidine Metabolism, Cytidine containing	573	LC/MS Pos Early	881	2060	112.05	71-30-7	597	C00380	HMDB00630	1.1333	1.6957	1.4402	1.4518	0.8258	0.8344	1.9034	1.9532	1.2541	2.5428	0.8192	0.5504	14.9052	9.4444	8.1789	13.1071	4.339	2.8666	5.4103	5.3297	1.4241	1.1682	0.6339	0.5763	0.8354	0.7825	0.6081	0.2172	0.4793	0.6064	0.4066	0.3181	1.5842	1.2208	0.5837	1.5934	0.9517
2858	dehydroascorbate	Cofactors and Vitamins	Ascorbate and Aldarate Metabolism	34302	LC/MS Neg	301	739.6	173.009	490-83-5	835	C05422	HMDB01264	1.4512	1.0283	2.0392	4.0856	3.2574	2.9166	0.4395	0.6034	0.6544	1.8867	2.1123	4.6373	3.3007	4.5353	1.7251	6.8802	2.6805	2.4525	2.7938	3.9254	1.1431	0.5676	0.2834	1.1768	1.7355	1.6803	0.9124	2.6561	0.7045	0.4766	0.1964	0.2369	0.7117	0.6026	0.0971	2.0321	0.6979
1311	deoxycarnitine	Lipid	Carnitine Metabolism	36747	LC/MS Pos Early	100001662	2052	146.118	6249-56-5	134	C01181	HMDB01161	4.6888	4.7623	3.4067	3.4297	3.7304	4.2667	5.311	7.0176	5.1217	4.3232	2.8466	2.8828	1.5296	1.7458	2.8117	3.4087	2.0281	2.1386	2.3318	2.446	1.2311	1.0125	1.2691	1.4758	1.2788	1.2918	1.1774	1.304	1.054	1.2232	1.4627	1.6892	0.946	0.9585	1.6867	1.6903	1.2907
1116	dihomolinoleate (20:2n6)	Lipid	Polyunsaturated Fatty Acid (n3 and n6)	17805	LC/MS Neg	1231	5730	307.264	2091-39-6	6439848	C16525	HMDB05060	1.008	3.196	1.7318	3.947	1.3857	1.4619	1.0049	2.0231	1.1649	5.4728	1.6861	7.5	1.0578	1.1254	1.2223	4.4232	1.1693	3.6239	1.4958	3.47	0.5653	0.3075	0.5896	0.6454	0.4892	0.687	0.5755	0.8746	0.9951	0.7924	0.5012	0.3646	0.5042	0.3813	0.7311	0.5185	0.5115
150	dihydoxyphenylalanine (L-DOPA)	Amino Acid	Phenylalanine and Tyrosine Metabolism	1576	LC/MS Pos Early	1129	2215	198.076	59-92-7;63-84-3	6047	C00355	HMDB00181	4.5445	1.102	1.0872	0.5484	3.1136	1.2357	1.1672	1.5947	1.2526	0.7804	1.3661	1.1605	2.0577	0.6875	1.6865	0.8931	0.8959	0.4938	1.4429	0.5832	0.2919	0.7659	0.1288	0.9616	1.0309	0.9311	0.2613	1.7851	0.978	0.7847	0.2338	0.9034	0.1496	0.7311	0.0739	1.3365	0.299
2886	dihydrobiopterin	Cofactors and Vitamins	Tetrahydrobiopterin Metabolism	35129	LC/MS Neg	100001506	1552.3	194.068	6779-87-9	1879	C00268	HMDB00038	0.4958	0.6021	0.6525	0.8579	0.5094	0.583	0.4121	0.6011	0.6238	0.6021	0.7316	0.7197	0.6899	0.8149	0.6002	0.8163	0.6546	0.6118	0.6068	0.7052	1.3365	0.9405	1.5739	1.5463	1.1935	1.1606	1.0012	1.049	1.3768	1.2698	1.3456	1.4762	1.232	1.4484	1.2591	1.2744	1.2424
850	dihydroxyacetone phosphate (DHAP)	Carbohydrate	Glycolysis, Gluconeogenesis, and Pyruvate Metabolism	15522	LC/MS Neg	309	603	168.991	102783-56-2	668	C00111	HMDB01473	0.9099	0.8262	0.6868	0.2434	0.742	0.3483	1.3355	1.3632	0.7379	0.5125	1.7438	1.1796	1.2933	1.1286	0.9964	0.3912	0.8941	0.7909	1.1972	0.8949	0.9026	2.1295	0.8344	1.6773	1.0864	2.528	1.0425	0.8576	1.0181	1.8407	2.2147	3.5093	1.6923	3.5421	2.1925	0.976	1.0036
373	dimethylarginine (ADMA + SDMA)	Amino Acid	Urea cycle; Arginine and Proline Metabolism	36808	LC/MS Pos Early	100001810	2850	203.15	102783-24-4	123831	C03626	HMDB01539	2.99	2.9866	2.2491	2.2415	2.8187	3.0294	2.4954	2.5679	2.4718	2.599	1.7535	1.3554	2.3911	3.0639	2.6888	2.1341	2.3555	2.456	2.0799	1.836	0.8335	0.7994	0.6286	0.6501	0.6707	0.6765	0.6488	0.7002	0.7841	0.8651	0.5058	0.5746	0.6447	0.7361	0.6931	0.7446	0.875
5	dimethylglycine	Amino Acid	Glycine, Serine and Threonine Metabolism	5086	LC/MS Pos Early	806	1104	104.071	1118-68-9	673	C01026	HMDB00092	0.1731	0.1731	0.1731	0.1731	0.1731	0.1731	0.1731	0.9023	0.1731	0.1731	0.1731	0.1731	1.1635	0.5925	0.4078	0.9376	0.1731	0.1731	0.1731	0.1731	0.1731	0.1731	0.1731	0.1731	0.1731	0.1731	0.1731	0.1731	0.1731	0.1731	0.1731	0.1731	0.9831	0.1731	0.4521	1.0624	0.5704
1203	dodecanedioate (C12)	Lipid	Fatty Acid, Dicarboxylate	32388	LC/MS Neg	100001102	2990	229.144	693-23-2	12736	C02678	HMDB00623	1.0558	1.655	0.6041	0.5623	0.9124	1.3234	0.6355	0.7285	0.4995	0.4633	0.7557	0.84	1.3083	2.9396	2.6075	1.436	0.96	1.056	1.108	0.9401	0.7708	0.6303	0.7708	0.5205	0.54	0.6642	0.4642	0.403	0.4475	0.4331	0.7992	1.3108	0.9532	2.7651	1.7379	0.9819	0.5231
1085	eicosenoate (20:1n9 or 1n11)	Lipid	Long Chain Fatty Acid	33587	LC/MS Neg	100001335	5950	309.28		5282768		HMDB02231	0.8578	1.0504	1.1234	0.9043	1.1218	0.5697	0.9101	0.7406	0.9505	1.5565	1.311	2.2435	0.9192	0.3551	1.0113	1.481	0.9881	1.1202	1.208	1.0409	1.0771	1.1083	0.9887	1.874	0.7824	2.0985	0.9372	2.4759	1.2776	1.9891	0.9229	1.0802	0.7694	1.3711	0.8388	1.5833	0.9126
1928	ergosterol	Lipid	Sterol	27553	LC/MS Pos Late	100001020	2420	379.336	57-87-4	444679	C01694	HMDB00878	1.0789	1.0765	0.8899	0.9625	1.0775	1.1495	0.9737	1.0091	0.9668	1.0252	0.9555	1.1089	0.801	0.8842	0.8181	0.9268	0.7918	0.9215	0.901	0.8764	1.1838	1.3	1.1165	1.08	0.9981	1.1208	1.2349	1.1573	1.1345	1.2012	1.0656	1.0329	0.9413	1.0152	0.8486	1.0123	0.9487
3205	ergothioneine	Xenobiotics	Food Component/Plant	37459	LC/MS Pos Early	100002154	850	230.096	58511-63-0	3032311	C05570	HMDB03045	0.3046	0.8893	0.8373	0.7317	1.208	1.1405	0.0424	0.5455	0.5832	0.9124	1.1994	0.0424	1.0824	1.1639	1.2565	1.2177	1.8465	1.0023	2.2549	1.8176	0.9848	0.9977	1.0321	0.7596	0.9694	1.3948	0.9445	0.8744	1.2041	1.1839	1.2448	1.7099	1.1596	0.6508	1.3239	1.8128	1.7252
1090	erucate (22:1n9)	Lipid	Long Chain Fatty Acid	1552	LC/MS Neg	1087	6355.6	337.311	112-86-7	5281116	C08316	HMDB02068	0.8848	1.0558	0.9546	1	0.94	0.7265	0.9736	0.9018	1.0011	1.5156	0.9998	1.5786	0.889	0.5154	0.9806	1.234	0.9242	1.0744	0.9825	0.8361	1.2573	2.07	1.1409	3.3903	1.0303	3.8233	1.0902	4.4057	1.2033	3.141	1.0588	1.9398	0.9896	2.335	1.0002	2.3827	1.1006
3207	erythritol	Xenobiotics	Food Component/Plant	20699	LC/MS Polar	100000846	1491	167.056	149-32-6	222285	C00503	HMDB02994	1.3996	1.0096	0.8096	0.8778	0.654	0.6155	1.638	1.3186	1.1591	1.3688	0.6921	0.3133	1.0515	0.9858	0.9905	0.8319	0.7762	0.5107	0.6992	0.4386	1.0657	0.7212	1.1801	0.923	0.8625	0.7938	1.1114	0.766	1.4016	1.0205	0.8705	0.6171	1.3038	1.0584	1.3474	1.0095	1.0935
1019	erythronate*	Carbohydrate	Aminosugar Metabolism	42420	LC/MS Polar	100001320	2186	135.03	88759-55-1	2781043		HMDB00613	1.0917	1.0583	1.049	1.0963	0.7802	0.9701	1.1248	1.1546	0.8724	1.2582	0.7684	0.7993	1.3039	1.1339	0.7765	0.9855	0.5309	0.7066	0.6833	0.7946	0.5688	0.6348	0.7885	0.9626	0.6249	0.8622	0.9281	1.0145	0.8109	0.8782	0.7306	0.7913	0.9081	0.8564	0.7194	0.8921	0.8798
306	ethylmalonate	Amino Acid	Leucine, Isoleucine and Valine Metabolism	15765	LC/MS Polar	2054	2785	131.035	601-75-2	11756		HMDB00622	0.9567	0.8406	0.7843	0.7396	0.9064	0.9764	0.6765	0.8297	0.9614	1.4373	1.2242	1.4657	1.6822	1.4144	1.1198	1.2676	0.7668	0.9377	0.8515	0.919	0.1936	0.1976	0.3843	0.2549	0.3068	0.2695	0.2271	0.2322	0.3078	0.4115	0.3881	0.5371	0.5251	0.5392	0.5696	0.4362	0.3333
2846	FAD	Cofactors and Vitamins	Riboflavin Metabolism	2134	LC/MS Neg	327	2425	784.15	146-14-5;84366-81-4	643975	C00016	HMDB01248	0.9213	0.8951	0.8855	0.8678	1.052	1.102	0.8741	1.0307	0.9954	1.0703	1.0389	1.1094	1.1519	1.1713	1.159	1.2899	1.1755	1.1958	1.1171	1.0005	0.8196	0.591	0.8887	0.6375	0.8776	0.7678	1.0697	0.9133	0.8166	0.9995	0.8927	0.9249	0.8317	0.8835	0.9608	0.9576	0.9233
2847	FMN	Cofactors and Vitamins	Riboflavin Metabolism	15797	LC/MS Neg	100000251	2390	455.097	130-40-5	710	C00061	HMDB01520	0.8867	0.9318	1.019	1.0621	1.0148	0.943	0.8342	0.8647	0.9661	0.8981	1.008	1.0618	0.962	0.9507	0.9276	1.2452	1.0428	0.9379	1.0994	1.0714	1.0704	1.0004	0.9873	1.0263	0.8119	1.0473	1.2024	1.3162	0.8711	1.0856	0.8454	0.963	0.8218	0.9692	0.9501	1.0251	0.992
946	fructose	Carbohydrate	Fructose, Mannose and Galactose Metabolism	48195	LC/MS Polar	878	2022.2	225.062	57-48-7	5984	C00095	HMDB00660	1.4577	1.2559	0.937	0.8318	0.9452	0.9569	1.4772	1.5022	1.4197	2.1296	0.792	0.9049	0.7267	0.5631	0.792	0.7263	0.3799	0.4402	0.745	0.6981	1.4725	0.8809	1.0968	1.1764	1.6316	1.5973	1.245	1.1094	1.7808	1.6736	0.9453	0.954	1.1932	1.2355	0.9999	1.1095	1.1896
1036	fumarate	Energy	TCA Cycle	1643	LC/MS Polar	330	3084	115.004	100-17-8	444972	C00122	HMDB00134	2.0626	1.6333	1.9007	1.8734	1.5165	1.6284	1.5767	1.7768	1.5378	1.5304	1.806	1.9301	1.9544	1.6473	1.8125	1.8732	1.3922	1.5422	1.5496	1.5479	0.7533	0.3743	0.8398	0.9017	0.9394	0.8026	1.0908	1.1543	0.6653	0.4629	0.7097	0.159	0.5388	0.33	0.2006	0.9832	0.8876
970	galactonate	Carbohydrate	Fructose, Mannose and Galactose Metabolism	27719	LC/MS Polar	100001026	3085	195.051	299-28-5	128869	C00880	HMDB00565	0.9963	0.6062	0.7458	0.9348	0.4331	0.7506	0.7451	1.2837	1.1896	2.0224	0.54	0.2978	1.8141	1.0447	2.0063	1.3707	1.6701	0.277	0.0713	1.438	0.0713	0.3267	0.0713	0.239	0.2277	0.6232	0.5315	0.5201	0.9969	0.0713	0.9099	0.4718	0.0713	1.0236	1.0661	1.0055	0.7287
963	galactose 1-phosphate	Carbohydrate	Fructose, Mannose and Galactose Metabolism	15706	LC/MS Polar	100000300	4552	259.022	19046-60-7	123912	C00446	HMDB00645	0.9863	0.8459	1.6035	1.6986	1.039	1.2568	0.6146	0.8015	1.5034	1.3706	1.3846	1.4385	2.2231	2.4314	1.6364	1.4423	1.9875	1.3883	1.4968	1.6268	0.7283	0.2139	0.2139	0.2139	0.8448	0.4743	0.462	0.4999	0.2532	0.5189	0.833	0.2139	1.0598	0.2139	0.9342	1.0072	1.4764
46	gamma-aminobutyrate (GABA)	Amino Acid	Glutamate Metabolism	1416	LC/MS Pos Early	141	2048	104.071	56-12-2	119	C00334	HMDB00112	0.9707	0.9189	0.8929	0.9439	0.8586	0.8881	0.9274	0.9785	0.8436	0.8645	0.8471	0.8022	0.8405	0.8973	0.7633	0.7492	0.7481	0.8303	0.8705	0.8135	1.8485	1.6068	1.892	1.6938	1.7065	1.5859	1.7226	1.4374	1.6095	1.5041	1.2915	1.1945	1.2215	1.1964	1.3084	1.0489	1.4054
431	gamma-glutamylalanine	Peptide	Gamma-glutamyl Amino Acid	37063	LC/MS Pos Early	100001843	1986	219.098	5875-41-2	440103		HMDB29142	1.0073	0.9662	0.8709	0.6142	0.7145	0.8931	0.9357	0.8061	0.8453	0.9003	1.6681	1.4852	1.8293	1.8902	1.2013	1.3921	1.4413	1.0338	2.2861	2.4405	1.6893	1.2839	1.1799	1.4865	2.1363	2.0143	1.2065	1.8759	1.9381	2.0964	2.99	2.4938	4.2797	3.9155	2.5367	2.9141	2.7911
433	gamma-glutamylglutamate	Peptide	Gamma-glutamyl Amino Acid	36738	LC/MS Pos Early	331	1775	277.103	1116-22-9	92865	C05282	HMDB11737	0.8372	0.5101	1.0285	0.7451	1.1205	1.3507	1.0055	0.3113	0.3113	0.8811	0.7344	0.3113	1.5025	1.5219	0.3113	1.1028	0.3113	0.4678	1.5753	1	1.2248	1.0583	1.3126	0.9105	0.3113	1.0598	0.6437	0.7106	1.1719	1.6395	1.0597	1.1395	1.1354	1.2713	0.549	0.8712	1.4932
434	gamma-glutamylglutamine	Peptide	Gamma-glutamyl Amino Acid	2730	LC/MS Pos Early	1140	1430	276.119	10148-81-9	150914	C05283	HMDB11738	0.7358	0.8742	1.1225	0.4983	0.6843	1.0015	0.4666	0.2454	0.7457	0.5739	1.2191	0.836	1.7852	1.6436	1.2001	1.0862	2.0142	0.8959	1.6775	1.779	0.9751	0.9145	1.1978	1.1499	1.6344	1.4107	0.7518	0.8173	1.3847	1.2095	1.9858	1.661	2.5231	1.6936	1.0249	1.2267	2.1519
436	gamma-glutamylhistidine	Peptide	Gamma-glutamyl Amino Acid	18245	LC/MS Pos Early	1235	2740	285.119	37460-15-4	7017195			0.8974	0.9256	0.7612	0.7998	0.6806	0.7597	0.7698	0.7696	0.8725	0.8841	0.7803	0.7393	1.3915	1.2675	0.9574	0.9994	1.0219	1.028	0.9236	0.9348	0.9665	0.9359	0.8865	0.9526	1.0001	0.9584	1.0129	0.9664	0.9723	0.9797	0.8863	1.0058	1.1369	1.0575	0.9745	0.9646	1.0269
437	gamma-glutamylisoleucine*	Peptide	Gamma-glutamyl Amino Acid	34456	LC/MS Pos Early	100001485	2940	261.144		14253342		HMDB11170	1.0397	1.9136	0.6851	0.4256	0.4948	1.0176	1.2109	1.3201	1	0.8851	1.0767	1.0153	0.9099	1.11	0.8408	0.7397	0.8974	0.4256	0.8164	0.9225	1.1735	1.5183	0.9177	0.8237	1.2689	1.6755	0.8258	1.1162	0.7319	1.3994	1.4928	2.1779	1.522	1.9234	1.2439	1.1134	1.6517
438	gamma-glutamylleucine	Peptide	Gamma-glutamyl Amino Acid	18369	LC/MS Pos Early	1268	2991	261.144	2566-39-4	151023		HMDB11171	2.3992	2.0587	1	0.8219	1.1187	1.4349	1.4482	1.105	1.2133	1.3352	1.7393	1.1062	2.5578	2.2746	1.2438	1.7214	1.3421	1.1373	1.644	1.3801	0.7412	0.7441	0.62	0.6101	0.7425	0.8558	0.5814	0.6849	0.5042	0.6831	0.8976	0.9207	1.3998	1.3605	0.9491	0.6206	1.1173
440	gamma-glutamylmethionine	Peptide	Gamma-glutamyl Amino Acid	44872	LC/MS Pos Early	100001313	2640	279.101	17663-87-5	7009567		HMDB29155	2.2422	2.2869	1.3818	1.1764	1.613	1.9544	1.2296	1.0002	1.3371	1.2136	1.8483	1.508	3.0955	5.3844	2.1139	1.9201	2.01	1.5945	2.6347	2.858	0.861	0.863	0.3949	0.6937	1.0192	1.2381	0.589	0.4345	1.1493	0.9998	1.2624	1.5926	2.1004	2.4715	0.902	1.2272	1.4134
445	gamma-glutamylvaline	Peptide	Gamma-glutamyl Amino Acid	43829	LC/MS Pos Early	100001126	2700	247.129	2746-34-1	7015683		HMDB11172	1.8994	1.5451	0.9569	0.9234	0.3648	1.354	1.5003	1.3905	1.1917	0.8255	1.4598	1.2774	2.4995	1.7714	1.3459	1.4393	1.6258	1.2591	1.9257	2.1156	0.8051	0.8316	0.7188	0.8189	1.0122	1.19	0.5462	0.6921	0.7771	0.9324	1.1254	1.2729	1.1412	1.4911	1	0.9118	1.057
2877	gamma-tocopherol/beta-tocopherol	Cofactors and Vitamins	Tocopherol Metabolism	52473	LC/MS Pos Late	100008998	2384	416.364					0.8464	1.2423	1.8609	1.6026	1.6318	1.4574	1.6683	1.6909	2.01	1.9513	1.1185	1.4838	0.4193	0.4428	1.0491	1.386	0.5239	0.5669	1.0418	1.2879	1.036	1.5868	2.892	3.0583	1.8332	2.7683	2.8734	1.9768	3.6493	3.6065	1.496	1.6085	0.8129	0.4328	1.7562	2.4833	1.2648
3138	gluconate	Xenobiotics	Food Component/Plant	587	LC/MS Polar	338	2922	195.051	527-07-1	10690	C00257	HMDB00625	0.4715	0.6111	0.8688	1.1182	0.4079	0.7855	0.8174	1.2163	1.1515	2.9175	0.5717	0.5366	1.6944	1.2885	0.8806	1.5004	0.8959	0.7456	0.3564	1.8314	0.4239	0.4511	0.3564	0.4612	0.4871	0.8709	0.4123	0.4979	0.6306	0.9253	0.5332	0.6552	0.8407	1.3234	0.731	0.9717	0.964
992	glucosamine-6-phosphate	Carbohydrate	Aminosugar Metabolism	580	LC/MS Polar	290	4521.5	258.038	3616-42-0	439217	C00352	HMDB01254	0.7862	1.0599	2.3991	2.4968	1.602	2.1886	0.8433	1.4664	1.7841	1.6857	2.0365	2.3927	2.4782	2.8963	2.2688	3.2809	2.0112	2.0647	1.7426	2.3475	0.5442	0.3251	0.3232	0.7751	0.461	0.7526	0.7436	0.8259	0.6071	0.5897	0.6226	0.347	0.5746	0.5004	0.3127	0.7439	0.8857
841	glucose	Carbohydrate	Glycolysis, Gluconeogenesis, and Pyruvate Metabolism	20488	LC/MS Polar	572	2342	179.056	50-99-7	79025	C00031	HMDB00122	1.0196	1.0064	1.0264	0.9545	0.871	0.9881	0.8754	0.8678	0.9849	0.9244	1.1132	1.1487	0.917	0.9896	1.2133	1.0536	1.1281	1.1074	1.0786	1.1836	0.7581	0.6929	0.7287	0.7299	0.8405	0.7827	0.7328	0.6773	0.8911	0.9011	1.2495	1.0347	1.1556	1.0705	1.1516	1.2176	1.2533
842	glucose 6-phosphate	Carbohydrate	Glycolysis, Gluconeogenesis, and Pyruvate Metabolism	31260	LC/MS Polar	291	4537	259.022	103192-55-8	5958	C00668	HMDB01401	1.2151	0.9484	2.5424	2.4983	1.3901	1.9929	0.9839	1.2943	1.7319	1.8295	1.7296	1.7736	2.2905	2.935	2.8007	3.3562	3.6298	2.4593	1.8672	2.5784	0.687	0.214	0.128	0.379	0.5576	0.3964	0.3648	0.4083	0.2671	0.2888	0.2636	0.2166	0.5048	0.5112	0.4129	0.6015	0.671
996	glucuronate	Carbohydrate	Aminosugar Metabolism	15443	LC/MS Polar	100000257	3233.3	193.035	207300-70-7	444791	C00191	HMDB00127	0.5692	0.8225	0.6538	0.8386	0.5882	0.9401	0.4911	0.6752	0.6829	0.5408	0.5727	1.0018	0.623	0.6661	0.6375	0.9661	0.5553	0.5283	0.5083	0.7094	1.2236	1.2336	1.2676	1.6417	0.4911	1.4442	0.9709	1.5387	0.9951	1.3788	0.7097	1.0401	0.8677	1.3902	1.3263	1.6563	1.0229
41	glutamate	Amino Acid	Glutamate Metabolism	57	LC/MS Pos Early	561	1500	148.06	56-86-0	611	C00025	HMDB00148	1.3635	1.0328	1.2459	1.0103	1.5475	1.5233	0.9085	0.9201	1.0019	1.11	0.8165	0.7083	1.415	1.1862	1.2789	1.19	1.1528	0.9059	1.2927	1.0862	0.7595	0.6102	0.7537	0.7177	0.7765	0.7942	0.6289	0.6605	0.7037	0.7113	0.5396	0.5648	0.4473	0.5054	0.5069	0.4967	0.6825
52	glutamate, gamma-methyl ester	Amino Acid	Glutamate Metabolism	33487	LC/MS Pos Early	100001103	2170	162.076	1499-55-4	68662			0.4799	0.9185	1.3006	1.3751	1.2898	1.0766	0.8991	0.7126	1.0138	1.0401	0.4783	0.6649	0.9862	0.6569	0.5976	0.8721	0.7471	0.8654	1.3423	1.1742	1.1147	0.6493	1.5226	0.8214	0.848	0.6276	0.8454	0.718	0.5832	0.6132	0.2885	0.5223	0.4653	0.4738	0.6112	0.6911	1.2604
42	glutamine	Amino Acid	Glutamate Metabolism	53	LC/MS Pos Early	563	1291	147.076	56-85-9	5961	C00064	HMDB00641	1.2237	1.081	1.2039	1.1883	1.3414	1.4065	0.7872	0.7921	0.9789	1.0504	0.9714	0.8365	1.2486	1.2152	1.3275	1.2421	1.4429	1.2081	1.4127	1.3699	0.8838	0.9047	0.8858	0.9577	1.0251	0.9571	0.8447	0.8813	0.9758	1.0128	0.9687	0.9895	0.9377	0.8487	0.75	0.9323	1.032
90	glutarate (pentanedioate)	Amino Acid	Lysine Metabolism	396	LC/MS Polar	339	2900	131.035	110-94-1	743	C00489	HMDB00661	1.5909	1.2642	0.9036	0.6532	0.5414	0.5497	3.455	1.2314	0.6645	1.0729	0.6756	0.6428	5.278	2.6697	0.6689	0.6314	0.8406	0.6021	0.7615	0.6172	0.8922	0.4999	0.793	0.5122	0.7576	0.4875	1.4241	1.8223	0.9959	0.6743	0.7748	0.4788	6.6019	4.9103	0.993	0.5207	0.8904
861	glycerate	Carbohydrate	Glycolysis, Gluconeogenesis, and Pyruvate Metabolism	1572	LC/MS Polar	1052	2070.4	105.019	600-19-1	752	C00258	HMDB00139	1.3865	1.4428	1.5615	1.6167	1.0784	1.2771	1.4796	1.4471	1.2235	1.4249	1.3649	1.3542	1.8645	2.2216	1.6439	1.5386	1.591	1.7744	1.5245	1.5314	0.6998	0.7606	0.7484	0.8841	0.7365	0.8124	0.8845	0.8186	0.7425	0.8052	0.8469	0.9093	1.1246	0.9703	0.7417	0.9351	1.022
1796	glycerol	Lipid	Glycerolipid Metabolism	15122	LC/MS Neg	1254	758	91.0401	56-81-5	753	C00116	HMDB00131	1.0412	1.0162	0.6561	0.6841	0.8571	0.8399	0.7837	0.7291	0.6972	0.8717	1.0669	1.2365	0.9242	1.1107	0.9502	0.9073	0.8534	1.0007	1.0568	0.9553	1.3063	1.0993	1.0165	0.9133	1.3172	1.4287	1.1654	1.1007	1.2484	1.4008	1.2513	0.9993	1.0273	1.2222	0.9041	1.0762	1.2471
1797	glycerol 3-phosphate	Lipid	Glycerolipid Metabolism	43847	LC/MS Polar	100000258	3938.7	171.006	29849-82-9	754	C00093	HMDB00126	1.6225	1.2897	0.8942	0.5556	1.016	0.9485	0.984	0.9039	0.9464	1.2613	1.4149	1.0914	1.3056	1.3978	1.1668	1.1685	1.1384	1.0505	1.4701	1.1703	1.4403	1.5323	1.0671	1.2339	1.1873	1.3167	1.6408	1.2728	1.4476	1.2592	1.8281	1.4189	1.3057	1.0288	1.2244	1.0786	1.8227
1505	glycerophosphoethanolamine	Lipid	Phospholipid Metabolism	37455	LC/MS Polar	100001620	3075	214.049	33049-08-0	123874	C01233	HMDB00114	0.5688	0.662	0.7146	0.7465	0.7367	0.7913	0.5038	0.6334	0.6936	0.7539	0.7155	0.8475	0.7084	0.7499	0.6766	0.784	0.7267	0.8683	0.7293	0.7803	1.5524	1.2681	1.5221	1.4647	1.6097	1.4317	1.6856	1.6079	1.6176	1.5134	1.5948	1.399	1.6185	1.4332	1.4896	1.5768	1.7631
1802	glycerophosphoglycerol	Lipid	Glycerolipid Metabolism	48857	LC/MS Polar	100001619	2430	245.043		439964	C03274		0.2367	0.4054	0.3699	0.3693	0.3689	0.4381	0.2104	0.3122	0.3444	0.4104	0.3418	0.5042	0.326	0.3692	0.2907	0.3668	0.2932	0.5276	0.3799	0.3647	1.4726	1.5897	1.786	2.0337	1.655	1.696	2.7523	2.4017	1.8662	2.1329	2.1116	1.6446	2.2767	1.4968	1.4462	2.1051	2.8174
1507	glycerophosphoinositol*	Lipid	Phospholipid Metabolism	47155	LC/MS Polar	100001621	3850	333.059	16824-65-0				0.179	0.3033	0.2478	0.1671	0.3173	0.3213	0.1417	0.2188	0.2787	0.2771	0.2475	0.2895	0.2168	0.2225	0.2502	0.1844	0.1799	0.399	0.2486	0.2212	1.7513	1.5533	2.1458	1.9278	2.4836	1.8743	2.1418	2.32	2.0732	1.96	1.7853	1.5752	2.0138	1.6086	1.8175	2.1095	1.9791
1499	glycerophosphorylcholine (GPC)	Lipid	Phospholipid Metabolism	15990	LC/MS Polar	100000269	3003.1	302.101	28319-77-9	71920	C00670	HMDB00086	0.2551	0.3993	0.4223	0.3723	0.4277	0.5223	0.2266	0.3312	0.4566	0.5495	0.4035	0.5029	0.4065	0.4274	0.3455	0.4362	0.3215	0.6458	0.4778	0.4467	1.6244	1.3888	1.6156	1.9148	1.8328	1.7711	2.1716	2.0793	2.0467	1.9839	1.8574	1.6219	1.9745	1.7419	1.4202	2.019	2.2762
1	glycine	Amino Acid	Glycine, Serine and Threonine Metabolism	58	LC/MS Pos Early	340	1375	76.0393	56-40-6	750	C00037	HMDB00123	1.5914	1.463	1.2489	1.0002	1.4794	1.5372	1.1719	1.292	1.2089	1.3616	1.149	0.9998	1.4986	1.7234	1.5135	1.3505	1.2318	1.2396	1.3156	1.3555	0.993	0.9874	0.9165	0.9771	1.007	1.0252	0.7788	0.8754	0.9377	1.0809	0.9502	0.9942	0.9577	0.9701	0.8478	0.9792	0.9723
1883	glycosyl-N-palmitoyl-sphingosine	Lipid	Sphingolipid Metabolism	53013	LC/MS Pos Late	100009272	2623	700.572					1.3322	1.2676	1.1436	1.0947	0.9942	0.9896	1.1691	1.2331	0.9746	0.9068	0.9365	0.9433	1.1789	1.2018	1.1456	1.0154	1.0785	1.1121	1.0412	1.0878	1.0011	0.9131	0.9762	0.8724	0.7455	0.8292	1.0542	0.8006	0.8728	0.8696	0.8816	0.8571	1.0077	0.9626	0.8517	0.8034	0.8513
1882	glycosyl-N-stearoyl-sphingosine	Lipid	Sphingolipid Metabolism	52234	LC/MS Pos Late	100001882	3053	728.604					1.1194	0.9291	0.9205	0.903	0.9183	0.8286	0.9775	0.9744	0.7794	0.7099	0.9063	0.832	0.8725	0.9265	1.1262	0.7402	0.8228	0.8107	0.7276	0.771	1.0984	0.93	1.0343	0.8169	1.0059	0.8357	1.0072	0.8678	0.8593	0.8869	0.866	0.7071	0.8533	0.8203	0.9826	0.7707	0.7901
573	glycylisoleucine	Peptide	Dipeptide	36659	LC/MS Pos Early	100001790	3002	189.123	19461-38-2	88079		HMDB28844	4.3948	2.3067	1.9493	1.3215	4.0017	3.334	1.996	1.3969	2.2834	2.0069	2.1312	1.496	4.5415	2.968	3.2171	3.2039	2.4221	1.855	3.3915	2.4076	0.6012	0.3622	0.6477	0.6389	0.939	0.7788	0.7028	0.7784	0.8771	0.7027	0.6957	0.4842	1.061	0.8279	0.6927	0.9683	0.7961
574	glycylleucine	Peptide	Dipeptide	34398	LC/MS Pos Early	100001258	3059	189.123	869-19-2	92843	C02155	HMDB00759	2.9441	2.2993	1.6894	1.9807	3.3186	3.6472	1.5181	1.8362	1.6582	2.3505	1.6611	2.0938	3.2979	3.1939	2.5415	3.6496	2.1332	2.0158	2.7104	2.7566	0.5624	0.4547	0.5112	0.7702	0.7396	0.7954	0.6131	0.7993	0.6354	0.7956	0.5506	0.5901	0.8247	0.8665	0.5735	1.0118	0.6759
584	glycylvaline	Peptide	Dipeptide	18357	LC/MS Pos Early	100000487	2734	175.108	1963-21-9	97417		HMDB28854	4.8184	2.6273	2.391	1.7156	4.3274	3.97	2.478	2.0257	2.3932	2.5645	2.3808	1.4356	4.0439	3.5621	3.3976	2.8318	2.9687	2.3798	3.4	2.7291	0.7575	0.7453	0.5815	0.7462	0.8862	0.8401	0.8095	0.7883	0.9543	0.9069	0.7268	0.6507	0.957	0.8449	0.6835	0.8338	0.7857
2737	guanine	Nucleotide	Purine Metabolism, Guanine containing	32352	LC/MS Pos Early	172	2032	152.057	73-40-5	764	C00242	HMDB00132	1.6374	1.6482	1.893	1.8564	1.4887	1.6563	1.9289	2.0501	2.4196	1.8494	1.9832	2.0268	1.2016	1.3059	1.5492	1.6133	1.5602	1.2829	1.2951	1.3071	0.4758	0.4665	0.5964	0.6287	0.5886	0.5355	0.4607	0.5281	0.5176	0.5193	0.5966	0.5568	0.7211	0.6841	0.4869	0.6879	0.6478
2736	guanosine	Nucleotide	Purine Metabolism, Guanine containing	1573	LC/MS Neg	1099	1662	282.084	118-00-3	6802	C00387	HMDB00133	1.5074	1.3891	1.9105	1.6353	1.9345	1.4814	1.332	1.3496	1.8651	1.4112	1.6664	1.3141	1.1675	1.2513	1.5471	1.5345	1.7902	1.3902	1.5612	1.1933	0.6836	0.4291	0.5875	0.4597	0.6256	0.5046	0.6745	0.5081	0.601	0.5086	0.6333	0.4737	0.5814	0.4741	0.5058	0.5271	0.7001
2732	guanosine 3'-monophosphate (3'-GMP)	Nucleotide	Purine Metabolism, Guanine containing	39786	LC/MS Pos Early	100002704	837	364.065	117-68-0	3522			0.7527	0.9418	1.7223	1.3648	2.1791	3.4012	0.9898	1.2176	1.6533	2.0009	1.7233	3.039	2.4688	1.42	1.7118	4.2355	2.0219	0.8766	2.4559	2.8543	0.6155	0.5314	0.8581	1.4029	0.9136	0.9484	0.4442	1.1758	0.7517	1	0.3071	0.3495	0.7603	0.2632	0.4574	1.1991	0.884
2734	guanosine-2',3'-cyclic monophosphate	Nucleotide	Purine Metabolism, Guanine containing	37139	LC/MS Neg	74	1480	344.04	15718-49-7	92823	C06194	HMDB11629	0.7681	0.8652	2.3708	4.4756	2.2224	2.2622	0.7699	1.0871	1.6396	2.6507	1.7797	6.794	1.9667	0.9711	1.518	8.0194	2.3847	1.9383	2.3724	4.5176	0.7002	0.2124	0.9044	1.4797	0.7446	0.6307	0.7269	1.2883	0.7225	0.699	0.3666	0.242	0.5414	0.2601	0.2588	1.1604	0.7647
2862	gulonic acid*	Cofactors and Vitamins	Ascorbate and Aldarate Metabolism	46957	LC/MS Polar	100001586	2750	195.051	20246-53-1	9794176		HMDB03290	0.9865	0.9868	1.0763	0.8837	0.7429	0.8988	0.8553	0.9021	0.8379	1.1989	0.7776	0.6637	1.2315	1.1642	1.2647	1.1409	0.7032	0.5748	0.7673	0.7028	0.7137	0.7421	0.8427	0.7935	0.7805	0.7281	0.7163	0.7311	0.6341	0.9937	0.7973	0.8043	1.3603	1.2932	1.2929	1.1667	0.9449
2899	heme	Cofactors and Vitamins	Hemoglobin and Porphyrin Metabolism	41754	LC/MS Pos Late	100001386	1124	616.176	14875-96-8	26945	C00032	HMDB03178	1.694	2.0502	1.6591	2.0318	1.8313	2.5365	2.49	2.8908	1.6267	2.2436	2.0957	2.4677	1.783	2.1313	1.5378	1.3818	1.3427	1.894	1.5166	1.6746	0.9275	1.215	0.7822	0.817	0.7011	0.8616	0.7386	0.8466	0.7579	1.0353	1.1098	0.9105	0.6351	0.9358	0.7253	0.9387	0.5266
1205	hexadecanedioate (C16)	Lipid	Fatty Acid, Dicarboxylate	35678	LC/MS Neg	100001614	4615	285.207	505-54-4	10459	C19615	HMDB00672	0.8866	0.8187	0.8477	0.6901	0.7911	1.0694	0.8694	0.7914	0.5992	0.5063	0.9484	0.7005	0.9556	0.8869	1.5295	0.6089	0.5119	0.5747	1.2233	0.6745	1.3287	1.1332	2.0957	1.6394	0.8735	0.8663	0.8371	0.5798	0.5508	0.7383	1.0004	1.1998	1.4881	1.5791	2.1876	0.9068	0.7653
1276	hexanoylglycine (C6)	Lipid	Fatty Acid Metabolism(Acyl Glycine)	35436	LC/MS Neg	100001527	2900	172.098	24003-67-6	99463		HMDB00701	0.2662	0.8072	0.2662	0.2662	0.2662	0.2662	0.9979	0.5413	1.0021	1.0274	0.2662	0.2662	0.2662	1.0482	0.2662	0.2662	0.2662	0.2662	0.2662	0.2662	0.7418	0.2662	0.2662	0.2662	0.8106	0.5562	0.2662	0.2662	1.0661	0.8341	0.2662	0.2662	0.2662	1.4583	2.1975	1.1646	0.2662
71	histamine	Amino Acid	Histidine Metabolism	1574	LC/MS Pos Early	354	3035	112.087	51-45-6	774	C00388	HMDB00870	1.0047	0.8808	0.9598	0.9903	0.9216	0.9024	0.7057	0.7325	0.81	0.9114	0.6615	0.6897	0.9084	0.9309	0.7924	0.9163	0.8558	0.8711	0.8972	0.8413	1.2899	1.2716	1.3321	1.3121	1.3624	1.2573	1.1741	1.1452	1.2528	1.2575	1.1175	1.1286	1.1037	1.1748	0.9361	0.903	1.188
58	histidine	Amino Acid	Histidine Metabolism	59	LC/MS Pos Early	355	2707	156.077	5934-29-2	6274	C00135	HMDB00177	0.9832	1.0062	0.9037	0.9029	0.9013	0.8623	0.9866	1.059	0.9066	0.9068	0.8733	0.8435	1.0735	1.0206	0.9666	0.9657	0.8975	0.8673	0.8783	0.8555	0.7858	0.7385	0.8218	0.7951	0.8362	0.8035	1.0168	0.9938	0.8431	0.8423	0.7162	0.6831	0.7676	0.7356	0.7763	0.8198	0.7573
18	homoserine (homoserine lactone)	Amino Acid	Glycine, Serine and Threonine Metabolism	18351	LC/MS Pos Early	100000458	1469	120.066	672-15-1	12647	C00263	HMDB00719	1.4369	1.3767	0.3567	1.031	0.9457	1.399	1.8299	2.1502	1.1766	1.5438	0.2263	0.2263	0.7318	1.2583	0.6921	0.5578	0.3932	0.4746	0.2575	0.6313	1.6966	2.2681	1.3447	0.6335	0.918	1.0865	8.0725	3.1524	2.8164	3.278	0.5439	0.4421	0.9499	0.942	1	0.9508	0.7134
21	homoserine lactone	Amino Acid	Glycine, Serine and Threonine Metabolism	15696	LC/MS Pos Early	100000262	1980	102.055	2185-02-06	445963	C02926		0.9837	0.7973	0.7808	0.6333	0.6893	0.564	1.067	0.7282	1.0572	0.6221	0.3314	0.6222	0.5366	0.546	0.7735	0.8661	0.7222	0.7748	0.7181	0.5674	1.6617	1.3074	1.9868	2.3437	1.5406	1.0993	1.3452	1.1447	1.7058	1.7284	1.0056	1.0144	0.9852	0.9288	1.2021	1	1.6407
2682	hypoxanthine	Nucleotide	Purine Metabolism, (Hypo)Xanthine/Inosine containing	3127	LC/MS Neg	171	1291.2	135.031	68-94-0	790	C00262	HMDB00157	0.3216	0.269	0.2787	0.2467	0.1985	0.2688	0.2309	0.334	0.1756	0.3258	0.2669	0.1467	2.4101	1.5902	0.8962	0.873	0.4624	0.4726	0.7525	0.6603	1.4369	1.4791	1.5048	1.4255	1.3166	1.4161	1.8598	1.2624	1.1558	1.5508	1.0066	1.2004	1.5894	1.7973	1.4487	1.4755	1.1316
70	imidazole lactate	Amino Acid	Histidine Metabolism	15716	LC/MS Pos Early	100000263	2040	157.061	14403-45-3	440129	C05568	HMDB02320	0.1872	0.7606	0.1872	0.1872	0.1872	0.1872	0.1872	0.8963	0.1872	0.5804	0.1872	0.1872	0.1872	0.5004	0.1872	0.7609	0.1872	0.1872	0.1872	0.1872	0.1872	0.1872	0.1872	0.1872	0.1872	0.1872	0.1872	0.1872	0.1872	0.1872	0.1872	0.1872	0.1872	0.6238	0.1872	0.3376	0.1872
2681	inosine	Nucleotide	Purine Metabolism, (Hypo)Xanthine/Inosine containing	1123	LC/MS Neg	361	1602.1	267.074	58-63-9	6021	C00294	HMDB00195	0.9732	0.9945	1.0322	1.0201	1.0824	1.0404	0.8614	0.9689	1.0082	0.9574	1.1663	1.1569	0.8886	1.0691	1.0233	1.1453	1.0715	1.1067	1.0928	1.077	0.9771	0.8615	1.0047	0.9811	0.9892	1.0006	1.0804	1.0212	0.9929	1.0587	1.0673	1.0545	1.0923	1.0176	0.9861	1.1392	1.1273
1476	inositol 1-phosphate (I1P)	Lipid	Inositol Metabolism	43849	LC/MS Polar	370	4785	259.022	573-35-3;106032-59-1	440194	C04006	HMDB00213	0.8633	0.8445	0.9512	0.8965	0.6201	0.9422	0.3027	0.7427	0.6428	0.6387	0.9659	0.6274	2.9578	4.576	1.8376	2.2193	1.6783	1.8619	1.1775	1.4035	2.1805	1.1395	0.9151	0.3027	1.2604	0.9195	1.5151	0.7154	0.8812	1.6994	1.4411	1.1886	2.7398	2.9151	2.442	0.5316	1.957
848	Isobar: hexose diphosphates	Carbohydrate	Glycolysis, Gluconeogenesis, and Pyruvate Metabolism	46896	LC/MS Neg	100002180	551	338.989					2.2824	1.7312	0.9464	0.7181	1.5942	1.0263	3.1384	1.8346	1.3939	0.8841	3.0937	1	2.4499	1.3818	1.0552	1.0458	1.3633	1.7307	2.6891	1.5433	1.019	0.4188	0.728	0.11	0.9342	0.6632	1.3277	0.3256	0.6661	0.11	1.9381	1.0129	1.1467	0.9392	2.1208	0.11	0.5988
310	isobutyrylcarnitine (C4)	Amino Acid	Leucine, Isoleucine and Valine Metabolism	33441	LC/MS Pos Early	100001055	2810	232.154	25518-49-4	168379		HMDB00736	0.7074	1.0343	2.5185	2.737	0.1453	0.7002	1.5226	2.0946	3.1615	3.8019	0.6363	1.639	1.0306	1.5352	0.6313	1.0513	1.1902	1.3085	1.3699	1.6306	0.4421	0.7527	2.11	2.8961	0.1453	0.7168	1.8527	2.6084	4.1869	4.8966	0.1453	0.6584	0.9881	1.7226	0.4811	1.5	0.872
293	isoleucine	Amino Acid	Leucine, Isoleucine and Valine Metabolism	1125	LC/MS Pos Early	376	2800	132.102	73-32-5	6306	C00407	HMDB00172	2.4789	2.0367	1.6459	1.4196	2.4042	2.3957	1.6958	1.6851	1.685	1.7785	1.5848	1.3103	2.3248	2.1006	2.0718	1.8906	1.7761	1.6532	2.0407	1.8166	0.7609	0.6995	0.7117	0.7126	0.8168	0.7705	0.7244	0.7567	0.7463	0.7857	0.7454	0.7437	0.8894	0.8685	0.7896	0.7755	0.8641
608	isoleucylglycine	Peptide	Dipeptide	40008	LC/MS Pos Early	100003169	2719	189.123	868-28-0	342532			1.7414	1.5454	1.2051	2.0209	1.994	3.1419	1.0528	1.8245	1.3358	2.2974	1.2038	2.2837	2.0532	2.3156	1.6637	3.9218	1.6065	1.6042	2.1227	2.8277	0.3944	0.4141	0.3821	0.6502	0.5929	0.6973	0.5627	0.9372	0.6663	0.7451	0.3805	0.3745	0.5186	0.6377	0.3164	0.9505	0.4699
2888	isoxanthopterin	Cofactors and Vitamins	Pterin Metabolism	27732	LC/MS Pos Early	100000749	1110	180.052	529-69-1	10729	C03975	HMDB00704	0.2121	0.3133	0.209	0.1551	0.2831	0.7718	0.2114	0.4457	0.1938	0.3477	0.3074	0.2992	0.1544	0.3386	0.1815	0.2694	0.2314	0.2754	0.2404	0.435	2.9084	6.1404	2.8442	3.489	3.6594	9.0859	2.6267	6.8765	2.5916	7.5251	3.6533	6.601	2.3841	5.5525	2.3508	6.5336	2.3799
1041	itaconate	Energy	TCA Cycle	18373	LC/MS Polar	100000455	2969	129.019	97-65-4	811	C00490	HMDB02092	1.0477	1.5935	0.794	1.2185	0.7668	1.0671	1.3534	1.7656	1.1419	1.1639	0.8379	0.9345	0.7093	0.9909	0.7654	0.7497	0.6371	0.9901	0.5865	0.6931	0.8359	1.0935	0.989	1.0606	0.1367	0.9518	0.7905	1.089	0.7188	1.5136	0.8752	2.0381	1.8161	2.3322	1.092	1.9879	0.9049
228	kynurenate	Amino Acid	Tryptophan Metabolism	1417	LC/MS Neg	98	2224	188.035	492-27-3	3845	C01717	HMDB00715	3.555	3.6245	1.7496	2.0589	2.2724	2.0717	4.0119	4.2985	2.5386	2.7771	1.5641	1.4405	1.0347	1.2527	1.3311	1.6122	1.2299	1.2664	1.6133	1.3169	1.8765	1.7688	1.0515	0.9822	1.1174	1.189	2.3442	2.4248	1.3537	1.475	1.0335	1.0959	0.6335	0.6793	0.7228	0.8669	0.6692
227	kynurenine	Amino Acid	Tryptophan Metabolism	15140	LC/MS Pos Early	100000265	2739	209.092	2922-83-0	161166	C00328	HMDB00684	1.8622	1.8939	2.0996	2.206	1.6608	1.7077	1.5263	1.8494	1.9468	1.9423	1.3874	1.4904	1.4865	1.7313	1.4502	1.4592	1.5067	1.5197	1.2913	1.2709	0.4585	0.4905	0.7087	0.6635	0.47	0.5035	0.4509	0.4599	0.5199	0.5891	0.4262	0.4822	0.3711	0.3325	0.2967	0.3144	0.3526
858	lactate	Carbohydrate	Glycolysis, Gluconeogenesis, and Pyruvate Metabolism	527	LC/MS Polar	482	1468.8	89.0244	79-33-4	612	C00186	HMDB00190	1.7273	1.2782	1.3115	0.9471	1.1142	1.0142	1.0956	0.8497	1.0148	1.1978	1.6135	1.3195	1.5662	1.7854	2.0453	1.6307	1.6214	1.7042	1.6449	1.5136	1.4842	1.2632	1.6453	1.1965	1.5292	1.3057	1.7102	1.3651	1.6937	1.4384	1.839	1.4056	1.5413	1.5973	2.1706	1.8987	2.2733
1884	lactosyl-N-palmitoyl-sphingosine	Lipid	Sphingolipid Metabolism	53010	LC/MS Pos Late	100009030	2527	862.625	4201-62-1				0.7796	0.9943	0.8633	0.8329	0.8191	0.8074	0.7318	0.8065	0.8181	0.8205	0.6531	0.9757	0.6214	0.7215	0.7362	0.7869	0.7595	0.8261	0.5398	0.7575	1.4218	1.0387	0.7345	0.688	0.523	0.5386	0.8663	0.7157	0.8355	0.9447	0.4935	0.5983	0.5009	0.4436	0.4586	0.601	0.4485
3843	lanthionine	Xenobiotics	Chemical	42002	LC/MS Pos Early	100003892	1730	209.059	3183-08-02	6994972;98504			1.68	2.7176	1.5094	2.2361	1.4106	3.637	1.015	2.1694	1.5573	4.0131	1.0745	0.6818	1.9261	5.0471	1.7769	0.077	2.1768	0.077	1.8378	4.088	0.5143	1.053	0.174	0.7757	0.5124	1.1975	0.2434	0.4034	0.1247	0.9437	0.2299	0.4442	0.077	0.3977	0.2381	0.4135	0.2615
1060	laurate (12:0)	Lipid	Medium Chain Fatty Acid	1645	LC/MS Neg	181	5300	199.17	143-07-7	3893	C02679	HMDB00638	1.1292	1.3074	0.6772	0.7207	1.5243	1.5323	0.8618	0.9849	0.9092	1.0002	0.9327	1.1153	1.6926	1.6187	1.0862	1.3381	0.9145	1.1821	1.0764	0.9004	0.6846	0.5336	0.5765	0.5859	1.0642	0.9866	0.5732	0.6407	0.8814	0.76	0.6038	0.6223	0.6373	0.8086	0.4702	0.585	0.5939
265	leucine	Amino Acid	Leucine, Isoleucine and Valine Metabolism	60	LC/MS Pos Early	397	2864	132.102	61-90-5	6106	C00123	HMDB00687	2.5397	2.166	1.7659	1.6177	2.6145	2.7419	1.7119	1.7003	1.7293	1.9275	1.6692	1.4403	2.4825	2.4748	2.2638	2.2119	1.8714	1.8408	2.2672	1.8835	0.683	0.6022	0.6746	0.6235	0.7421	0.6947	0.6932	0.7448	0.6993	0.682	0.6712	0.6014	0.8406	0.7711	0.6737	0.7098	0.8056
787	leucylglutamine*	Peptide	Dipeptide	48189	LC/MS Pos Early	100003183	2620	260.161		4305457			1.5973	0.495	0.5838	0.5761	1.5509	2.0125	1.0409	0.38	0.9583	1.4162	0.7153	0.38	1.6759	1	1	1.825	0.8608	0.38	1.7642	1.139	0.38	0.38	0.38	0.38	0.38	0.38	0.38	0.91	0.38	0.38	0.38	0.38	0.38	0.38	0.38	0.6753	0.38
626	leucylglycine	Peptide	Dipeptide	40045	LC/MS Pos Early	100003185	2778	189.123	686-50-0	79070			1.7174	1.0651	1.015	1.3201	1.5544	2.0075	0.9802	1.1742	1.3267	1.4597	1.2002	1.6533	2.0895	1.6346	1.8381	2.2142	1.7276	1.0451	2.2665	2.0036	0.0684	0.3622	0.3305	0.644	0.4744	0.6982	0.3795	0.9551	0.5859	0.7007	0.3849	0.4244	0.5466	0.4501	0.0684	0.8183	0.3315
1107	linoleate (18:2n6)	Lipid	Polyunsaturated Fatty Acid (n3 and n6)	1105	LC/MS Neg	180	5535	279.233	60-33-3	5280450	C01595	HMDB00673	0.7013	0.9984	1.0819	1.0043	1.0375	0.7059	0.8413	0.8735	0.8766	1.1655	1.2911	1.468	0.8302	0.564	0.8924	1.1402	0.8558	0.9505	1.1037	1.0018	1.0093	1.0313	0.9953	1.5423	0.9232	1.5789	1.0203	1.5585	1.3154	1.4775	1.0236	1.2323	0.9135	1.131	1.0648	1.472	1.0055
1109	linolenate (18:3n3 or 3n6)	Lipid	Polyunsaturated Fatty Acid (n3 and n6)	34035	LC/MS Neg	100001337	5450	277.217		5280934	C06426	HMDB03073	0.6228	0.5995	0.8511	0.6418	0.7785	0.4874	0.6763	0.5062	0.6777	0.6866	0.9497	0.9845	0.7427	0.4177	0.7031	0.6885	0.6973	0.6244	0.8193	0.5805	1.1979	1.0172	1.2878	1.4398	1.0295	1.2227	1.3073	1.463	1.1797	1.1804	1.2727	1.1582	1.1932	1.1269	1.1571	1.1985	1.1242
1300	linoleoylcarnitine*	Lipid	Fatty Acid Metabolism(Acyl Carnitine)	46223	LC/MS Pos Late	100003151	1430	424.342	36816-10-1	6450015		HMDB06469	1.7068	1.5812	3.4723	3.5708	1.1958	0.7683	2.9292	2.5631	5.3358	4.9005	0.9237	1.3802	0.5893	0.4178	0.8114	1.0084	1.6893	1.1664	1.116	1.0034	1.303	1.004	2.4544	2.5106	0.8285	0.4228	2.593	2.4837	2.9166	4.2159	0.6441	0.6504	1.3796	0.7052	0.8667	0.7843	0.8385
80	lysine	Amino Acid	Lysine Metabolism	1301	LC/MS Pos Early	407	2850	147.113	56-87-1	5962	C00047	HMDB00182	3.1415	2.3765	1.9039	1.4961	2.9234	2.887	2.1671	1.9627	2.0061	2.1111	1.9977	1.3511	3.0311	2.8749	2.7735	2.1895	2.3713	2.0531	2.6727	2.1541	0.6344	0.5565	0.5497	0.5362	0.6394	0.6343	0.6053	0.6021	0.614	0.6207	0.7022	0.7367	0.7173	0.6739	0.7309	0.6944	0.7069
645	lysylleucine	Peptide	Dipeptide	40020	LC/MS Pos Early	100003196	3370	260.197	7369-79-1	4682588			5.3164	3.6836	1.9854	2.8903	4.5821	7.9337	1.513	1.8338	2.1069	3.7084	1.9007	3.7637	3.4339	2.507	2.5726	6.9966	2.3027	1.7419	3.3911	4.7683	0.2542	0.1864	0.3543	0.7444	0.4665	0.497	0.3756	1.1715	0.6029	0.6278	0.2244	0.1814	0.3353	0.3729	0.1287	0.9514	0.369
1037	malate	Energy	TCA Cycle	1303	LC/MS Neg	409	615.6	133.014	6915-15-7	525	C00149	HMDB00156	1.8934	1.3723	2.0283	1.378	1.8276	1.4965	1.5228	1.662	1.6575	1.0465	1.9959	1.8668	1.8855	1.588	1.698	1.6159	1.5448	1.1195	1.5503	1.4118	0.6394	0.4069	0.9935	1.0559	0.8041	0.9117	1.1586	1.0788	0.82	0.5632	0.3582	0.138	0.291	0.2393	0.0574	0.9888	0.6173
1254	malonate	Lipid	Fatty Acid Synthesis	15872	LC/MS Polar	818	3447	103.004	141-82-2;26522-22-85-0	867	C00383	HMDB00691	0.6999	0.999	0.6725	0.7547	0.6867	0.8413	0.8643	0.9763	0.8635	0.7443	1.0412	0.9666	0.8638	0.8985	1.001	0.9371	0.795	0.6389	0.9812	0.9796	0.9643	1.0319	1.113	0.9586	0.86	0.7795	1.0559	1.0181	0.9824	1.5153	1.0196	1.2074	1.066	0.9272	1.5409	1.1441	1.1786
1253	malonylcarnitine	Lipid	Fatty Acid Synthesis	37059	LC/MS Pos Early	100001526	2086	248.113	853728-01-5	22833583		HMDB02095	1.4718	1.4311	1.5328	1.083	0.852	1.3494	1.2048	1.3844	1.5409	1.2309	0.9908	0.1961	1.7823	0.9105	2.1915	1.0086	1.7065	0.323	1.5669	1.049	0.8274	0.9732	0.8428	0.7961	0.5	1.0157	0.8477	0.8848	1.0829	1.3256	0.7565	1.0636	1.0248	0.7575	0.7815	1.257	1.0498
904	maltopentaose	Carbohydrate	Glycogen Metabolism	35163	LC/MS Polar	100001447	5365	827.267	34620-76-3	13489094	C06218	HMDB12254	0.2983	0.2983	0.6575	0.2983	0.2983	0.2983	0.2983	0.2983	0.302	1.4649	0.3055	0.2983	1.4525	1.9605	1.061	0.2983	1.0382	1.7457	0.4982	0.328	0.2983	0.2983	0.2983	0.2983	0.2983	0.4273	0.2983	0.4456	0.2983	0.8774	0.7287	1.3583	1.3683	1.8904	0.2983	0.5238	0.7328
910	maltose	Carbohydrate	Glycogen Metabolism	15586	LC/MS Polar	913	3329.4	387.114	6363-53-7	10991489	C00208	HMDB00163	1.3995	1.2717	1.2172	1.1611	1.1283	1.0845	1.1241	0.9541	1.2088	1.1815	1.1455	1.0559	0.4736	0.3771	0.9745	0.6681	1.2419	0.8217	1.3578	1.3341	0.9184	0.709	0.5715	0.5225	1.1654	0.9434	0.6206	0.6388	0.7609	0.6055	1.1101	0.7841	0.8292	0.7769	0.9511	0.8798	1.1625
905	maltotetraose	Carbohydrate	Glycogen Metabolism	15910	LC/MS Polar	100000275	5000	711.22	34612-38-9	446495	C02052	HMDB01296	7.7287	3.6232	2.654	2.0608	6.1689	5.5446	7.3684	4.5148	4.0014	1.1868	3.5429	8.6696	0.1008	0.1008	0.8633	0.1008	1.1201	0.1008	4.2798	2.2432	1.9391	0.8332	0.1008	0.3018	0.9951	0.5456	0.1008	0.1542	0.1008	0.1008	0.8901	0.2999	0.1008	0.1008	0.9462	0.8267	1.2048
907	maltotriose	Carbohydrate	Glycogen Metabolism	44688	LC/MS Polar	100000276	4286.4	549.167	1109-28-0	439586	C01835	HMDB01262	5.7772	3.8075	3.021	2.3757	4.6913	4.0699	5.8329	3.939	4.225	2.1724	2.8185	3.9654	0.3144	0.2588	1.0671	0.4636	1.4645	0.6065	3.195	1.786	2.037	1.2042	0.5238	0.5174	1.8577	1.1525	0.7445	0.6145	0.5422	0.5253	1.1352	0.612	0.6717	0.4483	0.9019	0.7943	1.199
951	mannitol/sorbitol	Carbohydrate	Fructose, Mannose and Galactose Metabolism	46142	LC/MS Polar	100001740	2260	181.072		5780	C01507	HMDB00247	1.3891	1.0364	1.2221	0.9209	0.9646	1.1098	1.4434	1.8558	0.995	2.1703	1.0012	0.9307	2.3455	1.5899	1.4169	1.5795	0.8892	1.0271	1.3293	1.4113	0.77	0.6447	0.7724	0.8697	0.6961	0.7494	1.47	0.7561	1.3189	1.2623	0.862	0.7191	1.3015	1.3219	1.0238	1.6067	1.1038
952	mannose	Carbohydrate	Fructose, Mannose and Galactose Metabolism	48153	LC/MS Polar	803	2200	225.062	3458-28-4	18950	C00159	HMDB00169	2.1768	1.1459	2.2053	1.3373	1.4601	1.293	1.374	1.3924	1.4866	1.5924	1.3023	1.4013	1.3936	1.3297	2.0905	1.8395	1.2724	1.0829	1.3768	1.1141	1.2109	0.6395	1.1091	0.8482	0.8149	0.9034	1.1523	0.6885	0.9533	1.0264	0.9467	0.5972	0.894	0.6771	1.025	0.9818	1.0681
953	mannose 6-phosphate	Carbohydrate	Fructose, Mannose and Galactose Metabolism	1469	LC/MS Polar	294	4510	259.022	70442-25-0;104872-94-8	439198	C00275	HMDB01078	1.3461	0.9525	2.5613	2.1892	1.5466	1.9417	0.9201	1.3765	2.0174	1.6079	1.5473	1.9783	2.3165	3.0775	2.426	3.1863	3.2268	2.075	2.1167	2.2733	0.5762	0.1991	0.2012	0.5193	0.2062	0.3741	0.5844	0.3949	0.3429	0.2938	0.5318	0.1886	0.5764	0.393	0.3522	0.6325	0.8316
1069	margarate (17:0)	Lipid	Long Chain Fatty Acid	1121	LC/MS Neg	891	5731	269.249	506-12-7	10465		HMDB02259	0.8925	1.021	1.1307	1.2405	1.0665	0.5121	0.912	0.7643	0.9783	1.9594	1.1394	1.9875	1.2278	0.9753	1.4789	2.7638	0.971	1.3614	1.2333	1.6717	0.9019	0.602	0.9995	0.979	0.8259	1.1765	0.9613	1.0905	1.3908	0.9518	0.8205	0.6266	0.9242	1.0381	1.1966	1.1011	0.939
1045	mesaconate (methylfumarate)	Energy	TCA Cycle	18493	LC/MS Polar	100000446	3000	129.019	498-24-8	638129	C01732	HMDB00749	1.1912	2.32	0.7919	1.2869	0.7446	0.9356	2.3689	2.5082	1.5643	1.0269	0.6716	0.8245	0.2038	0.7571	0.8305	0.3356	0.584	1.0909	0.2038	0.2038	0.9895	0.9908	1.3171	0.7968	0.2038	0.5045	0.7352	0.7416	0.4779	1.9362	1.0963	2.5349	3.7794	4.0201	2.444	2.7348	0.9346
324	methionine	Amino Acid	Methionine, Cysteine, SAM and Taurine Metabolism	1302	LC/MS Pos Early	415	2526	150.058	63-68-3	6137	C00073	HMDB00696	3.2643	2.7273	2.0972	1.9283	3.289	3.2932	1.9883	2.0641	2.1411	2.3822	1.8842	1.5092	3.064	3.0288	2.7183	2.6116	2.2329	2.0943	2.739	2.3202	0.7204	0.7007	0.6419	0.6711	0.6671	0.658	0.6838	0.7263	0.7189	0.7823	0.613	0.6369	0.8041	0.7648	0.6343	0.716	0.7348
329	methionine sulfoxide	Amino Acid	Methionine, Cysteine, SAM and Taurine Metabolism	18374	LC/MS Pos Early	100000039	1272	166.053	3226-65-1	158980	C02989	HMDB02005	1.929	1.9745	1.7564	1.8117	1.5064	1.3254	2.7676	2.6091	2.4522	2.2516	3.3848	3.2563	3.5251	3.5725	2.7431	2.9345	2.4967	2.5613	2.4761	2.6153	0.498	0.5988	0.6314	0.6635	0.7822	0.6294	1.2659	0.9252	1.2895	1.205	1.5236	1.5434	1.1326	1.2153	0.9369	1.0318	0.8633
3335	methyl glucopyranoside (alpha + beta)	Xenobiotics	Food Component/Plant	46144	LC/MS Pos Early	100005864	832	212.113					0.6003	0.8098	1.4842	2.56	2.0773	1.3617	6.8343	1.4967	1.3851	0.9242	0.7181	1.1816	0.5473	0.7468	0.1161	0.967	0.326	0.4514	7.1798	0.8721	5.0507	0.7808	2.4224	0.9871	3.0894	0.9648	0.9875	0.8009	0.2559	0.8192	0.1751	1.6194	0.4518	0.8462	2.9112	0.933	6.0654
2968	methyl-4-hydroxybenzoate	Xenobiotics	Benzoate Metabolism	34386	LC/MS Neg	100001252	3671	151.04	99-76-3	7456	D01400	HMDB32572	1.7411	1.3544	0.8491	0.7757	0.9972	1.0763	1.8254	1.7902	1.8213	2.2987	0.7536	0.8306	1.0293	0.579	0.7964	0.7003	0.3524	0.2666	0.7672	0.6783	1.1889	0.5166	0.7038	0.7028	0.9428	0.9931	0.9636	0.8446	1.4589	1.3468	0.5406	0.5854	0.8335	0.973	0.6637	0.8391	0.7201
1273	methylmalonate (MMA)	Lipid	Fatty Acid Metabolism (also BCAA Metabolism)	1496	LC/MS Polar	418	3078.4	117.019	516-05-2	487	C02170	HMDB00202	0.7461	1.2583	0.5687	0.8243	0.6165	0.8726	1.5237	1.9052	1.0729	2.0974	1.0088	1.1602	1.3529	1.0476	0.8917	1.0169	0.5095	0.795	1.0076	1.5967	1.1262	1.4537	0.7574	0.8145	1.077	1.1933	2.2985	2.2368	1.1521	1.9469	0.8885	1.0457	1.3028	1.0179	0.809	0.9445	1.1947
2817	methylphosphate	Nucleotide	Purine and Pyrimidine Metabolism	37070	LC/MS Pos Early	100001805	544	113	7023-27-0	13130		HMDB61711	0.6574	0.5429	1.3738	0.8789	1.3045	0.551	2.6697	0.6982	1.1189	0.5765	0.9643	0.7135	1.2255	0.7617	0.5353	0.7935	0.7737	0.5547	2.2686	0.7161	2.423	0.4486	1.9316	1.454	0.6402	0.8484	0.6885	1.5521	0.7236	1.1863	0.6616	1.6523	0.9359	1.076	0.99	1.1672	1.7872
285	methylsuccinate	Amino Acid	Leucine, Isoleucine and Valine Metabolism	15745	LC/MS Polar	2051	2800	131.035	498-21-5	10349		HMDB01844	0.7842	1.3539	0.8133	1.0451	0.5654	0.8396	1.1202	1.4884	1.1033	1.1864	0.6091	0.7759	1.1085	1.1042	0.7153	1.2515	0.5909	0.6334	0.7632	0.7224	0.5891	0.8536	0.7759	0.8221	0.7214	0.7632	0.7775	0.8795	0.7358	1.3748	0.6909	1.3981	1.5426	1.59	1.0369	1.2421	1.1301
1888	mevalonate	Lipid	Mevalonate Metabolism	39583	LC/MS Polar	30	1462	147.066	96949-03-0	439230	C02104	HMDB00227	0.074	0.1479	0.0691	0.0455	0.1341	0.1217	0.123	0.1302	0.0685	0.112	0.1418	0.1122	0.1259	0.1372	0.0863	0.1139	0.0846	0.2895	0.2079	0.2111	6.4944	5.513	6.8105	5.7757	6.6978	5.8286	5.7988	6.178	6.4466	5.8755	3.9377	4.2834	6.3084	5.2762	3.9758	4.9565	7.4956
1889	mevalonate 5-phosphate	Lipid	Mevalonate Metabolism	38627	LC/MS Neg	32	594	227.033	868553-49-5	476	C01107	HMDB01343	0.0488	0.0488	0.0488	0.0488	0.0488	0.0488	0.0488	0.0488	0.0488	0.0488	0.0488	0.0488	0.0488	0.0488	0.0488	0.0488	0.0488	0.0488	0.0488	0.0488	1.5329	1.1902	1.1395	0.9559	1.4671	1.159	1.0346	1.0048	1.0451	1.2665	1.399	1.8114	1.6889	2.3188	2.2416	1.6432	1.3302
1893	mevalonolactone	Lipid	Mevalonate Metabolism	48118	LC/MS Pos Early	100000772	1375	131.07	674-26-0	10428		HMDB06024	0.2005	0.229	0.1104	0.1407	0.2511	0.2525	0.1948	0.2081	0.1968	0.2072	0.272	0.137	0.2739	0.2406	0.1516	0.1728	0.2129	0.3215	0.2465	0.3158	7.8106	6.5837	7.1041	6.5881	7.0585	7.1954	5.9802	6.721	6.5677	7.7056	4.0294	5.086	6.3244	5.4138	4.294	5.9324	7.106
1468	myo-inositol	Lipid	Inositol Metabolism	1124	LC/MS Polar	363	3506.3	225.062	87-89-8	892	C00137	HMDB00211	0.6806	0.6891	0.6365	0.7162	0.6968	0.9435	0.5531	0.708	0.712	0.6112	0.7137	0.7242	0.8801	0.814	0.7017	0.75	0.5132	0.6821	0.5863	0.7205	1.9434	2.1324	2.4275	2.3503	2.7123	2.8225	2.4237	2.2689	2.6123	2.3758	2.862	3.0551	2.3989	2.498	2.4585	2.1154	2.6322
1063	myristate (14:0)	Lipid	Long Chain Fatty Acid	1365	LC/MS Neg	519	5440	227.202	544-63-8	11005	C06424	HMDB00806	0.8682	1.2253	0.7403	0.7438	1.0207	0.9515	0.7046	0.8323	0.7344	0.9779	0.9803	1.1862	0.8244	0.7741	0.8609	1.0478	0.7673	0.9844	0.9406	0.8851	0.9629	0.8969	0.833	0.9521	1.1559	1.4223	0.8106	1.0301	1.0076	1.0696	0.9607	1.0195	0.7965	0.8901	0.7061	0.87	0.8227
1064	myristoleate (14:1n5)	Lipid	Long Chain Fatty Acid	32418	LC/MS Neg	100001198	5346.9	225.186	544-64-9	5281119	C08322	HMDB02000	1.2664	1.477	0.8593	0.8637	1.3501	1.5312	1.0172	1.2224	1.0772	1.1416	1.0678	1.3364	1.4568	1.5957	1.2011	1.3615	0.9315	1.1492	1.0151	0.8778	0.9363	0.8465	0.8243	0.8283	1.3016	1.2644	0.735	0.8756	0.9503	1.0021	0.8566	0.8912	0.8049	0.9306	0.6128	0.7556	0.8082
1295	myristoylcarnitine	Lipid	Fatty Acid Metabolism(Acyl Carnitine)	33952	LC/MS Pos Late	100001270	1350	372.311	18822-89-4	53477791		HMDB05066	1.9538	1.3267	11.3929	8.2364	0.9563	0.4477	5.176	3.5417	27.607	28.7782	0.6358	1.071	0.5717	0.4775	0.6872	0.5308	1.8629	1.0122	1.4194	0.7384	0.9878	0.5862	9.0198	7.5646	0.5362	0.2611	6.6815	4.9896	19.5648	24.8433	0.4221	0.6247	1.3468	0.6327	0.9642	0.7391	0.6687
63	N-acetyl-1-methylhistidine*	Amino Acid	Histidine Metabolism	43255	LC/MS Pos Early	100004299	2100	212.103					1.1862	1.8467	1.1322	1.1632	1.3154	1.7318	0.7774	1.0937	1.3598	1.4395	1.551	1.1991	0.9412	1.5521	1.2454	1.7476	1.595	1.0854	0.9636	1.3806	0.6546	1.0705	0.9781	0.7209	0.1042	1.0621	0.9965	1.1449	1.0666	1.3148	1.099	1.663	1.0592	1.0112	1.0035	1	1.3729
2787	N-acetyl-beta-alanine	Nucleotide	Pyrimidine Metabolism, Uracil containing	37432	LC/MS Neg	100002102	773	130.051	3025-95-4	76406	C01073		2.0898	1.9901	1.8568	1.6961	1.344	1.3311	1.7096	1.7969	1.473	1.8399	1.4967	1.533	1.7534	1.9517	1.8136	1.9509	1.684	2.1751	2.3926	1.8208	0.5924	0.7617	0.74	0.9105	0.6423	0.7318	0.8946	0.6386	0.6783	0.9838	0.7973	0.506	1.0571	1.0151	0.7228	0.7421	0.7639
1001	N-acetyl-glucosamine 1-phosphate	Carbohydrate	Aminosugar Metabolism	15741	LC/MS Polar	1212	4052	300.049	31281-59-1	440364	C04256	HMDB01367	0.253	0.9985	1.7105	1.3478	0.6062	1.2216	0.253	1.413	1.0403	0.891	0.7737	0.9888	1.5911	0.253	1.0246	1.3522	1.0393	0.9088	0.7932	1.1991	0.253	0.6209	1.1321	0.9637	0.253	0.7069	1.3827	1.0293	1.0531	1.36	0.8992	0.8548	1.0453	0.9637	0.4792	0.7947	1.4499
28	N-acetylalanine	Amino Acid	Alanine and Aspartate Metabolism	1585	LC/MS Polar	1110	1564.8	130.051	97-69-8	88064	C02847	HMDB00766	3.0733	2.5304	1.6498	1.2908	2.1856	2.3272	2.4454	1.9551	1.7848	2.0548	1.8813	1.4923	3.1468	3.5745	2.7222	2.0722	2.066	2.506	2.2445	1.871	0.7669	0.7907	0.6467	0.5782	0.81	0.7661	0.8289	0.6744	0.7947	0.7781	0.8887	0.7412	1.1197	1.0689	1.172	0.7801	1.0448
374	N-acetylarginine	Amino Acid	Urea cycle; Arginine and Proline Metabolism	33953	LC/MS Pos Early	100001266	2245	217.13	155-84-0	67427	C02562	HMDB04620	0.8333	1.0564	0.6248	0.5935	0.7011	0.7975	0.9041	0.8448	0.7408	0.8171	1.0081	1.0193	1.661	1.4046	1.1294	1.0233	1.4563	0.9369	1.5247	1.3397	1.1781	0.9979	1.044	0.9955	1.2521	1.2381	1.3535	1.4308	1.0711	0.9483	0.9614	0.777	1.4493	1.0091	1.0106	1.2627	1.7305
33	N-acetylasparagine	Amino Acid	Alanine and Aspartate Metabolism	33942	LC/MS Pos Early	100001257	785	175.071	4033-40-3	99715		HMDB06028	1.0987	0.8495	1.3626	0.9295	0.6018	0.9735	1.0031	0.9381	1.1972	0.9325	1.0873	0.2795	2.4809	1.7421	1.8206	1.381	2.1223	1.0875	1.5026	1.2553	0.9332	1.1624	1.0736	1.8937	0.825	1.1469	0.7589	1.2029	0.8884	1.1488	1.1677	1.3302	1.5039	1.4535	1.2176	0.9627	1.0004
34	N-acetylaspartate (NAA)	Amino Acid	Alanine and Aspartate Metabolism	22185	LC/MS Polar	100000787	3143	174.041	997-55-7;997-55-7	65065	C01042	HMDB00812	5.2093	4.6215	1.6472	2.6595	3.692	1.7029	6.0535	2.4925	1.2587	3.3781	0.7086	0.5229	3.2335	2.0848	1.9908	2.7286	1.7422	2.9204	1.3338	2.2041	1.6729	0.9669	0.2801	0.1885	0.0923	1.0296	1.7211	2.4607	0.3217	0.0923	0.2282	0.1658	0.4536	0.458	0.1802	0.5551	0.1725
342	N-acetylcysteine	Amino Acid	Methionine, Cysteine, SAM and Taurine Metabolism	1586	LC/MS Pos Early	1107	1416	164.038	616-91-1	12035	C06809	HMDB01890	0.2792	1.2722	0.2792	0.9843	0.2792	1.4442	0.2792	0.4102	0.2792	1.5025	0.2792	0.3206	0.2792	2.6137	0.693	2.5228	1.0321	2.2147	0.2792	2.8998	0.7521	0.5312	0.2792	0.9773	1	0.7713	0.2792	0.953	1.6335	1.3668	0.2792	0.4319	0.5156	1.6861	0.7915	2.229	0.8906
1021	N-acetylglucosamine/N-acetylgalactosamine	Carbohydrate	Aminosugar Metabolism	46539	LC/MS Pos Early	100006435	715	222.097					1.1181	0.9848	1.3253	1.2982	1.2366	1.3069	1.0386	1.1125	1.14	1.2267	1.1391	1.0835	1.3691	1.3854	1.1769	1.6803	1.2472	1.0707	1.0054	1.2384	0.8517	0.7212	0.6994	1.0175	0.7832	0.9007	0.7138	0.9772	0.7341	0.9183	0.6009	0.7515	0.7071	0.5374	0.5866	0.8665	0.6712
43	N-acetylglutamate	Amino Acid	Glutamate Metabolism	15720	LC/MS Polar	100000282	3106	188.056	5817-08-03	70914	C00624	HMDB01138	0.5713	1.385	1.0543	0.676	0.2526	0.7816	1.0108	1.2104	1.3034	0.9185	1.3501	0.7392	2.0816	2.5097	0.3997	0.7796	0.5496	1.3144	1.4562	1.0309	0.6388	1.5726	0.4748	0.9669	0.3974	1.0915	1.6743	0.8763	0.5511	1.5128	3.1032	1.965	3.7225	2.7175	0.7404	1.4157	3.5644
44	N-acetylglutamine	Amino Acid	Glutamate Metabolism	33943	LC/MS Pos Early	100001253	845	189.087	2490-97-3	182230	C02716	HMDB06029	0.7924	0.8772	0.551	0.603	0.5445	0.8915	0.6547	0.5373	0.617	0.735	0.6943	0.5547	1.5251	1.2291	1.2201	0.9546	1.7156	0.7839	1.4653	1.3473	1.0047	1.2365	0.7493	1.1412	1.1721	1.2109	0.8806	0.8007	0.9953	1.1642	0.8743	0.9954	1.2801	0.8316	0.8533	0.9611	1.201
78	N-acetylhistamine	Amino Acid	Histidine Metabolism	48679	LC/MS Pos Early	100006123	2287	154.097	673-49-4	69602	C05135	HMDB13253	0.0324	0.0887	0.0282	0.0416	0.0367	0.0392	0.0151	0.0212	0.0323	0.0525	0.0196	0.0224	0.065	0.0491	0.0229	0.0416	0.0409	0.0994	0.0326	0.0513	4.9296	5.3691	4.5772	6.1058	3.6381	4.1634	3.9035	4.987	4.3131	5.1378	1.935	1.9006	2.3897	2.8182	2.1595	2.9921	3.459
59	N-acetylhistidine	Amino Acid	Histidine Metabolism	33946	LC/MS Pos Early	100001293	2065	198.087	39145-52-3	75619	C02997	HMDB32055	1.031	1.2012	0.8511	0.772	0.6502	0.8053	1.1882	1.1405	0.9442	0.8239	0.9247	0.7515	1.5228	1.4399	1.0437	1.0032	1.1051	0.6486	0.8535	1.0464	0.928	0.9968	0.991	1.0639	0.8862	0.7833	1.2411	1.0206	0.8741	1.051	0.8015	0.844	1.0646	0.958	0.9338	0.8016	1.0182
295	N-acetylisoleucine	Amino Acid	Leucine, Isoleucine and Valine Metabolism	33967	LC/MS Neg	100001276	2325	172.098	3077-46-1	2802421			1.5038	0.2967	0.2967	0.2967	1.4035	0.2967	1.3826	0.2967	0.4886	0.2967	0.2967	1.905	1.5564	1.1874	0.9238	0.2967	0.2967	2.317	0.2967	0.2967	1.0853	0.2967	1.463	0.2967	0.3885	0.2967	0.9214	0.9781	1	1.05	0.2967	0.2967	1.3989	0.8936	0.2967	1	0.2967
266	N-acetylleucine	Amino Acid	Leucine, Isoleucine and Valine Metabolism	1587	LC/MS Neg	1082	2400	172.098	1188-21-2	70912	C02710	HMDB11756	1.8993	1.0564	0.7016	0.6499	1.8498	0.9137	1.7351	0.8584	1.3632	1.083	1.1755	1.9226	3.1036	1.7488	1.4175	0.9681	1.6446	1.7385	1.9064	0.72	0.6599	0.2754	0.5967	0.2754	0.495	0.2754	0.649	0.2754	0.2754	0.2754	0.2754	0.2754	1.0885	0.2754	0.5233	1.0414	0.5775
325	N-acetylmethionine	Amino Acid	Methionine, Cysteine, SAM and Taurine Metabolism	1589	LC/MS Neg	1083	1787	190.054	65-82-7	448580	C02712	HMDB11745	1.9268	3.852	2.0281	3.6129	1.7438	2.0418	1.982	2.137	2.4255	4.586	2.9308	1.8541	2.4221	2.1392	1.4861	2.9501	1.932	4.174	3.1653	3.0122	0.6162	0.7388	0.5374	0.6969	0.5988	0.7254	0.645	0.8431	0.6201	0.6166	0.6654	0.8876	0.9309	1.0503	0.6554	0.9497	0.968
330	N-acetylmethionine sulfoxide	Amino Acid	Methionine, Cysteine, SAM and Taurine Metabolism	45428	LC/MS Pos Early	100005463	880	208.064		193368			2.0828	2.081	1.3507	0.7034	1.5354	1.613	3.0979	2.0598	2.2095	1.4214	3.0229	1.4023	3.9752	3.6048	2.3793	1.962	2.8248	0.9836	3.1543	2.5953	0.7296	1.1712	0.7623	0.2252	1.0264	0.7285	0.9736	0.823	1.4164	1.23	1.2856	1.4515	1.3345	1	0.9726	0.7995	1.0818
109	N-acetylphenylalanine	Amino Acid	Phenylalanine and Tyrosine Metabolism	33950	LC/MS Neg	100001256	2597	206.082	2018-61-3	74839	C03519	HMDB00512	1.5607	1.1409	0.6135	0.619	0.893	0.1924	0.942	1.1384	1	0.9971	1.0713	1.1177	1.6041	1.3275	1.0455	0.7105	1.1625	0.9216	1.6059	1.1797	0.619	0.1924	0.1924	0.7991	0.1924	0.1924	1.0748	0.1924	0.1924	0.1924	0.1924	0.1924	0.1924	0.1924	1.0954	0.1924	0.1924
407	N-acetylputrescine	Amino Acid	Polyamine Metabolism	37496	LC/MS Pos Early	192	2230	131.118	18233-70-0	122356	C02714	HMDB02064	0.518	0.7249	0.2253	0.3928	0.1625	0.3385	0.4677	0.6317	0.4562	0.7072	0.1871	0.1262	0.5199	0.4178	0.2988	0.4502	0.5834	0.2162	0.299	0.5517	1.7453	1.2987	1.6945	1.566	1.2066	1.2378	1.7577	1.451	1.9677	2.0957	1.0855	1.094	1.2063	1.283	1	1.1195	1.2506
10	N-acetylserine	Amino Acid	Glycine, Serine and Threonine Metabolism	37076	LC/MS Polar	100001851	2000	146.046	97-14-3	65249		HMDB02931	1.9938	1.7911	1.4782	1.2535	1.626	1.7411	1.6312	1.6001	1.4147	1.3758	1.4073	1.244	2.2908	2.4646	1.9528	1.7788	2.07	1.6502	1.5193	1.5403	0.8155	0.788	0.7681	0.7009	0.7765	0.8119	0.7849	0.6581	0.7591	0.8588	0.855	0.8337	1.1565	1.1393	0.9733	0.8656	0.9654
353	N-acetyltaurine	Amino Acid	Methionine, Cysteine, SAM and Taurine Metabolism	48187	LC/MS Neg	100005466	800	166.018		159864			1.1522	0.8212	0.6247	1.056	0.9162	0.3489	1.2996	1.2645	1.1991	0.9264	1.2152	1.0597	0.838	0.944	0.7776	1.1656	0.872	0.8228	0.4215	0.3489	1.7514	1.294	2.1872	1.1885	0.9142	0.7258	2.5024	1.8457	1.1195	1.1367	1.5167	1.5798	1.891	1.402	1.9451	1.3268	1.5067
15	N-acetylthreonine	Amino Acid	Glycine, Serine and Threonine Metabolism	33939	LC/MS Polar	100001274	1700	160.061	17093-74-2	152204			1.6398	1.0172	1.6068	1.5105	1.3934	1.4452	1.8729	1.4006	1.7111	1.2597	1.7612	1.0137	3.7145	3.1149	3.1709	1.6361	2.6318	1.7639	1.4336	1.178	0.4889	0.3739	0.5333	0.4647	0.4973	0.3692	0.5828	0.3558	0.6548	0.5458	0.5741	0.3803	0.9858	0.8403	0.7578	0.6494	0.7258
308	N-acetylvaline	Amino Acid	Leucine, Isoleucine and Valine Metabolism	1591	LC/MS Neg	1084	1704	158.082	96-81-1	66789		HMDB11757	1.3599	1.3665	1.084	1.0008	1.676	1.5384	1.0117	1.0047	0.8019	1.0919	1.0491	0.839	1.6106	1.6071	1.2856	1.3284	1.0322	1.0343	1.4863	1.0622	0.5473	0.3744	0.3744	0.716	0.8604	0.8158	0.5338	0.6603	0.5257	0.6016	0.5087	0.6381	0.8195	0.9272	0.6307	0.3744	0.7852
379	N-alpha-acetylornithine	Amino Acid	Urea cycle; Arginine and Proline Metabolism	32984	LC/MS Pos Early	100000285	2000	175.108	6205-08-09	439232	C00437	HMDB03357	1.3285	1.3986	0.8387	0.7993	1.064	1.2931	1.1098	1.4149	0.9645	1.0593	0.9776	0.7903	0.6998	0.6322	0.9159	0.8509	1.1332	0.4858	0.7311	0.8742	1.0205	0.9866	1.0046	1.2238	0.9954	1.0608	0.849	0.8843	1.1384	1.5829	0.8387	0.8905	0.9542	0.8616	0.9588	1.37	1.0344
377	N-delta-acetylornithine	Amino Acid	Urea cycle; Arginine and Proline Metabolism	43249	LC/MS Pos Early	100004523	1877	175.108		9920500			2.0917	1.9933	1.1294	1.2406	1.4454	1.3238	1.7822	2.1024	1.4327	1.4096	0.8527	0.8554	1.6099	1.2937	1.4761	1.7285	1.1849	0.7278	1.2091	1.0666	1.7596	1.052	1.0421	1.1069	0.835	0.8904	0.7458	0.7829	0.8764	1.3349	0.4331	0.6002	1.0213	0.7073	0.7642	1.2335	0.3816
36	N-methylalanine	Amino Acid	Alanine and Aspartate Metabolism	37069	LC/MS Pos Early	100001823	1536	104.071	600-21-5	5288725;6971259	C02721	HMDB01906	0.8919	0.9619	0.9687	0.7429	0.8582	0.7895	0.6414	0.461	0.6775	1.1486	0.8839	0.1853	1.9037	1.7324	1.6384	1.6002	1.1682	0.5989	0.8316	1.1284	0.6576	0.557	0.5661	0.1853	0.6078	0.7335	0.6639	0.5886	0.5953	0.7816	0.6462	0.731	0.8234	0.8241	0.8812	1	0.9435
381	N-methylproline	Amino Acid	Urea cycle; Arginine and Proline Metabolism	37431	LC/MS Pos Early	100001956	1335	130.086	475-11-6	557			1.0284	1.5792	0.6235	0.3719	0.5953	0.3719	1.1897	0.3719	1.8455	0.6943	0.8912	0.3719	1.201	0.9559	1.0049	0.8125	0.5703	0.3719	0.8383	0.3719	1.0007	0.3719	0.855	1.6001	1.0946	1.2792	0.3719	0.6346	0.8864	0.3719	0.9993	0.3719	1.0409	0.9315	0.7141	0.3719	0.8772
386	N-monomethylarginine	Amino Acid	Urea cycle; Arginine and Proline Metabolism	43586	LC/MS Pos Early	100004488	2845	189.135	53308-83-1	132862	C03884	HMDB29416	2.6853	2.7058	2.3382	2.2313	2.5631	2.6823	2.6396	2.3268	2.7038	2.5139	1.7256	1.2734	2.0861	2.5954	2.6293	1.9649	2.0989	2.0847	1.9806	1.8154	0.8228	0.7516	0.7633	0.6215	0.7729	0.6663	0.661	0.6542	0.759	0.8718	0.5516	0.6227	0.8201	0.8143	0.9362	0.9324	0.9833
1845	N-palmitoyl-sphinganine (d18:0/16:0)	Lipid	Sphingolipid Metabolism	52604	LC/MS Pos Late	100009028	3090	540.535	5966-29-0	5283572		HMDB11760	0.8283	0.6706	1.0233	1.1565	0.805	0.9577	0.7197	0.7675	0.924	1.0825	0.7673	0.9519	1.1308	1.3359	1.1248	0.9175	0.8698	0.91	0.7441	0.7706	0.6475	0.5033	0.728	0.637	0.6126	0.4778	0.5194	0.6407	0.6052	0.6051	0.5222	0.3304	0.6408	0.6174	0.6264	0.5851	0.6315
1863	N-palmitoyl-sphingosine (d18:1/16:0)	Lipid	Sphingolipid Metabolism	44877	LC/MS Pos Late	1518	2893	538.519	24696-26-2	5283564		HMDB04949	1.9138	1.7309	1.7514	1.8478	1.6815	1.658	1.4433	1.4218	2.0068	2.026	1.3721	1.6221	1.563	1.7454	1.8788	1.6838	1.8758	1.9719	1.4353	1.5662	0.5752	0.4513	0.6279	0.5517	0.5646	0.4769	0.4921	0.4694	0.597	0.5954	0.5001	0.4745	0.5173	0.493	0.569	0.5553	0.5032
2709	1-methyladenosine	Nucleotide	Purine Metabolism, Adenine containing	15650	LC/MS Pos Early	1242	2120	282.12	15763-06-1	27476	C02494	HMDB03331	1.1787	1.1919	0.9069	1.1168	0.891	1.0252	1.2672	1.3635	1.4585	1.4593	1.2428	1.2641	0.6957	0.725	1.0022	0.9214	1.1675	1.1414	1.228	1.3146	1.1017	1.0512	1.0076	1.0234	0.8361	0.8362	1.003	1.1102	1.3397	1.4348	1.031	1.1183	0.7182	0.8159	1.0249	0.9766	1.1927
2687	N1-methylinosine	Nucleotide	Purine Metabolism, (Hypo)Xanthine/Inosine containing	48351	LC/MS Pos Early	100001409	1430	283.104	20245-33-4	65095		HMDB02721	1.4378	1.4626	1.3168	0.2267	0.7139	0.4968	1.024	0.9708	1.5017	1.3101	1.17	1.0292	0.8914	0.6705	0.976	1.0295	1.2254	0.2267	1.7988	1.2381	1.9319	1.5588	1.1012	0.343	0.5329	0.6618	0.8141	0.2267	0.8235	1.3809	0.9007	1.2654	0.8479	1.1777	1.5063	1.2346	1.1902
2746	N2,N2-dimethylguanine	Nucleotide	Purine Metabolism, Guanine containing	37081	LC/MS Pos Early	100001853	2465	180.088	1445-15-4	74047			1.359	1.0857	1.0953	1.2658	0.9904	0.8434	1.2219	1.2265	1.0212	0.9893	1.0239	1.3161	1.0096	0.8693	0.9731	0.8493	0.84	0.9464	0.9878	0.9185	5.8695	5.5512	4.8842	5.3687	5.3789	5.0716	3.0942	3.7164	3.2947	3.3776	3.6764	4.439	3.7274	4.2689	3.4344	4.0237	3.5978
2745	N2,N2-dimethylguanosine	Nucleotide	Purine Metabolism, Guanine containing	35137	LC/MS Pos Early	100001412	2210	312.13	2140-67-2	92919		HMDB04824	1.0053	0.9945	1.1065	0.8469	1.2024	1.265	0.9578	1.0162	1.0455	1.0191	1.1808	1.0645	1.2228	0.8084	1.0953	1.1062	1.1782	0.83	1.4334	1.0714	1.4573	1.3198	1.1647	1.1571	1.1394	1.2264	1.1196	1.2165	1.024	1.3881	1.2754	1.2312	1.1009	1.0055	1.0706	1.4275	1.4295
84	N6,N6,N6-trimethyllysine	Amino Acid	Lysine Metabolism	1498	LC/MS Pos Early	189	2825	189.16	23284-33-5	440120	C03793	HMDB01325	7.707	5.0793	3.7564	3.3045	8.4009	8.6637	4.2018	4.3968	3.9546	5.3294	3.2104	2.6828	7.5613	6.7165	5.7494	6.7486	4.5391	3.7196	6.283	5.1874	0.5446	0.5716	0.4459	0.5206	0.4127	0.4421	0.5168	0.5857	0.4013	0.5763	0.4205	0.6435	0.4365	0.5133	0.4042	0.5178	0.5296
2711	N6,N6-dimethyladenosine	Nucleotide	Purine Metabolism, Adenine containing	42081	LC/MS Pos Early	100003867	2415	296.135	2620-62-4	348206			2.1764	2.0109	1.4479	1.5306	1.5239	1.6435	0.817	1.5207	1.5047	2.0693	1.2278	0.7121	1.5968	1.9547	2.034	1.5878	2.1398	1.5278	1.391	1.8521	0.2791	0.6597	0.5289	0.4345	0.2791	0.5911	0.2791	0.4935	0.368	0.6742	0.2791	0.5603	0.7498	0.4552	0.4359	0.4135	0.7427
82	N6-acetyllysine	Amino Acid	Lysine Metabolism	36752	LC/MS Neg	100001734	1059	187.109	692-04-6	92832	C02727	HMDB00206	3.2144	1.8094	2.6717	1.4192	3.1239	1.7351	3.0066	1.549	2.6515	1.3531	2.4773	0.809	3.5112	1.7898	3.0288	1.5362	2.7151	1.4157	3.4329	1.4541	0.4068	0.1307	0.3261	0.0821	0.3206	0.0821	0.4075	0.0821	0.3688	0.092	0.341	0.1291	0.3547	0.0987	0.3759	0.0872	0.4283
2719	N6-carbamoylthreonyladenosine	Nucleotide	Purine Metabolism, Adenine containing	35157	LC/MS Neg	100001415	2164	411.127	24719-82-2	161466		HMDB41623	1.1424	0.8662	0.8074	0.9839	1.4415	1.2466	0.9929	0.3555	1.1155	0.9417	1.465	1.266	1.0708	0.8532	1.4344	1.1511	1.0706	1.3385	0.9217	1.0081	0.3555	0.3555	0.7761	0.3555	0.3555	0.3555	0.797	0.3555	0.4678	0.7274	0.3555	0.9408	0.9122	1.1441	0.8628	0.3555	0.7581
1022	N6-carboxymethyllysine	Carbohydrate	Advanced Glycation End-product	36713	LC/MS Pos Early	100001768	2500	205.118	5746-04-03				1.6101	1.5668	0.9261	1.0123	1.5098	1.5781	1.4128	1.4067	1.3727	1.4128	0.9886	1.0234	0.7314	0.8717	1.2048	0.9595	0.7491	0.7709	1.1311	0.9976	1.2844	1.198	1.2077	1.1053	1.6134	1.29	1.0114	1.2689	1.4142	1.426	1.0826	0.9637	1.0123	0.9468	1.0208	1.0667	0.8922
2728	N6-succinyladenosine	Nucleotide	Purine Metabolism, Adenine containing	48130	LC/MS Neg	100001664	980	382.1	4542-23-8			HMDB00912	1.6801	1.4705	2.6472	2.6308	2.2555	1.9773	1.2005	1.4419	1.8631	1.781	1.515	2.2899	2.1811	1.6467	2.3168	3.4436	1.1394	1.1103	1.3812	1.3938	0.981	0.3643	1.8023	1.2879	1.4447	0.9171	0.9178	1.5727	1.2401	1.2293	0.4869	0.3655	0.8762	0.5715	0.443	1.4597	0.5271
2823	nicotinamide	Cofactors and Vitamins	Nicotinate and Nicotinamide Metabolism	594	LC/MS Pos Early	432	1942	123.055	98-92-0	936	C00153	HMDB01406	1.0746	0.8766	1.104	0.8806	1.2041	1.6894	0.8188	1.0981	0.9808	1.1541	1.1429	0.8235	1.4074	1.7816	1.1081	1.0637	1.3447	0.881	1.2306	1.467	0.8217	1.0281	0.9663	1.2497	0.9756	1.2371	1.0665	1.2911	1.0015	1.228	0.765	0.735	0.8118	0.7613	0.8551	0.965	1.0367
2827	NAD+	Cofactors and Vitamins	Nicotinate and Nicotinamide Metabolism	5278	LC/MS Neg	1310	1434	662.102	53-84-9	5893	C00003	HMDB00902	0.7264	1.4362	1.1231	2.6982	0.4008	1.5867	0.7542	0.9955	1.0878	3.0276	0.6878	2.239	0.9931	0.7421	0.9379	4.4829	1.0719	2.3875	0.8026	1.7302	0.5336	0.1718	0.5669	0.2547	0.3786	0.1389	0.6771	0.2557	0.429	0.2462	0.4264	0.3756	0.4698	0.2445	0.7331	1.2557	0.4493
2825	nicotinamide ribonucleotide (NMN)	Cofactors and Vitamins	Nicotinate and Nicotinamide Metabolism	22152	LC/MS Pos Early	1312	766	335.064	1094-61-7	14180	C00455	HMDB00229	0.1228	1.331	1.0408	1.1552	1	3.0627	0.4565	1.0024	2.0342	4.0762	0.5061	2.1132	0.8651	2.3243	1.7042	8.8997	2.5063	1.8171	1.7895	3.7677	0.1228	0.1576	0.1228	0.1993	0.1228	0.1403	0.1228	0.4932	0.1228	0.1517	0.1228	0.2032	0.1228	0.1228	0.1228	1.4452	0.1228
2826	nicotinamide riboside	Cofactors and Vitamins	Nicotinate and Nicotinamide Metabolism	33013	LC/MS Pos Early	100001310	2040	255.098	1341-23-7	439924	C03150	HMDB00855	0.8581	0.8583	0.9825	0.9446	0.9823	1.077	0.8208	0.9028	0.9785	0.8776	0.99	0.9811	0.9345	1.0521	1.0076	0.8389	1.0392	0.9547	1.0344	0.9566	0.8919	0.9443	0.9123	0.9248	1.0252	1.0069	1.0133	1.0846	1.0394	1.063	1.0574	1.0081	1.0375	1.0578	0.9762	1.0842	1.063
2820	nicotinate	Cofactors and Vitamins	Nicotinate and Nicotinamide Metabolism	1504	LC/MS Neg	567	1180	122.025	59-67-6	938	C00253	HMDB01488	0.8123	0.8723	0.6256	0.5817	0.7039	0.7038	0.8304	0.9401	0.7403	1.2183	1.1251	0.9071	1.8452	1.4527	1.3512	1.0178	0.7864	0.9822	1.1549	0.9066	0.6737	0.7202	0.7663	0.6754	0.5302	0.8265	0.9425	0.7162	0.5191	0.9428	0.7353	1.0419	1.234	1.3527	1.0776	1.0698	0.9036
2821	nicotinate ribonucleoside	Cofactors and Vitamins	Nicotinate and Nicotinamide Metabolism	33471	LC/MS Pos Early	100001316	1536	256.082	2625-49-2	161234	C05841	HMDB06809	1.4482	0.8073	0.9302	1.1236	0.8226	1.0394	0.8707	1.016	0.7409	1.0264	0.5934	0.2612	6.2647	3.5075	2.9908	1.0132	0.9742	0.4166	1.6502	0.9868	0.7175	0.5685	1.0509	0.665	0.6739	0.9738	0.7228	0.5582	0.5659	0.8616	0.5487	0.7051	1.0331	1.1073	0.4711	0.7746	0.8825
1079	nonadecanoate (19:0)	Lipid	Long Chain Fatty Acid	1356	LC/MS Neg	892	6068	297.28	646-30-0	12591	C16535	HMDB00772	0.879	1.0004	1.0808	0.8774	1.1554	0.604	0.8701	0.7293	1.0275	1.3734	1.4528	2.1721	1.1057	0.6726	1.1948	1.7447	1.0735	1.3011	1.4239	1.221	0.916	0.6358	0.8983	1.0435	0.8279	1.2067	0.8265	1.1036	1.0235	1.1406	0.8864	0.7409	0.8515	0.9464	0.8365	1.122	0.911
3769	O-sulfo-L-tyrosine	Xenobiotics	Chemical	45413	LC/MS Neg	100005384	990	260.023		514186			0.9972	1	1.0948	1.1063	1.4481	1.3435	0.7672	0.8429	1.0464	0.908	0.6451	0.6752	1.5236	0.9866	1.2515	1.4903	1.0786	0.8711	0.9709	0.8417	0.1389	0.1389	0.2035	0.1389	0.1643	0.1389	0.1389	0.296	0.1389	0.1389	0.1389	0.1389	0.1389	0.1389	0.1389	0.1389	0.1389
1097	oleate/vaccenate (18:1)	Lipid	Long Chain Fatty Acid	52285	LC/MS Neg	100008930	5655	281.249					0.9078	1.0742	1.375	0.9938	1.2277	0.6516	0.9765	0.8387	1.0235	1.2664	1.499	1.5802	1.0702	0.5451	1.1327	1.2659	1.1604	1.175	1.5268	1.0957	0.8106	0.8138	0.6681	1.2601	0.6062	1.362	0.6727	1.405	1.2166	1.2125	0.6826	0.8544	0.5977	1.0062	0.9262	1.23	0.7566
1301	oleoylcarnitine (C18)	Lipid	Fatty Acid Metabolism(Acyl Carnitine)	35160	LC/MS Pos Late	100001501	1423	426.358	38677-66-6	6441392;53477789		HMDB05065	1.1638	1.2105	1.1132	1.1655	0.8602	0.824	1.3869	1.5961	1.4796	1.4244	1.0779	1.1737	1.0975	1.0019	1.0841	1.267	1.4922	1.489	1.1845	1.3768	1.0385	1.1361	1.1179	1.1316	0.6478	0.636	1.2381	1.1677	1.1506	1.5093	1.199	1.2809	1.6637	1.4279	1.2283	1.4147	1.0192
1612	oleoylcholine	Lipid	Phospholipid Metabolism	53260	LC/MS Pos Late	100009331	1449	368.352					2.0351	2.4801	1.0867	1.0346	2.3375	2.0381	3.0652	2.9879	0.6062	0.4422	0.9541	1.2735	1.667	1.7983	1.595	1.0982	1.2988	1.7	1.1319	0.7406	0.7083	0.9975	0.6038	0.3664	0.3664	0.4315	0.3976	0.5281	0.543	0.6848	0.5219	0.94	0.9491	0.9845	0.7931	0.4359	0.6793
364	ornithine	Amino Acid	Urea cycle; Arginine and Proline Metabolism	1493	LC/MS Pos Early	444	2800	133.097	3184-13-2	6262	C00077	HMDB03374	1.0024	0.864	0.8262	0.7647	0.7789	0.8292	0.9823	1.0755	0.8953	0.9341	0.7457	0.6708	0.9717	0.9087	0.8623	0.9204	0.9568	0.695	0.9976	0.9963	1.601	1.3067	1.2392	1.0646	1.5718	1.3501	1.6953	1.3247	1.5438	1.6315	0.9277	0.78	0.8898	0.6755	0.9375	0.9585	0.9592
2757	orotate	Nucleotide	Pyrimidine Metabolism, Orotate containing	1505	LC/MS Polar	445	1638.1	155.01	50887-69-9	967	C00295	HMDB00226	0.7968	0.7862	0.9317	1.7867	1.1894	1.2689	0.8992	0.9743	0.8648	0.759	0.3753	0.4767	0.3512	0.4207	0.3873	0.3932	0.3827	0.2961	0.4262	0.4754	0.9972	1.0501	1.5312	1.3938	1.857	2.0635	1.7159	1.5447	1.4105	1.4634	0.9048	0.9946	0.8522	0.9292	0.8206	0.9304	0.9715
1066	palmitate (16:0)	Lipid	Long Chain Fatty Acid	1336	LC/MS Neg	424	5618	255.233	57-10-3	985	C00249	HMDB00220	0.941	1.1118	1.2838	1.0072	1.2075	0.6933	0.9493	0.9225	1.0781	1.3521	1.4069	1.897	0.9669	0.5515	1.1264	1.3929	1.1435	1.1733	1.4833	1.1262	1.0082	0.8766	0.8551	1.2254	0.9634	1.439	0.9436	1.3659	1.1759	1.2963	0.953	0.9225	0.8923	0.9928	0.973	1.1679	0.974
1067	palmitoleate (16:1n7)	Lipid	Long Chain Fatty Acid	33447	LC/MS Neg	452	5475	253.217	373-49-9	445638	C08362	HMDB03229	0.7943	0.9406	0.8856	0.7542	1.0231	0.7169	0.722	0.728	0.8576	1.0026	1.0683	1.173	0.9705	0.7102	0.9486	1.1043	0.9898	0.975	1.1097	0.949	1.0912	0.9751	0.9738	1.1963	1.1167	1.3172	1.0207	1.2173	1.2296	1.3334	1.0557	1.0774	0.9873	1.0624	0.9854	1.2643	1.0785
1298	palmitoleoylcarnitine*	Lipid	Fatty Acid Metabolism(Acyl Carnitine)	53223	LC/MS Pos Late	100009406	1357	398.327					1.6359	1.0573	5.7289	4.9634	0.7607	0.3236	3.9467	3.2046	13.5141	13.8875	0.5663	0.9552	0.5449	0.3138	0.5371	0.6075	2.0353	0.8867	1.3552	0.746	1.434	0.8946	7.0226	7.3249	0.8019	0.2951	5.095	4.8839	10.6494	14.9837	0.5186	0.7782	1.9733	0.9225	0.9728	0.9233	0.9429
1613	palmitoloelycholine	Lipid	Phospholipid Metabolism	53257	LC/MS Pos Late	100009334	1385	340.321					1.6956	1.4461	1.2891	1.0167	1.2318	1.203	1.8677	1.7368	0.7933	0.7066	0.7577	0.8102	1.1397	1.5286	1.332	1.4915	1.0811	1.1784	1.0444	0.8993	0.5537	0.7288	0.6954	0.4329	0.4107	0.6441	0.4398	0.4107	0.4285	0.5943	0.5235	0.7905	0.6644	0.9254	0.8066	0.511	0.5875
1297	palmitoylcarnitine (C16)	Lipid	Fatty Acid Metabolism(Acyl Carnitine)	44681	LC/MS Pos Late	100000776	1425	400.342	6865-14-1	461	C02990	HMDB00222	1.2643	1.4323	1.3513	1.3631	1.0026	0.907	1.4276	1.4752	1.4352	1.425	1.3591	1.6824	1.0089	1.0027	1.1301	1.3057	1.6874	1.7574	1.5604	1.4547	0.9489	0.9153	1.0793	0.9489	0.8031	0.6702	1.2315	1.1284	1.1083	1.4705	1.0393	1.1408	1.4267	1.3125	1.1743	1.2371	1.0519
2161	palmitoylcholine	Lipid	Fatty Acid Metabolism (Acyl Choline)	52944	LC/MS Pos Late	100009233	1482	342.337		151731			1.4269	1.4061	0.9821	0.7845	1.6823	1.3058	1.0154	1.1992	1.0077	0.4073	0.4073	1.2885	0.4073	0.4215	0.8875	0.4073	0.4073	0.4073	0.4073	0.4073	0.5591	1.0575	0.6062	0.4526	0.471	0.4073	0.4073	0.4073	0.4997	0.4073	0.8319	1.1143	1.2595	1.1563	0.9369	0.4782	0.6026
3269	panose	Xenobiotics	Food Component/Plant	37284	LC/MS Polar	100002109	4503.4	549.167	33401-87-5	5288421	C00713	HMDB11729	2.1812	1.6838	1.9382	1.4444	1.7012	1.5827	1.6586	1.4705	1.9163	1.9094	1.1553	0.8958	0.5522	0.4885	0.9995	0.5972	1.2923	0.9428	1.2613	1.1283	0.7565	0.5848	0.5613	0.5252	1.3171	1.1183	0.7495	0.7665	0.9853	0.9566	0.9856	0.6901	0.7558	0.6335	0.8194	0.7466	0.928
2848	pantothenate (Vitamin B5)	Cofactors and Vitamins	Pantothenate and CoA Metabolism	1508	LC/MS Polar	1024	1620	218.103	137-08-6	6613	C00864	HMDB00210	0.9908	1.0005	1.1595	1.0802	0.8909	0.9527	0.672	0.7714	0.8398	1.1743	0.5966	0.5851	2.4532	2.6194	2.1506	2.0243	1.4943	1.5934	1.1665	1.3147	1.1275	0.89	1.0988	1.045	1.0992	0.9512	0.9869	0.8881	1.2682	1.1835	0.9115	0.8834	1.1744	1.0985	1.5201	1.1937	1.0846
1065	pentadecanoate (15:0)	Lipid	Long Chain Fatty Acid	1361	LC/MS Neg	980	5521	241.217	1002-84-2;10002-84-2	13849	C16537	HMDB00826	0.8921	0.9941	0.9608	1.0335	0.86	0.6991	0.8421	0.7217	0.8984	1.254	1.112	1.5292	1.0385	0.8472	1.0501	1.7482	0.9055	1.2187	1.0881	1.1451	0.951	0.9801	0.9538	1.2775	0.9735	1.734	1.0023	1.2587	1.0156	1.3684	0.9977	1.0182	1.03	0.9945	1.0357	1.5621	0.9648
108	phenylalanine	Amino Acid	Phenylalanine and Tyrosine Metabolism	64	LC/MS Pos Early	460	2878	166.086	63-91-2	6140	C00079	HMDB00159	2.5696	2.2125	1.7656	1.5995	2.5914	2.7188	1.7789	1.8418	1.7749	1.9946	1.6901	1.5276	2.5325	2.5242	2.2817	2.255	1.9036	1.9403	2.2688	2.0382	0.6641	0.5618	0.6174	0.5867	0.7193	0.6852	0.6607	0.7101	0.6936	0.7167	0.6285	0.6216	0.7755	0.701	0.6295	0.7381	0.7439
674	phenylalanylalanine	Peptide	Dipeptide	41374	LC/MS Pos Early	100003589	2909	237.123	3918-87-4	6993123;5488196			1.7955	1.3585	0.4892	1.5738	1.4664	3.3006	0.8427	1.5574	0.9685	2.0815	0.9302	2.1002	1.0272	1.6872	0.9728	3.3106	1.6077	0.8581	2.1284	2.7893	0.2453	0.2453	0.2453	0.5045	0.2453	0.3686	0.2662	1	0.5978	0.4541	0.2453	0.2453	0.2453	0.2453	0.2453	0.6173	0.2453
678	phenylalanylglycine	Peptide	Dipeptide	41370	LC/MS Pos Early	100003588	2898	223.108	721-90-4	98207			1.3516	1.2528	1.0201	2.1471	1.5034	2.2688	0.4755	1	1.0888	1.5128	0.9748	2.6356	1.1398	1.0708	1	3.3811	1.4325	0.7028	1.2218	2.0563	0.2965	0.1688	0.3724	0.7278	0.6375	0.5373	0.4959	1.3561	0.8121	0.5222	0.2789	0.1688	0.359	0.3335	0.1688	0.8822	0.3711
113	phenyllactate (PLA)	Amino Acid	Phenylalanine and Tyrosine Metabolism	22130	LC/MS Neg	100000774	2208	165.056	828-01-3	3848	C05607	HMDB00779	0.3103	0.2627	0.3635	0.2627	0.2627	0.2627	0.2627	0.2627	0.2627	1.1329	0.5249	0.3038	2.2393	1.1663	0.9899	0.8595	1.3393	0.2627	0.7004	0.9349	0.2627	0.2813	0.2627	0.2627	0.2627	0.4534	0.2627	0.2627	0.2627	0.5665	0.2627	0.2627	1.0579	1.1439	0.7223	1.2616	0.2627
1051	phosphate	Energy	Oxidative Phosphorylation	42109	LC/MS Neg	461	608	96.9696	7664-38-2	1061	C00009	HMDB01429	0.9875	1.0216	1.0612	1.0567	1.0136	0.9898	0.9383	0.9667	0.9986	0.9639	1.0406	1.0549	1.0483	1.0849	1.0077	0.9919	1.0223	1.0825	1.0288	0.9454	0.9189	0.8155	0.9915	0.8848	0.9188	0.9409	0.9763	0.9179	0.8578	1.0152	0.8944	1.011	1.0051	1.0776	1.024	1.0055	0.9705
856	phosphoenolpyruvate (PEP)	Carbohydrate	Glycolysis, Gluconeogenesis, and Pyruvate Metabolism	597	LC/MS Neg	463	587.3	166.975	10526-80-4	1005	C00074	HMDB00263	1.5573	2.2072	1.5089	1.8076	1.2722	1.7761	1.2053	2.1185	1.7542	2.5345	2.1256	1.6391	1.4469	3.4254	2.2522	1.9337	3.0014	3.3456	2.5654	2.5888	0.617	0.5132	0.2807	0.3475	0.3966	0.4333	0.6304	0.3211	0.243	0.5009	0.974	1.0855	0.5969	0.8317	1.1126	0.6571	0.8046
1503	phosphoethanolamine (PE)	Lipid	Phospholipid Metabolism	1600	LC/MS Pos Early	1026	700	142.026	1071-23-4	1015	C00346	HMDB00224	0.6303	0.8479	0.9127	1.0584	0.9629	1.0051	0.4933	0.7233	0.8478	0.8786	1.0692	0.8168	1.2242	1.4226	1.1666	1.2449	1.3848	1.2609	0.9924	0.9582	0.4351	0.4838	0.4566	0.5674	0.6282	0.7064	0.5769	0.59	0.3877	0.4761	0.4972	0.6849	0.5681	0.6929	0.6218	0.529	0.521
17	phosphothreonine	Amino Acid	Glycine, Serine and Threonine Metabolism	37453	LC/MS Pos Early	100002076	605	200.032	27530-80-9	1016	C12147		0.3952	0.3952	0.3952	0.3952	0.6725	1.7382	0.3952	0.3952	0.8568	0.9999	0.3952	0.4588	0.3952	1.7337	0.8547	1.2455	0.3952	0.7537	0.7412	1.2161	0.6983	0.64	0.3952	0.902	0.3952	1.2427	0.3952	0.3952	0.3952	0.5964	0.3952	0.884	0.3952	0.7081	0.7057	0.74	0.3952
1847	phytosphingosine	Lipid	Sphingolipid Metabolism	1510	LC/MS Pos Late	469	1367	318.3	554-62-1	122121	C12144	HMDB04610	2.8843	2.9652	1.9238	1.676	2.4786	2.6468	3.4817	3.5124	2.6609	2.3551	1.6538	1.975	1.3189	0.8058	1.7753	1.3858	0.8682	0.8459	1.3403	1.0099	1.2854	1.0886	0.9554	0.7978	1.224	1.4901	0.9997	1.0905	1.007	1.0997	0.6939	0.8186	0.4393	0.4077	0.45	0.4455	0.6897
98	pipecolate	Amino Acid	Lysine Metabolism	1444	LC/MS Pos Early	1025	2200	130.086	4043-87-2	849	C00408	HMDB00070	1.1165	1.2227	0.8485	1.0944	0.6312	0.9009	1.0061	0.8814	0.6637	0.9282	0.5707	0.5877	1.256	1.0418	1.0387	1.2323	1.1269	0.9851	1.0037	0.9983	0.7375	0.6529	0.8749	0.9335	0.6604	0.6257	0.5242	0.5629	0.6815	0.8205	0.3328	0.5012	0.7	0.6839	0.5586	0.5958	0.7447
385	prolylhydroxyproline	Amino Acid	Urea cycle; Arginine and Proline Metabolism	35127	LC/MS Pos Early	100001167	2128	229.118	18684-24-7	11673055		HMDB06695	1.5544	1.1776	0.9944	0.9063	0.8947	1.3949	1.312	1.9283	1.5292	1.336	0.6809	0.3849	1.5448	1.8633	1.3707	1.2104	1.4112	0.4979	0.8818	0.9656	1.3616	1.5808	0.6613	0.9527	1.1647	1.7584	1.0619	1.161	1.087	2.1448	0.5884	0.6782	1.1722	1.0409	0.5033	0.8581	0.6868
365	proline	Amino Acid	Urea cycle; Arginine and Proline Metabolism	1898	LC/MS Neg	480	778	114.056	147-85-3	145742	C00148	HMDB00162	1.1482	0.9468	0.85	0.8715	1.086	1.0567	0.7904	0.7065	0.8097	0.8339	1.1064	1.029	1.0636	1.1326	1.1363	1.0379	1.0322	1.1289	1.1711	0.9115	1.1874	0.8571	0.8747	0.7721	1.0182	1.0706	1.0441	1.0109	0.8682	0.9215	1.108	1.0359	0.9433	1.0537	1.0936	1.261	1.1107
695	prolylglycine	Peptide	Dipeptide	40703	LC/MS Pos Early	100003674	2136	173.092	2578-57-6	7408076;6426709			2.6153	2.3956	2.6498	2.4142	2.4283	2.8579	1.2899	1.4185	1.7566	1.7829	1.5637	0.9052	2.9866	2.9787	3.2284	2.0862	2.2166	2.5157	2.023	2.0399	0.691	0.7348	0.8455	0.9309	0.6067	0.6721	0.5042	0.5383	0.5218	0.696	0.8087	0.8849	0.8742	1.0691	1.0091	0.8623	0.9057
1270	propionylcarnitine (C3)	Lipid	Fatty Acid Metabolism (also BCAA Metabolism)	32452	LC/MS Pos Early	100001162	2590	218.139	17298-37-2	107738	C03017	HMDB00824	4.284	1.0437	9.892	4.6649	1.7607	2.0367	7.2664	6.3487	10.9066	5.0281	0.9556	1.6892	0.5351	0.43	0.9095	0.579	1.0589	0.3665	1.3352	0.7486	2.6606	1	13.8158	8.8098	1.4693	1.4876	7.8587	6.1347	15.0764	10.3694	0.6447	1.3814	0.7923	0.6675	0.8732	1.1887	1.2887
1271	propionylglycine (C3)	Lipid	Fatty Acid Metabolism (also BCAA Metabolism)	31932	LC/MS Polar	100001150	1502.5	130.051	21709-90-0	98681		HMDB00783	1.9053	0.9406	0.6187	0.7252	0.9479	1.3426	1.1557	1.1157	0.8853	1.4611	0.9397	1.3735	0.5078	0.4271	0.5745	0.4271	0.5169	0.4271	0.9594	0.7204	1.784	0.9615	1.1846	1.2461	1.4678	1.6379	1.3806	1.2469	1	1.572	1.1822	1.0377	0.8021	0.5491	0.8694	0.669	0.9742
2771	pseudouridine	Nucleotide	Pyrimidine Metabolism, Uracil containing	33442	LC/MS Pos Early	821	800	245.077	1445-07-4	15047	C02067	HMDB00767	1.2728	1.628	1.2687	0.936	1.2442	1.8387	1.2379	1.4029	1.2284	1.267	1.1472	0.9242	1.8732	1.8223	1.5652	1	1.2493	0.9179	1.4438	1.3687	1.2024	1.5245	1.0214	1.2593	0.7982	1.2128	1.0526	0.8531	0.8906	1.3504	0.772	0.8824	1.1271	1.2192	0.9545	0.9193	0.9381
2889	pterin	Cofactors and Vitamins	Pterin Metabolism	43023	LC/MS Pos Early	100004216	1805	164.057	22363-60-4	73000	C00715	HMDB00802	0.7138	0.6412	0.8673	0.8445	0.9923	0.9342	0.7901	0.6362	0.7648	0.8247	1.0153	1.3005	0.6772	0.7024	0.7435	1.3314	0.8032	0.4057	1.122	1.1546	1.7671	1.2163	1.3015	1.5276	1.4689	1.731	1.4276	1.2402	1.2156	1.6171	1.3512	1.6604	1.0317	0.9225	1.1703	1.5299	0.9599
400	putrescine	Amino Acid	Polyamine Metabolism	1408	LC/MS Pos Early	49	3027	89.1073	110-60-1	1045	C00134	HMDB01414	0.8356	0.5936	0.6898	0.6966	0.5446	0.5973	0.8428	0.9162	0.7855	0.8678	0.726	0.4361	1.2518	0.7796	1.1074	1.1503	1.1458	0.8521	1.2261	1.0287	6.1964	5.1888	4.7346	4.692	6.9517	6.5545	8.4719	8.6066	6.5002	6.4495	4.9345	5.6262	4.2985	4.5265	3.9121	5.0008	4.5116
2927	pyridoxal	Cofactors and Vitamins	Vitamin B6 Metabolism	1651	LC/MS Pos Early	491	2343	168.065	65-22-5	1050	C00250	HMDB01545	0.5988	0.6794	0.8798	1.0586	0.9621	0.9427	0.389	0.5787	0.7142	1.196	0.7587	1.012	1.7862	1.41	1.4573	1.7608	2.1358	1.6205	2.3149	1.7792	0.7999	0.741	0.6104	1.1077	1.0797	1.033	0.9473	1.3742	1.2729	0.988	0.9854	0.6731	0.6545	0.6401	0.4484	1.1087	1.2995
2924	pyridoxamine	Cofactors and Vitamins	Vitamin B6 Metabolism	2150	LC/MS Pos Early	568	2975	169.097	58052-48-5	1052	C00534	HMDB01431	0.6586	0.7071	0.9777	1.2109	0.7969	0.9919	0.5296	0.9622	0.8072	1.1401	0.7378	1.189	1.4878	1.3998	1.2308	1.5154	1.607	1.133	1.5598	1.5321	0.8356	0.8458	0.805	1.3654	1.0271	1.1408	1.1601	1.5323	1.3064	1.0832	0.801	0.6988	0.5517	0.5807	0.454	0.8332	1.1547
2928	pyridoxate	Cofactors and Vitamins	Vitamin B6 Metabolism	31555	LC/MS Neg	100001121	2185	182.046	82-82-6	6723	C00847	HMDB00017	0.6172	0.749	0.9199	1.1315	0.8526	1.0956	0.5125	0.7637	0.7729	1.0354	1.1453	1.1363	1.2823	1.5087	1.0966	1.7164	1.261	1.3489	1.2636	1.5175	0.8729	0.4228	1.0346	0.7526	1.0876	0.7942	0.7371	0.6698	1.0091	0.9013	1.1614	1.0061	1.0581	1.0379	0.965	1.3204	0.9785
53	pyroglutamine*	Amino Acid	Glutamate Metabolism	46225	LC/MS Pos Early	100001540	1900	129.066	2353-44-8	134508			0.9725	0.8669	0.8668	0.6732	0.6913	0.799	0.9538	0.8457	1.1367	1.3432	0.7465	0.3032	1.1762	1.114	0.9984	1.0465	0.8073	1.0001	0.8241	1.3163	0.8246	0.4716	0.7994	0.6531	0.9228	0.5252	0.8081	0.6585	0.9145	1.2136	0.6346	0.3032	0.8873	0.7182	0.703	0.7876	0.9273
857	pyruvate	Carbohydrate	Glycolysis, Gluconeogenesis, and Pyruvate Metabolism	48990	LC/MS Polar	823	1083	87.0088	127-17-3	1060	C00022	HMDB00243	2.6901	3.6069	1.6433	1.9086	1.6286	1.7292	3.7017	3.3421	3.6086	1.1904	0.9831	0.7983	0.393	0.888	2.1687	0.526	1.9604	1.6453	0.5615	0.5049	1.2985	0.6984	1.2806	0.4062	0.9823	0.2657	0.4763	0.2343	0.8017	1.5936	0.9074	1.2569	3.3091	3.072	2.7836	2.1812	0.8058
3291	quinate	Xenobiotics	Food Component/Plant	18335	LC/MS Polar	100000442	2432.9	191.056	77-95-2	6508	C00296	HMDB03072	1.3284	1.102	1.0107	1.1082	0.6374	0.9133	1.3584	1.5611	1.2412	2.0742	0.6354	0.688	0.8935	0.5782	0.7112	0.7545	0.403	0.2278	0.5507	0.5545	1.0384	0.7105	0.8905	1.1243	0.9916	1.2616	0.9303	0.9262	1.1858	1.357	0.7216	0.7469	1.0084	0.9811	0.8282	1.0507	0.9819
876	ribitol	Carbohydrate	Pentose Metabolism	15772	LC/MS Polar	100000406	1789.6	151.061	488-81-3	6912	C00474	HMDB00508	0.4858	0.0887	2.9148	2.6862	2.2148	2.4403	3.1382	3.0859	1.0639	0.5721	1.0931	0.9398	1.6517	0.9379	1.6356	1.348	0.0647	0.1964	0.4069	0.1776	0.2472	0.2191	2.0647	2.2665	1.634	1.6775	1.4314	1.4493	0.3993	0.4708	0.6778	0.663	1.3918	1.0602	0.861	0.8348	0.37
2845	riboflavin (Vitamin B2)	Cofactors and Vitamins	Riboflavin Metabolism	1827	LC/MS Pos Early	500	2292	377.146	83-88-5	493570	C00255	HMDB00244	0.792	0.8387	1.2342	1.1423	0.758	1.061	0.7591	0.78	0.8199	0.7252	1.4202	1.1736	1.0087	1.0393	0.9243	0.8243	0.9926	0.6811	0.8535	0.9625	1.1751	1.3088	1.4213	1.3423	1.0145	1.0196	1.1231	0.8803	1.0185	1.152	1.3943	1.3938	0.858	0.7931	0.8663	0.7337	0.987
877	ribonate (ribonolactone)	Carbohydrate	Pentose Metabolism	27731	LC/MS Polar	100001007	2425	165.041	5336-08-03	5460677	C01685	HMDB00867	1.0011	1.0174	0.7218	1.0045	0.4396	1.0246	0.7581	0.3728	0.9654	0.8746	1.0425	0.9131	1.5365	1.3575	0.6022	1.5368	0.3558	1.0396	0.8607	1.5855	0.5756	0.8622	0.4641	0.7038	0.5278	1.0765	0.7937	0.8632	1.0207	1.1909	0.8299	1.0964	0.8055	1.1054	0.75	1.1991	0.6121
875	ribose	Carbohydrate	Pentose Metabolism	1471	LC/MS Polar	914	1508.2	195.051	50-69-1	5779	C00121	HMDB00283	0.7719	0.6399	0.9402	1.0369	0.7212	0.9685	0.8783	1.0919	0.7236	0.8698	0.8196	0.8905	2.6184	1.9185	1.9639	1.5314	0.7581	0.8143	0.9513	1.0504	0.9057	0.7702	1.2594	1.0579	1.0698	1.1891	1.5402	1.2442	1.379	1.1783	1.0652	1.0846	1.3215	1.2849	0.8962	1.1239	1.1385
899	ribulose/xylulose	Carbohydrate	Pentose Metabolism	54671	LC/MS Polar	100006122	1400	195.051					0.6357	0.3995	2.6235	2.4986	1.7542	1.6774	3.0532	3.182	1.1061	0.6753	0.8475	0.6704	0.9911	0.7471	1.0144	0.7087	0.3293	0.2934	0.4424	0.2631	0.5897	0.437	2.1066	1.4527	1.5401	0.9365	0.9044	0.9847	0.5588	0.6686	0.6275	0.8814	1.2144	1.0772	1.3519	0.7507	0.5549
332	S-adenosylhomocysteine (SAH)	Amino Acid	Methionine, Cysteine, SAM and Taurine Metabolism	42382	LC/MS Neg	197	1832.4	383.114	979-92-0	439155	C00021	HMDB00939	0.4769	0.6418	0.4769	0.6758	0.4769	0.678	0.4769	0.4769	0.4769	1.0445	0.4769	0.9817	0.4769	0.4769	0.4769	0.6537	0.4769	0.5348	0.4769	0.5566	0.9241	0.8965	0.565	0.7812	0.786	0.7921	0.8288	1.1253	0.7302	1.0183	0.4769	0.8961	0.6447	0.8496	0.7934	1.1108	0.4769
331	S-adenosylmethionine (SAM)	Amino Acid	Methionine, Cysteine, SAM and Taurine Metabolism	15915	LC/MS Pos Early	1263	3002	399.144	24346-00-7;86867-01-8;86867-0108	34755	C00019	HMDB01185	1.1673	1.2245	1.5774	1.7138	1.6515	1.804	1.0535	1.1586	1.766	1.9362	1.2948	1.2326	1.241	1.3997	1.5942	1.6585	1.5121	1.5585	1.3483	1.3508	0.6596	0.5716	0.6404	0.6043	0.5655	0.5624	0.4564	0.564	0.7529	0.8521	0.7199	0.664	0.6333	0.7223	0.6763	0.7558	0.8237
3640	S-carboxymethyl-L-cysteine	Xenobiotics	Drug	47897	LC/MS Pos Early	100002324	1490	180.032	638-23-3	1080	C03727	HMDB29415	0.9762	0.2588	0.6141	0.656	0.2588	1.1347	0.5013	0.2588	0.2588	1.0989	0.7524	0.2588	1.0369	2.073	1.2707	2.6612	1.3112	1.0918	1.2337	2.8688	0.2588	0.2588	0.7977	0.2588	0.5157	0.9083	0.2588	0.5487	0.2588	0.2588	1.1339	0.3168	1.0866	0.2588	0.2588	0.7018	0.9651
4	sarcosine	Amino Acid	Glycine, Serine and Threonine Metabolism	1516	LC/MS Pos Early	1023	1280	90.055	107-97-1	1088	C00213	HMDB00271	1.1583	0.9232	2.0324	2.0836	0.6078	0.4543	1.2033	1.3353	1.0753	1.0786	1.2039	0.8675	1.2606	1.2738	1.5514	1.9053	1.1069	0.8615	1.3797	1.0466	1.2207	1.1307	2.0624	2.1472	1.0025	0.7258	1.6569	1.872	1.2238	1.3015	1.1258	1.2885	2.4279	2.3463	1.8257	1.5532	1.9654
1200	sebacate (decanedioate)	Lipid	Fatty Acid, Dicarboxylate	32398	LC/MS Neg	100001211	1788	201.113	111-20-6	5192	C08277	HMDB00792	0.9186	0.998	0.7109	0.9692	0.9674	0.827	1.0222	0.5963	1.0964	0.9784	0.8214	0.91	0.7697	1.6636	1.5837	1.1949	0.9007	1.3407	0.9512	0.4737	0.9619	0.7103	1.0365	0.8317	0.5141	0.8733	0.8964	0.7568	1.1321	1.1933	0.7626	0.8198	1.0841	1.1232	1.199	1.002	0.9406
869	sedoheptulose-7-phosphate	Carbohydrate	Pentose Phosphate Pathway	35649	LC/MS Neg	100001628	599.6	289.033	2646-35-7	616	C05382	HMDB01068	1.0009	1.221	1.6121	1.1755	1.4027	1.2863	0.7686	1.0141	1.3839	0.8127	1.5338	1.1942	1.216	0.9512	1.779	1.5051	2.1528	1.4336	1.7483	1.4128	1.0278	0.5299	0.5062	0.5318	1.1886	0.7164	0.623	0.6799	0.8883	0.393	0.9991	0.6272	0.6916	0.5182	0.5195	1.1075	0.8827
2892	sepiapterin	Cofactors and Vitamins	Pterin Metabolism	48139	LC/MS Pos Early	100005969	1711	238.094	17094-01-8	65253	C00835	HMDB00238	0.5911	0.6569	0.5477	0.6798	0.5583	1.0153	0.519	0.4101	0.6179	0.7831	0.6159	0.4151	0.7742	0.9625	0.5775	0.6714	0.5676	0.4872	0.6988	0.7125	2.3229	2.7846	2.035	1.8665	2.8699	3.6974	1.8786	2.6066	2.0525	2.9102	1.7671	2.4163	2.5494	2.5817	2.3196	2.6594	2.1277
9	serine	Amino Acid	Glycine, Serine and Threonine Metabolism	1648	LC/MS Pos Early	503	1239	106.05	56-45-1	5951	C00065	HMDB00187	2.3495	2.1887	1.7694	1.6052	2.1324	2.1591	1.473	1.4498	1.4383	1.6454	1.2771	1.1154	1.9832	1.9596	1.8762	1.4735	1.5581	1.5756	1.8775	1.6968	0.8351	0.8451	0.8962	0.9074	0.7688	0.801	0.7757	0.7125	0.7708	0.9051	0.704	0.8061	0.8157	0.8202	0.6937	0.74	0.8094
403	spermidine	Amino Acid	Polyamine Metabolism	485	LC/MS Pos Early	50	3355	146.165	124-20-9	1102	C00315	HMDB01257	0.8982	1.0098	0.6938	0.9255	0.9596	1.1211	0.6011	0.8129	0.861	1.0334	0.757	0.8021	0.7061	0.8804	0.7615	0.9702	0.9633	0.8913	0.8919	0.9519	1.2015	0.95	1.0094	0.9989	1.1481	1.0578	1.1376	1.0011	1.4145	1.4483	0.9484	1.0651	0.9073	0.8023	0.7888	0.9121	0.9657
1846	sphinganine	Lipid	Sphingolipid Metabolism	17769	LC/MS Pos Late	313	1413	302.305	3102-56-5	3126	C00836	HMDB00269	0.9383	0.9686	1.2996	1.0356	0.7695	0.8731	0.9466	1.1603	1.4236	1.9258	0.892	0.5401	2.4283	1.8497	1.5476	1.1723	1.6569	1.4487	1.463	1.0678	0.3326	0.3157	0.5513	0.6776	0.4071	0.5311	0.3408	0.4428	0.6802	0.8409	0.3327	0.313	0.7409	0.6496	0.478	0.5814	1.3722
3313	stachydrine	Xenobiotics	Food Component/Plant	34384	LC/MS Pos Early	100001296	1440	144.102	4136-37-2	115244	C10172	HMDB04827	1.2124	1.1882	0.8797	0.7448	0.5748	0.7024	0.8227	0.8764	0.5146	0.8138	0.5999	0.4709	5.2108	5.0646	3.5293	3.6027	0.9094	0.93	2.5707	2.334	0.7446	0.604	0.4594	0.5295	0.5466	0.5525	0.5208	0.3794	0.5003	0.5414	0.3739	0.2901	1.9871	1.4393	1.0956	1.2912	0.8226
1071	stearate (18:0)	Lipid	Long Chain Fatty Acid	1358	LC/MS Neg	439	5872	283.264	57-11-4	5281	C01530	HMDB00827	0.8853	1.0362	1.2323	1.0323	1.1542	0.6175	0.9262	0.8766	0.9635	1.4379	1.3012	1.9268	0.9114	0.4226	1.0088	1.2393	0.9846	0.9455	1.3344	1.0295	1.0113	0.8056	0.919	1.2945	0.8369	1.4277	0.9474	1.519	1.0044	1.2633	0.8789	0.7964	0.8436	1.018	0.8192	1.1585	0.934
1100	stearidonate (18:4n3)	Lipid	Polyunsaturated Fatty Acid (n3 and n6)	33969	LC/MS Neg	100001229	5395	275.202	111174-40-4	5312508	C16300	HMDB06547	0.5377	0.5871	1.1161	0.9928	0.7373	0.3894	0.5038	0.3319	0.2366	0.7002	0.5733	1.5643	0.884	0.7723	0.8332	0.5448	0.8271	0.7997	0.8672	0.6983	1.403	1.2401	1.6937	1.1898	1.4418	1.1685	0.8357	1.0072	0.477	1.0781	1.968	0.8001	1.4449	1.1216	1.8639	1.2766	1.3262
1299	stearoylcarnitine (C18)	Lipid	Fatty Acid Metabolism(Acyl Carnitine)	34409	LC/MS Pos Late	100001391	1485	428.373	18822-91-8	6426855		HMDB00848	1.4464	1.0583	1.5305	1.2591	1.2508	1.3273	1.2302	1.1585	1.1639	1.0743	1.2182	1.2591	1.2385	1.4685	1.7289	1.5486	1.4296	1.6232	1.1585	1.2515	1.1939	0.9473	1.0387	1.0067	0.9689	1.0082	1.0692	0.9139	1.0333	1.0693	0.8398	0.9044	0.8851	0.9278	1.0569	1.1202	0.8907
1035	succinate	Energy	TCA Cycle	1437	LC/MS Polar	252	3149	117.019	110-15-6	1110	C00042	HMDB00254	0.9977	1.0208	1.0641	1.3351	1.1434	1.1167	1.0264	1.0702	1.0237	1.1099	0.7999	1.0368	0.8617	0.7771	1.0116	1.1851	0.8444	0.9044	0.703	0.8097	0.9869	0.7187	1.0746	1.2364	1.219	1.0103	1.1968	1.438	1.3318	1.1337	1.0023	0.9248	1.0957	1.1364	0.9182	1.283	1.0818
3868	succinimide	Xenobiotics	Chemical	41888	LC/MS Polar	100003696	2155	116.035	123-56-8	11439	C07273		0.8709	1.216	1.0031	1.4794	0.8481	1.3469	1.1357	1.2952	1.0664	1.1958	0.8568	0.9341	0.6531	1.0025	0.7386	0.8314	0.8123	1.1402	0.5184	0.6599	0.6375	0.9106	0.77	0.9358	0.708	0.7441	0.7173	0.8987	0.7517	1.2196	0.715	1.3411	1.185	1.4267	0.7585	1.3007	1.0461
932	sucrose	Carbohydrate	Disaccharides and Oligosaccharides	1519	LC/MS Polar	935	3092	387.114	57-50-1	5988	C00089	HMDB00258	2.2204	1.5994	1.0543	0.7325	1.3413	0.9893	3.0392	2.4204	1.7789	2.2624	0.4757	0.439	1.5211	1.0459	0.9582	0.8905	0.6329	0.5172	0.6887	0.621	0.7764	0.5186	0.7344	0.7023	1.2897	1.0126	0.9693	0.8083	1.1076	1.0223	0.4861	0.564	1.2	1.0191	0.8603	0.7534	0.9865
3766	sulfate*	Xenobiotics	Chemical	46960	LC/MS Neg	100002528	616	96.9601	14808-79-8	1118	C00059	HMDB01448	0.6726	0.5956	0.596	0.5316	0.1296	0.4829	0.2075	0.6261	1.0478	1.356	0.1296	0.1296	0.726	0.4473	1.2148	0.3051	0.2276	0.1296	0.1296	0.1296	1.2778	1.3634	1.7066	1.7848	0.8672	1.2879	1.021	1.0386	1.3063	1.5358	0.9761	0.5911	0.6271	0.8626	1	0.1296	0.7295
352	taurine	Amino Acid	Methionine, Cysteine, SAM and Taurine Metabolism	2125	LC/MS Neg	512	690	124.007	107-35-7	1123	C00245	HMDB00251	0.715	0.7571	0.7433	0.775	0.6843	0.659	0.8656	0.8702	0.7155	0.7	0.7903	0.8566	0.6782	0.679	0.7283	0.788	0.6168	0.6834	0.6641	0.678	1.3984	1.2335	1.4559	1.4172	1.2301	1.2127	1.8198	1.6826	1.2762	1.2539	1.3186	1.3125	1.3768	1.3224	1.3681	1.4386	1.2814
1204	tetradecanedioate (C14)	Lipid	Fatty Acid, Dicarboxylate	35669	LC/MS Neg	100001613	4000	257.176	821-38-5	13185		HMDB00872	0.9708	0.847	0.4522	0.3584	0.71	0.8794	0.7834	0.5693	0.4956	0.3104	0.5627	0.3104	0.7775	1.1128	1.1026	0.3104	0.5158	0.3104	0.8052	0.3104	0.8909	0.4794	1	0.6576	0.5691	0.3789	0.3104	0.3104	0.5194	0.3104	0.8047	0.8534	0.9176	1.7265	1.3717	0.4712	0.6772
2911	thiamin (Vitamin B1)	Cofactors and Vitamins	Thiamine Metabolism	5341	LC/MS Pos Early	873	3050	265.112	59-43-8	1130	C00378	HMDB00235	1.307	1.2839	1.0558	1.1036	1.083	1.1225	1.3957	1.34	0.8901	1.0989	0.9756	0.9502	1.4724	1.4025	1.1412	1.2285	1.1761	1.1725	1.2768	1.2408	0.7499	0.8893	0.8472	0.9573	0.7412	0.8785	0.8485	0.8856	0.7501	0.9649	0.8311	0.9616	0.7431	0.6735	0.6182	0.7712	0.9402
2912	thiamin monophosphate	Cofactors and Vitamins	Thiamine Metabolism	15798	LC/MS Pos Early	523	2378	345.078	532-40-1	3382778	C01081	HMDB02666	0.7155	0.7836	0.7402	0.6601	0.888	1.1387	0.5207	0.655	0.7344	0.9705	1.0063	0.8253	1.244	1.0404	1.1197	1.2215	1.1193	0.9099	1.4089	1.1245	0.8938	0.9082	0.7845	0.7914	0.9937	1.1131	0.8975	0.8368	0.9511	1.0085	0.8644	1.0694	0.7889	0.7122	0.8785	0.9371	1.1235
263	thioproline	Amino Acid	Tryptophan Metabolism	53231	LC/MS Pos Early	100009232	1250	134.027	34592-47-4	93176;6973609			0.1653	0.4013	0.3446	0.8893	0.2275	0.9856	0.0482	0.1144	0.2879	1.0144	0.1349	0.7431	0.4738	2.0397	0.8288	2.5282	2.9933	1.5368	2.1314	2.8495	0.9127	0.7091	1.1021	1.2236	1.3467	1.2069	0.772	1.4807	3.0633	1.0977	0.8847	0.2908	1.0873	0.3955	1.1985	1.3774	2.9725
2859	threonate	Cofactors and Vitamins	Ascorbate and Aldarate Metabolism	27738	LC/MS Polar	100001022	2384	135.03	70753-61-6	151152	C01620	HMDB00943	0.9814	1.0071	1.4403	1.5771	0.9423	1.6695	0.7854	0.9809	0.7607	1.1625	1.1884	1.3338	2.6987	1.905	1.0456	2.6587	1.2483	1.4367	1.4957	1.8873	0.6373	0.6236	0.5503	0.9531	0.9895	1.6409	1.0264	1.6258	0.8965	0.6165	0.5615	0.6886	0.9057	0.8864	0.4696	1.0382	1.3016
14	threonine	Amino Acid	Glycine, Serine and Threonine Metabolism	1284	LC/MS Pos Early	564	1514	120.066	72-19-5	6288	C00188	HMDB00167	1.9124	1.7159	1.5069	1.3357	1.736	1.8663	1.5616	1.7325	1.7053	1.9611	1.6634	1.3254	2.159	2.6449	2.0544	2.1269	1.8451	1.806	2.0143	1.8952	0.4442	0.3698	0.3886	0.3985	0.439	0.4499	0.2958	0.423	0.6011	0.6347	0.5273	0.6094	0.5272	0.625	0.5886	0.659	0.6052
2812	thymidine	Nucleotide	Pyrimidine Metabolism, Thymine containing	2183	LC/MS Neg	872	1963.7	241.083	50-89-5	5789	C00214	HMDB00273	1.1396	2.1172	3.2546	8.8149	3.1757	4.7502	0.4361	1.6262	2.6934	6.9228	2.8942	7.4328	2.6071	2.018	1.5855	10.1846	3.4592	4.4686	4.1806	6.9321	0.601	0.4381	1.2001	1.332	0.6188	0.4566	0.5679	1.2378	1	0.8679	0.2844	0.4237	0.4694	0.4571	0.3016	0.965	0.7039
2808	TMP	Nucleotide	Pyrimidine Metabolism, Thymine containing	12023	LC/MS Neg	1248	883	321.049	33430-62-5	9700	C00364	HMDB01227	0.8827	0.6803	1.0041	1.123	1.5939	1	0.4804	0.7479	1.4323	0.9777	0.2092	0.6663	0.9771	1.1629	0.9565	1.4718	1.6128	1.5567	0.9959	0.9651	0.2092	0.2092	0.2092	0.2092	0.2092	0.2092	0.2092	0.2092	0.2092	0.2092	0.2092	0.2092	0.2092	0.2092	0.2092	0.2092	0.2092
2813	thymine	Nucleotide	Pyrimidine Metabolism, Thymine containing	604	LC/MS Neg	882	1654	125.036	65-71-4	1135	C00178	HMDB00262	1.4591	1.3769	1.5261	0.8091	1.191	1.0621	1.1464	1.332	1.2278	1	1.3823	0.1726	1.5359	1.7165	1.4796	0.3209	1.301	2.023	0.9273	0.5998	0.1726	0.1726	0.817	0.1726	0.438	0.4067	0.516	0.1726	0.2888	0.1726	0.4552	0.1726	0.1726	0.1726	0.3832	0.1726	0.4463
383	hydroxyproline	Amino Acid	Urea cycle; Arginine and Proline Metabolism	32306	LC/MS Pos Early	1001	1064	132.065	51-35-4	5810	C01157	HMDB00725	22.4277	23.2632	1.0995	0.376	1.1133	1.1875	38.5302	35.8101	38.4968	29.2675	0.7355	0.5515	0.8948	0.8079	9.2114	4.2093	0.7228	0.2149	1.2415	0.6388	15.7339	20.1196	0.6209	0.2149	0.7579	0.7896	27.9871	34.7835	38.3139	41.4405	0.673	0.7234	0.6615	0.5347	15.1311	4.6632	0.6407
933	trehalose	Carbohydrate	Disaccharides and Oligosaccharides	15573	LC/MS Polar	915	3495	387.114	6138-23-4	7427	C01083	HMDB00975	1.8905	1.3759	1.3456	1.1292	1.2539	1.3863	1.1375	1.0985	1.5176	1.1864	1.0495	0.9648	0.7619	0.8405	0.9887	0.8842	1.062	0.9044	1.0252	0.9676	0.8485	0.615	0.6412	0.5297	0.8913	0.8221	0.5993	0.5775	0.8153	0.789	1.1158	0.7822	0.9639	0.7727	1.134	1.0122	0.9711
1042	tricarballylate	Energy	TCA Cycle	15729	LC/MS Polar	2053	4200	175.025	99-14-9	14925	C19806	HMDB31193	0.6326	0.4916	0.8684	0.4474	0.4297	0.3675	0.7091	0.4196	0.561	1.0283	0.3141	0.2685	2.067	1.4405	0.9976	1.187	1.031	0.4488	1.2583	1.375	0.3581	0.2146	0.5137	0.4991	0.2992	0.2853	1.0338	0.2203	1.8265	1.0111	0.3131	0.2684	1.343	0.865	0.7107	0.7138	1.4758
2840	trigonelline (N'-methylnicotinate)	Cofactors and Vitamins	Nicotinate and Nicotinamide Metabolism	32401	LC/MS Pos Early	100001092	1388	138.055	535-83-1	5570	C01004	HMDB00875	2.1402	2.233	1.0994	1.3003	1.1572	1.5092	2.0086	2.481	1.4797	1.7927	0.8793	0.7603	0.3471	0.4248	0.929	0.8242	0.3259	0.2955	0.849	0.6352	2.1384	1.7802	1.6856	1.4386	1.821	1.8921	1.4786	1.4618	1.7628	1.847	1.2973	1.3432	0.3705	0.4235	0.7054	0.8832	0.8675
1506	trimethylamine N-oxide	Lipid	Phospholipid Metabolism	40406	LC/MS Pos Early	100003397	2100	76.0757	1184-78-7	1145	C01104	HMDB00925	0.995	1.113	0.9912	0.4223	0.526	0.4223	1.1539	1.2639	0.6584	0.8206	1.0817	0.7651	3.2288	1.8468	1.5838	1.9419	1.5301	0.6375	0.7428	0.4223	0.6211	0.4223	0.4223	0.4223	0.4223	0.4223	0.5404	1.0294	0.4223	0.4223	0.4223	0.4223	0.4223	0.7789	0.4223	0.4223	0.6157
217	tryptophan	Amino Acid	Tryptophan Metabolism	54	LC/MS Pos Early	565	2986	205.097	73-22-3	6305	C00078	HMDB00929	1.6333	1.423	1.0596	0.9459	1.5356	1.4244	1.1778	1.3551	1.1887	1.1573	1.1471	1.157	1.6531	1.6081	1.5653	1.5951	1.2954	1.2322	1.4133	1.3621	0.9245	0.9016	0.7247	0.7664	0.7607	0.8315	1.0097	1.0662	0.7797	0.8854	0.8548	0.9093	0.8909	0.8937	0.8928	0.9341	0.9216
123	tyrosine	Amino Acid	Phenylalanine and Tyrosine Metabolism	1299	LC/MS Pos Early	815	2430	182.081	60-18-4	6057	C00082	HMDB00158	1.8646	2.7001	2.3715	2.0067	3.8425	3.5546	0.1816	2.3751	2.3013	2.5428	3.154	2.6596	2.3657	3.0534	3.0331	3.0203	3.2756	1.741	4.5462	2.5619	0.0781	0.6421	0.0254	0.4341	0.4537	0.8954	0.0244	1.445	0.6376	0.7298	0.0644	0.5951	0.0337	0.535	0.01	0.6908	0.0859
979	UDP-glucuronate	Carbohydrate	Nucleotide Sugar	2763	LC/MS Neg	1097	588	579.027	28053-08-9;63700-19-6	17473	C00167	HMDB00935	0.2251	0.8115	1.1033	1.7695	1.4641	1.4908	0.7903	0.2251	1	1.302	0.2251	1.157	1.5064	1.906	1.2408	1.7339	1.7272	1.2592	1.2017	1.545	0.2251	0.2251	0.2251	0.7409	0.2251	0.2251	0.2251	0.2251	0.2251	0.2251	0.2251	0.2251	0.2251	0.2251	0.2251	0.2251	0.2251
985	UDP-N-acetylglucosamine/galactosamine	Carbohydrate	Nucleotide Sugar	46148	LC/MS Neg	100002957	646	606.074					0.8971	1.4731	1.5822	1.3105	1.8888	1.2639	1.1956	1.3779	1.6925	1.7656	1.2518	1.3694	1.4253	1.503	1.7845	1.9454	2.0248	1.6059	2.3783	1.5658	0.848	0.7163	0.8015	0.7602	0.6456	0.7975	0.8023	0.8368	0.9724	0.9816	0.9801	0.9266	1.0696	0.769	0.8872	1.0883	1.1681
2770	uracil	Nucleotide	Pyrimidine Metabolism, Uracil containing	605	LC/MS Polar	825	1089.7	111.02	66-22-8	1174	C00106	HMDB00300	0.7571	0.7844	0.719	0.6637	0.403	0.5349	0.5141	0.5684	0.4652	0.5627	0.8208	0.6339	1.5529	1.2541	1.2262	0.9642	1.0445	0.997	0.7556	0.8066	1.6834	1.5466	1.7373	1.4845	1.4403	1.3024	1.4207	1.288	1.3884	1.5423	1.6806	2.023	1.7848	2.1514	2.2047	1.7011	1.7068
2690	urate	Nucleotide	Purine Metabolism, (Hypo)Xanthine/Inosine containing	1604	LC/MS Neg	1134	757.1	167.021	69-93-2;120K5305	1175	C00366	HMDB00289	0.8053	0.8044	0.8201	0.8233	0.7703	0.786	0.6879	0.7545	0.8321	0.8171	0.7709	0.7577	0.9806	0.9933	0.9272	1.0067	0.898	0.8663	0.8349	0.7436	1.9843	1.7253	1.7918	1.8394	1.7807	1.7692	1.4595	1.3845	1.7739	1.8869	1.3695	1.3094	1.7376	1.8505	1.7011	1.5978	1.6821
2769	uridine	Nucleotide	Pyrimidine Metabolism, Uracil containing	606	LC/MS Polar	535	1431	289.068	58-96-8	6029	C00299	HMDB00296	1.4031	1.2945	1.5838	1.6654	1.4527	1.59	1.2268	1.3379	1.5921	1.6089	1.3358	1.4562	1.5737	1.7054	1.6002	1.832	1.6406	1.6416	1.4891	1.5144	0.5476	0.4375	0.4632	0.5927	0.5699	0.578	0.5966	0.6472	0.5984	0.543	0.4781	0.4667	0.5614	0.4688	0.4089	0.5571	0.6723
2766	uridine 3'-monophosphate (3'-UMP)	Nucleotide	Pyrimidine Metabolism, Uracil containing	39764	LC/MS Neg	106	750	323.029	35170-0-7;35170-03-7	101543	C01368		0.8906	0.7997	1.473	3.0046	1.8847	2.0136	0.7873	0.9876	1.4542	2.0382	1.6579	4.4429	2.5163	1.3756	1.5575	5.909	2.0167	1.977	2.1775	3.4733	0.5982	0.3386	0.9407	1.3848	0.8967	0.57	0.7706	1.3386	0.8146	0.7993	0.5867	0.2988	0.7695	0.4732	0.4476	1.3242	0.9647
2763	uridine 5'-diphosphate (UDP)	Nucleotide	Pyrimidine Metabolism, Uracil containing	5345	LC/MS Neg	870	599.5	402.995	21931-53-3	6031	C00015	HMDB00295	1.7834	0.8672	0.621	0.4165	2.1973	0.4165	1.8106	0.4165	1.723	1.2129	1.3847	0.4165	1.4329	1	1.106	0.4165	1.2415	0.4165	1.7593	0.4165	0.4165	0.4165	0.4165	0.4165	0.4165	0.4165	0.4575	0.4165	0.4165	0.4165	0.4165	0.4165	0.5407	0.4165	0.609	0.4165	0.7864
2768	uridine-2',3'-cyclic monophosphate	Nucleotide	Pyrimidine Metabolism, Uracil containing	37137	LC/MS Neg	75	1090	305.018	40632-52-8	439715	C02355	HMDB11640	1.285	1.116	1.6494	2.2492	1.7882	1.5788	0.9341	0.9276	1.2536	1.7291	1.7043	3.7737	1.9926	1.1585	1.2659	4.2785	1.6582	1.2406	2.0991	2.2031	0.8035	0.6257	0.929	1.0202	0.8782	0.8391	0.8788	1.1501	0.816	0.9812	0.6559	0.6816	0.8638	0.8133	0.5587	1.0643	0.9173
307	valine	Amino Acid	Leucine, Isoleucine and Valine Metabolism	1649	LC/MS Pos Early	566	2479	118.086	72-18-4	6287	C00183	HMDB00883	2.8994	2.0644	1.7997	1.4657	2.7665	2.4868	1.814	1.6081	1.8683	1.7607	1.7767	1.2729	2.7935	2.4387	2.4254	2.0273	2.1589	1.8107	2.4348	1.8765	0.7108	0.5289	0.6538	0.5555	0.8029	0.6474	0.7458	0.5942	0.7415	0.6343	0.6966	0.6317	0.8555	0.769	0.7362	0.6651	0.8271
777	valylleucine	Peptide	Dipeptide	39994	LC/MS Pos Early	100003210	3138	231.17	22906-55-4	352039		HMDB29131	2.2963	0.9725	1.1015	1.0275	2.9503	3.5046	1.6518	1.6325	1.8017	1.9376	1.607	2.2726	2.9802	1.5377	1.7975	2.145	1.6705	0.7102	3.1645	2.4035	0.1726	0.4318	0.1726	0.8102	0.1737	0.7452	0.252	1.1248	0.4276	0.6189	0.1726	0.2092	0.4876	0.4109	0.2665	0.9174	0.1726
2683	xanthine	Nucleotide	Purine Metabolism, (Hypo)Xanthine/Inosine containing	3147	LC/MS Polar	1004	2023	151.026	69-89-6	1188	C00385	HMDB00292	1.0768	0.4335	0.7044	0.5175	0.4204	0.5288	0.3883	0.3865	0.3918	0.5335	0.4102	0.2909	1.701	1.5161	1.2372	0.9441	1.0283	0.8047	0.9443	0.8751	1.4622	1.2476	1.2271	1.0458	1.3395	1.0804	1.0951	0.9335	0.9863	1.0137	1.0664	1.0531	1.3247	1.2925	1.4843	1.0837	1.4399
2884	xanthopterin	Cofactors and Vitamins	Folate Metabolism	54728	LC/MS Neg	100006338	866	178.037		8397			0.2195	0.7697	0.994	0.6616	0.6845	0.5978	0.3227	0.6769	0.4063	0.5904	0.624	0.8558	0.4195	0.8376	0.6859	1.5559	0.238	0.5927	1.1604	1.0262	0.5731	1.0429	2.1469	2.0234	0.7307	1.415	3.0028	1.3037	2.0235	1.8206	2.7118	4.4083	2.6581	2.0797	0.6274	3.0338	2.637
2685	xanthosine	Nucleotide	Purine Metabolism, (Hypo)Xanthine/Inosine containing	15136	LC/MS Neg	100000299	1075.3	283.068	146-80-5	64959	C01762	HMDB00299	0.9464	1.0019	0.9454	1.0234	0.5879	0.6086	0.8184	0.6381	0.727	1.0895	0.9855	0.606	0.9569	0.952	1.4384	1.5102	8.3499	1.8477	3.183	2.3839	1.0145	0.8454	1.1096	0.6422	0.8677	0.6809	0.9052	0.7609	0.8057	0.6513	0.8886	0.7926	0.9503	0.9746	3.5926	3.3186	2.707
234	xanthurenate	Amino Acid	Tryptophan Metabolism	15679	LC/MS Neg	100000015	1476	204.03	59-007	5699	C02470	HMDB00881	1.2309	1.3679	1.1928	1.3034	0.8556	0.838	1.3409	1.5988	1.0415	0.9253	1.1952	1.1811	0.9279	0.9746	0.8478	0.9339	0.8737	0.8481	0.9961	0.9406	1.3872	1.2363	1.5591	1.3799	0.9736	1.0351	1.7575	1.5609	1.1007	1.2002	1.2479	1.3431	1.0987	1.118	0.9375	1.0048	0.9484
[truncated: 43 more columns]

## Sheet: DNA Normalized Imputed Data
PATHWAY SORT ORDER	BIOCHEMICAL	SUPER PATHWAY	SUB PATHWAY	COMPOUND ID	PLATFORM	CHEMICAL ID	RI	MASS	CAS	PUBCHEM	KEGG	HMDB	B1 Female Week 1 Replicate 1	B1 Female Week 1 Replicate 2	B2 Female Week 1 Replicate 1	B2 Female Week 1 Replicate 2	B3 Female Week 1 Replicate 1	B3 Female Week 1 Replicate 2	B4 Female Week 1 Replicate 1	B4 Female Week 1 Replicate 2	B5 Female Week 1 Replicate 1	B5 Female Week 1 Replicate 2	O1 Female Week 1 Replicate 1	O1 Female Week 1 Replicate 2	O2 Female Week 1 Replicate 1	O2 Female Week 1 Replicate 2	O3 Female Week 1 Replicate 1	O3 Female Week 1 Replicate 2	O4 Female Week 1 Replicate 1	O4 Female Week 1 Replicate 2	O5 Female Week 1 Replicate 1	O5 Female Week 1 Replicate 2	B1 Male Week 1 Replicate 1	B1 Male Week 1 Replicate 2	B2 Male Week 1 Replicate 1	B2 Male Week 1 Replicate 2	B3 Male Week 1 Replicate 1	B3 Male Week 1 Replicate 2	B4 Male Week 1 Replicate 1	B4 Male Week 1 Replicate 2	B5 Male Week 1 Replicate 1	B5 Male Week 1 Replicate 2	O1 Male Week 1 Replicate 1	O1 Male Week 1 Replicate 2	O2 Male Week 1 Replicate 1	O2 Male Week 1 Replicate 2	O3 Male Week 1 Replicate 1	O3 Male Week 1 Replicate 2	O4 Male Week 1 Replicate 1
1584	1,2-dilinolenoyl-GPC (18:3/18:3)*	Lipid	Phospholipid Metabolism	53179	LC/MS Pos Late	100009344	1800	778.538					0.9685	0.8915	0.8897	0.9905	0.7014	0.4452	0.4452	1.0095	0.4452	0.6714	0.6831	0.7783	0.687	0.9367	0.7039	0.6276	0.4452	0.5107	0.6305	0.6312	0.4452	0.4452	0.4452	0.4452	0.4452	0.4452	0.4452	0.4452	0.4452	0.4452	0.4452	0.4452	0.4452	0.4452	0.4452	0.4452	0.4452
2165	1,2-dilinoleoyl-galactosylglycerol (18:2/18:2)*	Lipid	Glycolipid Metabolism	54899	LC/MS Pos Late	100010879	2415	796.593		6535011			1.2246	0.8154	2.6627	1.7407	1.2132	1.2832	1.7901	1.8351	2.4998	1.6258	2.4315	1.9774	1.2597	2.243	1.1663	2.7675	1.153	1.1171	1.9927	1.4407	0.1021	0.2232	0.3189	0.5214	0.3825	0.2157	0.344	0.2902	0.341	0.3234	0.6268	1.3257	0.2051	0.3764	0.4193	0.42	0.2016
1577	1,2-dilinoleoyl-GPC (18:2/18:2)	Lipid	Phospholipid Metabolism	52603	LC/MS Pos Late	100008903	2006	782.569	998-06-1	5288075			1.3038	1.1439	1.3994	1.458	1.0988	1.2478	1.5275	1.3859	1.141	1.2952	1.4922	1.2443	1.1606	1.1542	1.1362	1.1856	1.0006	0.9689	0.9994	1.1507	0.3602	0.6727	0.2739	0.3358	0.3834	0.5822	0.3799	0.3184	0.3561	0.4523	0.7889	0.9008	0.8273	1.1508	0.7313	0.5643	0.3836
1578	1,2-dilinoleoyl-GPE (18:2/18:2)*	Lipid	Phospholipid Metabolism	53174	LC/MS Pos Late	100009217	2083	740.523		9546812			1.3136	1.2034	1.4017	1.3763	1.0284	1.0848	1.8371	1.6662	1.1671	1.2742	1.5373	1.0831	1.2649	1.3595	1.2261	1.1042	1.0373	0.938	1.0797	1.1423	0.385	0.6753	0.3185	0.3614	0.3602	0.5368	0.4445	0.3454	0.3822	0.4856	0.801	1.0106	0.8144	1.2075	0.8564	0.5713	0.4087
1579	1,2-dilinoleoyl-GPI (18:2/18:2)*	Lipid	Phospholipid Metabolism	52734	LC/MS Polar	100009185	923	857.519					1.5238	1.2466	1.8423	2.044	1.2509	1.0789	1.5611	1.3756	1.2775	1.1782	1.5314	1.151	1.0578	1.0532	1.0604	1.1234	0.9945	0.9289	1.2168	1	0.4877	0.5855	0.3112	0.3006	0.6067	0.6079	0.336	0.3067	0.2906	0.3923	0.7963	0.862	0.8098	0.98	0.8501	0.4502	0.4379
1516	1,2-dioleoyl-GPC (18:1/18:1)*	Lipid	Phospholipid Metabolism	52457	LC/MS Pos Late	100008905	2346	786.601	4235-95-4	10350317			1.3594	1.2477	1.4464	1.4227	1.0329	1.0807	1.1868	1.4654	1.0229	1.3961	1.0568	0.9771	1.4652	1.4636	1.3503	1.4226	1.1255	1.219	1.1606	1.3616	0.2888	0.4913	0.1953	0.2331	0.2184	0.3565	0.2471	0.17	0.274	0.3505	0.4341	0.5711	0.559	0.6958	0.4889	0.4106	0.2825
1561	1,2-dioleoyl-GPE (18:1/18:1)	Lipid	Phospholipid Metabolism	52609	LC/MS Pos Late	100008906	2485	744.554	4004-05-01	9546757			1.4362	1.3007	1.2278	1.1929	0.9793	1.1133	1.2583	1.3979	1.0517	1.2121	1.1396	1.0207	1.3707	1.3896	1.1875	1.2678	1.1121	1.085	1.1943	1.2815	0.3881	0.5935	0.2987	0.303	0.3095	0.4833	0.3277	0.25	0.2877	0.3813	0.5578	0.7216	0.5872	0.8434	0.6501	0.5253	0.351
1525	1,2-dipalmitoleoyl-GPC (16:1/16:1)*	Lipid	Phospholipid Metabolism	52472	LC/MS Pos Late	100008997	1992	730.538					1.305	1.1175	1.167	1.1476	1.0048	1.1547	1.2105	1.304	1.0947	1.2469	0.9952	0.7418	1.225	1.3742	1.0693	1.0527	1.0472	1.061	1.0757	1.1332	0.1955	0.4767	0.2898	0.4328	0.4289	0.3467	0.3728	0.3994	0.2923	0.491	0.3904	0.793	0.4051	0.6214	0.4602	0.4196	0.3018
1508	1,2-dipalmitoyl-GPC (16:0/16:0)	Lipid	Phospholipid Metabolism	19130	LC/MS Pos Late	100000657	2365	734.569	63-89-8	452110		HMDB00564	1.0714	0.9836	1.4985	1.5343	1.0803	1.1593	1.4739	1.4373	1.2413	1.4387	1.2205	1.1909	1.2802	1.2967	1.1742	1.2089	0.9928	1.0072	1.1081	1.2389	0.3007	0.5039	0.213	0.2485	0.3123	0.4769	0.3096	0.2624	0.3076	0.3875	0.616	0.7131	0.8017	1.0604	0.7563	0.5375	0.3409
1781	1-(1-enyl-palmitoyl)-2-linoleoyl-GPC (P-16:0/18:2)*	Lipid	Plasmalogen	52682	LC/MS Pos Late	100009009	2226	742.574					0.4494	0.4494	0.4494	0.4494	0.4494	0.4494	0.4494	0.4494	0.4494	0.4494	0.4494	0.4494	0.4494	0.4494	0.4494	0.4494	0.4494	0.4494	0.4494	0.4494	1.194	1.4282	1.3846	1.6859	1.1205	1.2107	1.1473	1.2689	1.4396	1.4895	1.3104	1.3527	0.8917	1.0655	0.9883	1.3365	1.0117
1770	1-(1-enyl-palmitoyl)-2-linoleoyl-GPE (P-16:0/18:2)*	Lipid	Plasmalogen	52677	LC/MS Pos Late	100009069	2351	700.528					0.4138	0.4138	0.4138	0.4138	0.4138	0.4138	0.4138	0.4138	0.4138	0.4138	0.4138	0.4138	0.4138	0.4138	0.4138	0.4138	0.4138	0.4138	0.4138	0.4138	1.3233	1.5605	1.4626	1.8166	1.111	1.166	1.3425	1.6139	1.7541	1.6309	1.2493	1.3985	1.1031	1.2027	1.1902	1.4906	1.2332
1772	1-(1-enyl-palmitoyl)-2-palmitoleoyl-GPC (P-16:0/16:1)*	Lipid	Plasmalogen	52713	LC/MS Pos Late	100009160	2218	716.559					0.4021	0.4021	0.4021	0.4021	0.4021	0.4021	0.4021	0.4021	0.4021	0.4021	0.4021	0.4021	0.4021	0.4021	0.4021	0.4021	0.4021	0.4021	0.4021	0.4021	1.6592	1.63	1.1999	1.425	0.8098	0.8582	0.9664	0.9051	1.3171	1.2409	0.9038	0.9728	0.7426	0.7756	0.6598	1.0341	1.1204
1790	1-(1-enyl-palmitoyl)-GPE (P-16:0)*	Lipid	Lysoplasmalogen	39270	LC/MS Pos Late	100003000	1558	438.298					0.1893	0.198	0.6241	0.7247	0.2726	0.3955	0.1965	0.3199	0.2828	0.4197	0.4957	0.7755	0.358	0.3855	0.441	0.714	0.4378	0.5585	0.5918	0.6699	3.0986	3.2214	4.0769	5.88	3.2052	3.7525	3.5375	4.6085	3.9652	3.56	3.4078	4.079	2.7475	2.9511	2.5388	4.4537	3.4681
1778	1-(1-enyl-stearoyl)-2-linoleoyl-GPE (P-18:0/18:2)*	Lipid	Plasmalogen	52748	LC/MS Pos Late	100009225	2633	728.559					0.7466	0.6651	0.7174	0.8229	0.6689	0.7045	0.6444	0.6945	0.5652	0.648	0.8018	0.9209	0.5909	0.6943	0.5766	0.7028	0.5112	0.5568	0.6568	0.6388	1.3972	1.6964	1.5542	1.808	1.3066	1.5895	1.3802	1.563	1.5943	1.4437	1.5886	1.8018	1.3342	1.6605	1.6349	1.7217	1.5803
1777	1-(1-enyl-stearoyl)-2-oleoyl-GPE (P-18:0/18:1)	Lipid	Plasmalogen	52614	LC/MS Pos Late	100008919	2950	730.574	144371-68-6				0.5579	0.5008	0.7345	0.6459	0.6154	0.5744	0.441	0.4705	0.308	0.3455	0.5318	0.7168	0.498	0.5336	0.487	0.5975	0.3552	0.4338	0.5187	0.5441	0.9872	1.2888	1.4492	1.6161	1.037	1.3365	0.9578	1.0149	0.9152	0.8685	1.1169	1.3116	1.0001	1.1201	0.9274	1.2373	1.2483
1794	1-(1-enyl-stearoyl)-GPE (P-18:0)*	Lipid	Lysoplasmalogen	39271	LC/MS Pos Late	100003001	1649	466.329					0.7061	0.6703	1.8151	2.2645	1.0604	0.987	0.5842	0.6966	0.7559	1.1039	1.1474	1.5817	0.9023	0.9527	0.9152	1.3226	0.9054	0.9925	1.1402	1.304	0.8105	0.7988	1.4287	1.5517	0.8082	1.0134	0.8331	1.0667	0.7493	0.7952	1.0993	1.141	0.7343	0.8613	0.9331	1.3618	1.0747
3082	1-kestose	Xenobiotics	Food Component/Plant	22012	LC/MS Neg	100000980	1054	503.162	470-69-9	440080	C03661	HMDB11729	1.1057	0.2759	0.8342	0.9919	0.9945	0.9989	0.5431	0.6323	0.9209	1.5446	0.5407	0.1606	0.928	0.7235	0.4631	0.3261	0.3745	0.3446	0.5648	0.3787	1.0345	0.8019	1.2005	1.3957	1.3562	0.3889	1.0808	1.2902	1.0011	1.1031	0.4973	0.3512	1.2365	1.59	0.8047	0.804	0.9404
1678	1-linolenoyl-GPC (18:3)*	Lipid	Lysolipid	45951	LC/MS Pos Late	100005350	1422	518.324					1.6502	1.1508	2.2265	3.2281	2.0006	1.7293	2.2175	1.7771	1.3463	1.1759	3.5395	6.2585	1.4328	1.3131	1.4477	3.643	1.8412	1	1.7763	1.9803	0.6265	0.1419	0.3589	0.2383	0.4456	0.2474	0.4098	0.2231	0.2339	0.1523	0.3023	0.2414	0.5621	0.2227	0.5045	0.2116	0.3769
2168	1-linoleoyl-2-linolenoyl-galactosylglycerol (18:2/18:3)*	Lipid	Glycolipid Metabolism	54898	LC/MS Pos Late	100010878	2209	794.578					0.9951	0.8296	2.5707	1.9304	1.1711	1.3228	1.4672	1.4191	1.7774	1.4018	1.9378	1.8039	1.3786	2.2169	1.0302	2.3404	0.8581	0.9317	1.4842	1.3102	0.2451	0.5098	0.5651	0.6967	0.4419	0.42	0.3992	0.2956	0.5974	0.3	0.7051	1.2835	0.2274	0.2274	0.3559	0.4923	0.2274
1521	1-linoleoyl-2-linolenoyl-GPC (18:2/18:3)*	Lipid	Phospholipid Metabolism	53176	LC/MS Pos Late	100009343	1939	780.554					1.5153	1.3592	1.716	1.7284	1.1032	1.1628	1.9264	1.7241	1.2747	1.4162	1.6168	1.2067	1.374	1.4338	1.338	1.1789	1.0992	0.9987	1.0453	1.2228	0.2881	0.5375	0.2215	0.2713	0.2448	0.3766	0.3198	0.2405	0.2566	0.3006	0.5638	0.7172	0.6644	0.9777	0.5723	0.3561	0.2663
1762	1-linoleoyl-GPA (18:2)*	Lipid	Lysolipid	52690	LC/MS Neg	100009082	5483	433.236				HMDB07856	1.5336	2.3781	2.7035	1.4331	2.3505	0.7797	2.5859	1.9233	2.0982	1	4.6466	5.9411	1.6321	0.2764	1.2882	4.1764	2.1158	0.9325	2.636	2.6012	0.343	0.3201	0.3591	0.1192	0.3487	0.8104	0.3587	0.5097	0.2293	0.1192	0.4214	0.7342	0.7896	0.4486	0.562	0.9369	0.4261
1676	1-linoleoyl-GPC (18:2)	Lipid	Lysolipid	34419	LC/MS Pos Late	100001395	1465	520.34		11988421	C04100	HMDB10386	1.7337	1.3699	2.6699	3.3135	2.4432	2.5134	2.1517	2.3117	1.6655	1.6664	3.5788	5.7899	1.7721	1.5376	1.7987	3.877	2.0734	1.47	1.9743	2.9568	0.4715	0.1834	0.2873	0.2117	0.5241	0.2909	0.3729	0.2568	0.2774	0.1736	0.3893	0.2729	0.5163	0.2555	0.4254	0.2667	0.377
1710	1-linoleoyl-GPE (18:2)*	Lipid	Lysolipid	36600	LC/MS Pos Late	100001570	1482	478.293		52925130		HMDB11507	1.4842	1.1212	2.2416	2.4564	1.65	1.4837	1.6644	1.7245	1.5835	1.6039	2.6565	3.8406	1.6328	1.4823	1.5778	2.8278	1.5635	1.2334	1.5683	1.8134	0.5615	0.2861	0.3911	0.2902	0.5792	0.4193	0.5066	0.3911	0.4221	0.2797	0.4914	0.3926	0.6545	0.4137	0.5754	0.4008	0.4876
1754	1-linoleoyl-GPG (18:2)*	Lipid	Lysolipid	54885	LC/MS Neg	100009227	5516	507.273					0.3613	2.6102	1.1835	5.3766	0.6828	2.3301	1	3.4957	0.5532	3.2346	2.5673	14.8333	0.5331	1.2409	0.4864	7.699	0.7265	2.5701	0.9567	4.74	0.1009	0.3477	0.1009	0.5249	0.1009	0.6534	0.1009	1.0129	0.1009	0.433	0.1009	0.7879	0.1009	0.7809	0.1009	0.9536	0.1009
1731	1-linoleoyl-GPI* (18:2)*	Lipid	Lysolipid	36594	LC/MS Neg	100001778	5494	595.289					0.5762	2.8053	1.3233	4.2523	1.1569	2.7948	0.8185	2.7574	0.6568	3.4214	2.6419	9.0503	0.6927	1.2859	0.5442	5.3094	0.8671	2.4365	1.2796	3.5279	0.03	0.2607	0.0175	0.2787	0.033	0.38	0.0175	0.3938	0.0175	0.2966	0.0175	0.4581	0.0378	0.4526	0.0631	0.467	0.0175
1740	1-linoleoyl-GPS (18:2)*	Lipid	Lysolipid	43676	LC/MS Neg	100004606	5500	520.268					0.4377	1.1344	1.2464	1.8813	1.415	1.2836	0.9204	1.1895	0.5714	1.4737	2.9367	4.7064	0.5545	0.4905	0.4388	2.2678	0.8438	1.0102	1.173	1.5503	0.0988	0.147	0.0988	0.0988	0.0988	0.2121	0.0988	0.3028	0.0988	0.0988	0.0988	0.2831	0.0988	0.2399	0.0988	0.2728	0.0988
1814	1-linoleoylglycerol (18:2)	Lipid	Monoacylglycerol	27447	LC/MS Neg	100001040	6477	279.233	2277-28-3	5283469			1.2939	0.9834	2.0083	1	1.4798	0.5392	1.9739	0.9162	1.462	1.2909	2.8491	2.4931	1.0567	0.2336	1.4668	1.0342	1.2531	0.6962	1.8626	1.1691	0.7035	0.2336	0.5845	0.7397	0.5953	0.9745	0.6747	0.6595	0.9842	0.721	0.7204	0.82	0.6545	0.3593	0.7918	0.6336	0.5839
2705	1-methyladenine	Nucleotide	Purine Metabolism, Adenine containing	1527	LC/MS Pos Early	54	2133	150.077	5142-22-3	78821	C02216	HMDB11599	0.8699	0.7336	0.7537	0.8439	0.718	0.8853	1.0256	1.0821	1.1594	1.2333	1.0676	0.8638	0.6074	0.5316	0.4934	0.481	0.6652	0.5651	0.7017	0.7573	4.4319	4.4655	4.2458	5.6918	4.2448	4.1442	3.922	4.535	4.9106	4.8455	3.6437	4.1051	2.8415	2.9499	2.8415	3.1808	3.7818
60	1-methylhistidine	Amino Acid	Histidine Metabolism	30460	LC/MS Pos Early	100001051	2755	170.092	332-80-9	92105	C01152	HMDB00001	1.1089	1.0505	1.2468	1.2852	1.0311	1.192	0.9927	1.0198	0.8895	1.0176	1.3884	1.4417	0.8554	1.0073	0.9075	1.0229	0.8988	1.0219	1.1522	1.2139	3.1294	3.3457	3.7458	4.279	3.2151	2.8821	3.4116	4.1609	3.5462	3.3358	2.972	3.3379	2.8512	3.2677	2.9688	3.3684	2.8766
76	1-methylimidazoleacetate	Amino Acid	Histidine Metabolism	32350	LC/MS Pos Early	100001208	2064	141.066	2625-49-2	75810	C05828	HMDB02820	0.3718	0.1793	0.3337	0.1793	0.1793	0.2652	0.258	0.4809	0.1793	0.2275	0.4599	0.1793	0.4198	0.1832	0.3105	0.1793	0.3668	0.1793	0.5679	0.1872	1.3067	1.1572	1.5251	1.6211	0.9714	0.9469	1.6358	1.1554	1.7043	1.444	1.4447	1	1.9767	1.261	1.3587	1.2427	1.6286
1803	1-myristoylglycerol (14:0)	Lipid	Monoacylglycerol	35625	LC/MS Neg	100001618	6353.3	227.202	75685-84-6	79050	C01885	HMDB11561	0.6606	0.6672	0.8673	0.4328	0.7744	0.5004	0.7699	0.5268	0.672	1.2356	1.1742	1.9034	0.5747	0.2692	1.4842	0.6893	0.7489	0.607	0.8852	0.7208	0.9564	0.8083	0.8815	1.1971	0.7508	1.5762	0.8979	1.2155	0.9585	1.3464	0.9441	0.5602	0.7933	0.899	0.9044	3.323	0.7216
1838	1-oleoyl-2-linoleoyl-glycerol (18:1/18:2)	Lipid	Diacylglycerol	46798	LC/MS Pos Late	100002989	3115	636.556	106292-55-1				1.3612	1.1305	0.881	0.8359	0.983	1.0227	1.3083	1.6438	0.9929	0.9054	1.1695	1.1958	0.6282	0.6632	1.2793	0.7666	0.6299	0.6778	0.5906	0.5352	1.7263	2.253	0.6984	0.7242	1.4908	1.1777	0.8223	1.1754	1.0172	1.251	1.2307	1.0071	1.0606	1.255	1.2493	0.9423	0.7722
1528	1-oleoyl-2-linoleoyl-GPC (18:1/18:2)*	Lipid	Phospholipid Metabolism	52453	LC/MS Pos Late	100008981	2165	784.585					1.3918	1.2105	1.2481	1.4883	1.0412	1.276	1.3786	1.3045	1.263	1.3248	1.3314	1.1486	1.1414	1.2338	1.0329	1.1554	1.0309	1.0086	0.9914	1.0982	0.4164	0.6819	0.2768	0.3231	0.3511	0.5403	0.3496	0.2968	0.3672	0.4707	0.6415	0.8008	0.6708	0.9704	0.7075	0.5319	0.3686
1580	1-oleoyl-2-linoleoyl-GPE (18:1/18:2)*	Lipid	Phospholipid Metabolism	52687	LC/MS Pos Late	100009078	2270	742.538		9546753		HMDB05349	1.3754	1.1566	1.1924	1.3202	0.9582	1.098	1.4195	1.3584	1.1011	1.1678	1.2959	1.0291	1.2153	1.2668	1.1087	1.1288	1.0307	0.9709	1.0406	1.055	0.4404	0.7671	0.3436	0.3767	0.3943	0.5791	0.4141	0.3651	0.382	0.4767	0.7325	0.8669	0.7156	1.1055	0.779	0.5883	0.4287
1531	1-oleoyl-2-linoleoyl-GPI (18:1/18:2)*	Lipid	Phospholipid Metabolism	52451	LC/MS Polar	100008979	902	859.534					1.4126	1.1271	1.7025	1.7928	1.1827	1.0482	1.561	1.3443	1.348	1.2732	1.3384	0.9955	1.2269	1.1643	1.19	1.1101	1.0045	1.0081	1.2969	1.049	0.3375	0.5305	0.256	0.2285	0.3386	0.3878	0.2752	0.1887	0.236	0.3047	0.5627	0.6074	0.5972	0.6964	0.614	0.3564	0.3
1839	1-oleoyl-3-linoleoyl-glycerol (18:1/18:2)	Lipid	Diacylglycerol	46799	LC/MS Pos Late	100002990	3223	636.556	104346-53-4				1.7129	1.7292	1.4799	1.5604	1.2964	1.4021	1.6473	2.0615	1.2563	1.4396	1.4575	1.7235	0.9736	1.2221	1.589	1.3469	0.9512	1.0125	1.0116	1.1494	1.1008	1.3686	0.496	0.5149	0.7864	0.934	0.5667	0.551	0.7138	0.9979	1.0021	0.8984	0.8599	1.0779	0.8545	0.7227	0.5349
1747	1-oleoylglycerophosphate (18:1)	Lipid	Lysolipid	36812	LC/MS Neg	100001671	5615	435.252	325465-93-8	5497152			0.5802	1.1155	1.4436	0.68	1.1051	0.2055	0.9083	1.2857	0.8329	0.0729	1.8437	0.0729	0.7482	0.0729	0.5783	1.7889	0.8495	0.7856	1.6037	0.934	0.0729	0.0729	0.0729	0.0729	0.0729	0.0729	0.0729	0.0729	0.0729	0.0729	0.0729	0.0729	0.0729	0.0729	0.0729	0.0729	0.0729
1673	1-oleoyl-GPC (18:1)	Lipid	Lysolipid	48258	LC/MS Pos Late	100001272	1540	522.355	19420-56-5	16081932		HMDB02815	1.8279	1.5499	2.3335	2.7518	2.1341	2.2418	2.0097	2.0713	1.9299	1.8857	2.9282	4.5043	2.0682	1.8622	1.7892	3.0855	2.0516	1.7879	2.1653	2.4808	0.3916	0.1864	0.2084	0.1712	0.4501	0.2266	0.2455	0.232	0.2155	0.1487	0.2747	0.2069	0.3358	0.2182	0.3183	0.26	0.2701
1706	1-oleoyl-GPE (18:1)	Lipid	Lysolipid	35628	LC/MS Pos Late	100001569	1554	480.308	89576-29-4	9547071		HMDB11506	1.469	1.3322	1.9156	2.1204	1.6224	1.6554	1.5116	1.5638	1.5357	1.5592	2.2409	2.6877	1.7594	1.4156	1.4877	2.4032	1.5968	1.5002	1.7362	1.6403	0.5688	0.4576	0.4042	0.3658	0.5205	0.3936	0.4115	0.5507	0.3827	0.2499	0.4953	0.3763	0.5671	0.4317	0.6911	0.5075	0.4556
1753	1-oleoyl-GPG (18:1)*	Lipid	Lysolipid	45968	LC/MS Neg	100005716	5610	509.288					0.2413	0.6008	1.2441	1.3581	0.657	0.4598	0.671	0.8325	0.5307	1.1794	1.9982	2.6515	0.5117	0.3014	0.5593	1.9875	0.9861	0.844	0.9858	1.1017	0.2413	0.2413	0.2413	0.2413	0.2413	0.2413	0.2413	0.2413	0.2413	0.2413	0.2413	0.2413	0.2413	0.2413	0.2413	0.2413	0.2413
1729	1-oleoyl-GPI (18:1)*	Lipid	Lysolipid	36602	LC/MS Neg	100001777	5599	597.304					0.3025	1.5792	1.0334	1.7872	0.8029	1.0631	0.5975	1.6019	0.4629	2.0902	1.9801	5.3105	0.5745	0.6212	0.3968	3.6192	0.7384	1.6593	1.2578	2.1163	0.0318	0.113	0.0318	0.0819	0.0318	0.1523	0.0318	0.1655	0.0318	0.1061	0.0318	0.1239	0.0318	0.1445	0.0318	0.1887	0.0318
1738	1-oleoyl-GPS (18:1)	Lipid	Lysolipid	19260	LC/MS Neg	100000630	5607	522.284		9547099			0.3544	2.754	1.12	3.4656	1	2.1164	0.7218	2.6958	0.5382	3.5855	2.3948	8.0163	0.4876	0.9176	0.3261	4.4636	0.5372	2.596	1.2029	2.8795	0.0225	0.4049	0.0225	0.3599	0.0225	0.807	0.0225	1.2854	0.0225	0.4036	0.0225	0.5289	0.0225	0.9506	0.0225	0.9573	0.0225
1812	1-oleoylglycerol (18:1)	Lipid	Monoacylglycerol	21184	LC/MS Neg	100000924	6500	281.249	111-03-5	5283468		HMDB11567	0.8961	0.9261	0.9364	0.6707	0.7499	0.6569	0.8989	0.9313	0.8341	1.1319	1.0482	2.0474	0.8239	0.2984	0.1924	0.9657	0.6823	0.7919	0.2076	0.6801	1.1344	0.6332	1.1252	0.7683	1.1669	1.2176	0.1382	1.1117	1.3378	0.7635	0.1382	0.1382	1.0043	0.6574	1.2006	0.7184	1.1246
1573	1-palmitoleoyl-2-linolenoyl-GPC (16:1/18:3)*	Lipid	Phospholipid Metabolism	53180	LC/MS Pos Late	100009345	1850	754.538					1.897	1.695	1.8408	1.7731	1.2318	1.4223	2.0756	2.2593	1.609	1.6845	1.4792	1.1061	1.5759	1.744	1.506	1.2716	1.4147	1.2777	1.309	1.3654	0.1913	0.3955	0.158	0.2138	0.1922	0.2684	0.2248	0.1763	0.1612	0.2524	0.3931	0.6031	0.4586	0.7182	0.4379	0.2727	0.2053
1572	1-palmitoleoyl-2-linoleoyl-GPC (16:1/18:2)*	Lipid	Phospholipid Metabolism	52683	LC/MS Pos Late	100009075	2003	756.554					1.2986	1.1614	1.2669	1.3001	1.1387	1.221	1.3354	1.3779	1.177	1.3469	1.2561	1.0291	1.1367	1.2243	1.1133	1.0706	1.0507	1.0769	1.0591	1.201	0.2395	0.4806	0.1905	0.234	0.2668	0.3605	0.2641	0.2037	0.263	0.3418	0.5094	0.68	0.5439	0.7961	0.4991	0.3925	0.2884
1837	1-palmitoleoyl-2-oleoyl-glycerol (16:1/18:1)*	Lipid	Diacylglycerol	52632	LC/MS Pos Late	100009053	3035	610.54		9543694		HMDB07131	1.174	0.8702	1.0065	0.8942	0.9699	1.0776	0.9903	1.2028	0.8899	0.9783	1.21	1.1303	1.1908	1.3161	1.6554	1.1399	0.9591	1.0454	0.925	0.8622	0.9939	1.3355	0.6725	0.6645	1.1264	0.8823	0.6428	0.7995	0.8765	0.9773	1.0367	0.6598	1.1061	1.3047	1.2068	0.9574	0.7168
1522	1-palmitoleoyl-2-oleoyl-GPC (16:1/18:1)*	Lipid	Phospholipid Metabolism	52458	LC/MS Pos Late	100008983	2155	758.569					1.4722	1.3369	1.6403	1.3568	1.0874	1.4459	1.4	1.6454	1.2978	1.6147	1.2841	1.0883	1.5945	1.4783	1.4604	1.361	1.2471	1.1546	1.3301	1.6301	0.3026	0.433	0.2047	0.2215	0.168	0.2947	0.2317	0.2152	0.2198	0.3448	0.2932	0.6145	0.4419	0.5585	0.4551	0.4226	0.1587
1840	1-palmitoleoyl-3-oleoyl-glycerol (16:1/18:1)*	Lipid	Diacylglycerol	52631	LC/MS Pos Late	100009054	3154	610.54					1.3584	1.6142	1.3085	1.7642	0.9345	1.649	1.3425	2.3331	1.0441	1.6293	1.2893	2.0661	1.4438	2.4895	1.7519	2.2803	1.2481	1.6443	1.3164	1.8369	0.4552	0.8116	0.2989	0.3793	0.3885	0.6085	0.2679	0.3317	0.3846	0.664	0.5974	0.4953	0.5429	0.9559	0.4889	0.6615	0.3131
1667	1-palmitoleoyl-GPC* (16:1)*	Lipid	Lysolipid	33230	LC/MS Pos Late	100001511	1450	494.324		24779461		HMDB10383	1.6192	1.3983	2.1315	2.4202	2.1536	2.2116	2.0048	2.02	1.7696	1.7909	3.1799	4.0613	2.3568	1.8901	1.7145	3.6356	2.4967	1.8818	2.4616	2.7371	0.2826	0.1418	0.2135	0.2059	0.3456	0.1827	0.2417	0.2704	0.2295	0.1969	0.2292	0.1988	0.3423	0.1819	0.2897	0.1842	0.2823
2170	1-palmitoyl-2-linolenoyl-galactosylglycerol (16:0/18:3)*	Lipid	Glycolipid Metabolism	54900	LC/MS Pos Late	100010894	2455	770.578					0.2546	0.2546	0.2546	0.2546	0.2546	0.2546	0.2546	0.2546	0.2546	0.2546	0.2546	0.2546	0.2546	0.2546	0.2546	0.2546	0.2546	0.2546	0.2546	0.2546	0.2546	0.6508	0.7219	1.2822	0.7149	0.4031	0.7167	0.9501	0.7216	0.6806	1.3659	3.4797	0.5595	0.8446	1.2578	1.0074	0.7296
2171	1-palmitoyl-2-linoleoyl-galactosylglycerol (16:0/18:2)*	Lipid	Glycolipid Metabolism	54901	LC/MS Pos Late	100010893	2731	772.593					0.0187	0.0187	0.0836	0.0187	0.0296	0.0444	0.0187	0.0321	0.0187	0.0187	0.066	0.0621	0.0187	0.0538	0.0306	0.0998	0.0266	0.0312	0.0739	0.0497	0.3642	1.1229	1.0847	1.9231	0.9624	0.5183	1.1917	1.411	1.0903	1.141	2.8257	6.3181	0.8899	1.0998	1.5831	1.8279	1.1038
1841	1-palmitoyl-2-linoleoyl-glycerol (16:0/18:2)*	Lipid	Diacylglycerol	52633	LC/MS Pos Late	100009052	3080	610.54		9543695		HMDB05207,HMDB07103	1.3846	0.9902	0.8375	0.5998	1.1939	0.7201	1.1387	1.213	0.9736	0.646	1.4959	1.2338	0.3013	0.9605	1.2663	0.4724	0.5287	0.3909	0.4963	0.387	2.0664	1.9857	0.9985	0.8555	2.0803	1.0966	1.0245	1.283	1.3168	1.2247	1.5708	1.1936	1.1099	1.0015	1.7905	1.0819	1.022
1511	1-palmitoyl-2-linoleoyl-GPC (16:0/18:2)	Lipid	Phospholipid Metabolism	42446	LC/MS Pos Late	1537	2160	758.569	40811-94-7	5287971			1.2606	1.0585	1.218	1.5913	1.1548	1.2425	1.448	1.3141	1.3349	1.348	1.4818	1.2349	1.1484	1.3299	1.0498	1.0994	1.1507	1.1438	1.0852	1.1006	0.3557	0.65	0.3025	0.403	0.4194	0.5908	0.3895	0.3598	0.4088	0.5085	0.8418	1.0725	0.7819	1.1429	0.7832	0.5612	0.46
1543	1-palmitoyl-2-linoleoyl-GPE (16:0/18:2)	Lipid	Phospholipid Metabolism	42449	LC/MS Pos Late	100001870	2275	716.523		9546747		HMDB05322	1.4651	1.1699	1.0842	1.1685	1.0678	1.2757	1.4849	1.3846	1.2119	1.2624	1.3351	0.9803	1.0173	1.2566	1.1308	0.9664	1.0222	0.9437	0.9422	0.9104	0.7677	1.0045	0.5281	0.6003	0.6989	1.0774	0.7384	0.6576	0.6665	0.65	1.11	1.3391	0.7696	1.1174	0.8592	0.8531	0.6651
1530	1-palmitoyl-2-linoleoyl-GPI (16:0/18:2)	Lipid	Phospholipid Metabolism	52450	LC/MS Polar	1528	910	833.519					1.403	1.3015	1.5716	1.5361	1.4263	1.2733	1.5111	1.4197	1.4516	1.5173	1.4541	1.0161	1.3166	1.3684	1.238	1.3856	1.2786	1.0149	1.431	1.2864	0.2445	0.3173	0.122	0.1397	0.2293	0.3326	0.165	0.1387	0.1847	0.2259	0.4986	0.5754	0.4435	0.6911	0.5094	0.3091	0.2297
1510	1-palmitoyl-2-oleoyl-GPC (16:0/18:1)	Lipid	Phospholipid Metabolism	52461	LC/MS Pos Late	1539	2358	760.585	26853-31-6;26853-31-6	6436017			1.3482	1.1599	1.4449	1.4232	1.1385	1.2907	1.3536	1.4276	1.2461	1.4641	1.3075	1.1169	1.233	1.2569	1.1617	1.1922	1.1511	1.1716	1.1882	1.2863	0.2502	0.406	0.1735	0.1929	0.2104	0.3237	0.2278	0.1901	0.2266	0.287	0.4664	0.5904	0.4845	0.7022	0.4995	0.3808	0.2472
1536	1-palmitoyl-2-oleoyl-GPE (16:0/18:1)	Lipid	Phospholipid Metabolism	19263	LC/MS Pos Late	1526	2509	718.538	26662-94-2	5283496		HMDB05320	1.3735	1.1337	1.1778	1.16	1.0798	1.2082	1.3597	1.3685	1.0505	1.1422	1.2626	1.0069	1.1725	1.2439	1.0903	1.0877	1.0728	0.9931	1.0715	1.1304	0.4142	0.6657	0.3099	0.3146	0.328	0.5014	0.3686	0.298	0.3439	0.3814	0.5611	0.7009	0.616	0.8828	0.6614	0.508	0.3794
1523	1-palmitoyl-2-palmitoleoyl-GPC (16:0/16:1)*	Lipid	Phospholipid Metabolism	52470	LC/MS Pos Late	100008984	2160	732.554					0.825	0.8686	1.0157	1.0446	0.8723	1.0037	0.9943	1.0385	0.8482	1.1491	0.8438	0.8017	0.9576	1.0142	0.9096	0.8919	0.9217	0.9218	0.959	0.9715	0.339	0.8122	0.6808	1.0188	0.8225	0.5783	0.8721	1.0571	0.6558	0.9843	0.8044	1.7555	0.662	0.975	0.9455	0.9587	0.5944
1560	1-palmitoyl-2-stearoyl-GPC (16:0/18:0)	Lipid	Phospholipid Metabolism	52616	LC/MS Pos Late	100008921	2653	762.601	59403-51-9				1.3353	1.1335	1.629	1.5147	1.0575	1.0652	1.2341	1.3386	1.1053	1.4432	1.1304	1.1835	1.2777	1.4595	1.2232	1.2511	0.9918	1	1.2258	1.3178	0.2886	0.4717	0.1666	0.1583	0.239	0.4491	0.203	0.1567	0.1768	0.3626	0.5372	0.6335	0.72	0.9603	0.6867	0.4328	0.294
[truncated: 392 more rows]
[truncated: 43 more columns]
