# Supplementary material for: Selection for Postponed Senescence in Drosophila melanogaster Reveals Distinct Metabolic Aging Trajectories Modifiable by the Angiotensin‐Converting Enzyme Inhibitor Lisinopril
Source: Aging Cell. 2026 Jan 14;25(2):e70375. doi: 10.1111/acel.70375 (PMC12803505; doi:10.1111/acel.70375)
Supplement: Supplementary file 4 — Table S3: Metabolic pathway analysis performed with MetaboAnalyst using the enrichment hypergeometric test and the D. melanogaster KEGG pathway library. Total refers to the number of metabolites in each metabolite set. Expected indicates the number of overlapping metabolites expected by chance. Hits represents the number of input metabolites overlapping with the metabolite set. Significantly enriched sets were identified using a false discovery rate (FDR)‐adjusted p‐value threshold of < 0.05. [file ACEL-25-e70375-s005.xlsx]

## Sheet: Sheet1
Enrichment pathways	total	expected	hits	Raw p	FDR
Arginine biosynthesis	13	2.0075	10	1.1337e-06	8.7296e-05
Alanine, aspartate and glutamate metabolism	23	3.5518	12	3.6214e-05	0.0013942
One carbon pool by folate	23	3.5518	11	0.00021652	0.0051382
Valine, leucine and isoleucine biosynthesis	8	1.2354	6	0.00026692	0.0051382
Glycerophospholipid metabolism	32	4.9416	13	0.00042697	0.0055166
Pyrimidine metabolism	40	6.177	15	0.00042986	0.0055166
Nicotinate and nicotinamide metabolism	9	1.3898	6	0.00069853	0.0076838
Pantothenate and CoA biosynthesis	20	3.0885	9	0.0014639	0.01409
Glutathione metabolism	26	4.0151	10	0.0033242	0.027918
Riboflavin metabolism	3	0.46328	3	0.0036258	0.027918
Citrate cycle (TCA cycle)	20	3.0885	8	0.0065532	0.045872
Glycine, serine and threonine metabolism	29	4.4783	10	0.0082133	0.048648
Arginine and proline metabolism	29	4.4783	10	0.0082133	0.048648
