# Supplementary material for: Selection for Postponed Senescence in Drosophila melanogaster Reveals Distinct Metabolic Aging Trajectories Modifiable by the Angiotensin‐Converting Enzyme Inhibitor Lisinopril
Source: Aging Cell. 2026 Jan 14;25(2):e70375. doi: 10.1111/acel.70375 (PMC12803505; doi:10.1111/acel.70375)
Supplement: Supplementary file 5 — Table S4: A three‐way ANOVA of DNA‐normalized and log‐transformed metabolites was performed to assess the main effects of selection line, sex, and age, as well as their interactions. The table reports the raw p‐values and corresponding q‐values (FDR‐adjusted p‐values) for each factor. Each metabolite is annotated with a Super pathway and Sub pathway, based on Metabolon's proprietary classification system. B denotes the five B lines and O denotes the five O lines. W1 and W5 denotes weeks one and five, respectively. F indicates females and M males. [file ACEL-25-e70375-s004.xlsx]

## Sheet: Sheet1
										Statistical Values
										Three-Way ANOVA														Age Differences								Line Differences								Sex Differences									Group Means
										Line Main Effect		Sex Main Effect		Age Main Effect		Line × Sex Interaction		Line × Age Interaction		Sex × Age Interaction		Line × Sex × Age Interaction		B_F_W5 B_F_W1		B_M_W5 B_M_W1		O_F_W5 O_F_W1		O_M_W5 O_M_W1		O_F_W1 B_F_W1		O_F_W5 B_F_W5		O_M_W1 B_M_W1		O_M_W5 B_M_W5		B_M_W1 B_F_W1		B_M_W5 B_F_W5		O_M_W1 O_F_W1		O_M_W5 O_F_W5			B_F_W1
Pathway Sort Order	Super Pathway	Sub Pathway	Biochemical Name	Platform	Comp ID	KEGG	HMDB	PUBCHEM	X	p-value	q-value	p-value	q-value	p-value	q-value	p-value	q-value	p-value	q-value	p-value	q-value	p-value	q-value	p-value	q-value	p-value	q-value	p-value	q-value	p-value	q-value	p-value	q-value	p-value	q-value	p-value	q-value	p-value	q-value	p-value	q-value	p-value	q-value	p-value	q-value	p-value	q-value	X
1	Amino Acid	Glycine, Serine and Threonine Metabolism	glycine	LC/MS pos early	58	C00037	HMDB00123	750		0.1707	0.084	0.0019	0.0002	0.1025	0.04	0.5108	0.3708	0.2829	0.2403	0.8744	0.384	0.285	0.409	0.3691	0.1257	0.7409	0.3391	0.3665	0.2501	0.0718	0.075	0.7206	0.5926	0.7171	0.3484	0.9545	0.5108	0.0391	0.0607	0.1904	0.055	0.0126	0.0033	0.0865	0.0203	0.4152	0.1016		0.9635
4			sarcosine	LC/MS pos early	1516	C00213	HMDB00271	1088		3.2527e-07	1.7254e-06	0.0004	3.421e-05	1.6962e-11	3.4937e-11	0.3478	0.3199	9.7974e-05	0.0003	2.3953e-05	0.0001	0.9619	0.6698	0.0003	0.0004	3.65e-12	2.634e-11	0.7579	0.4075	8.6762e-05	0.0003	0.7622	0.6026	3.9334e-05	0.0002	0.2337	0.2418	9.0316e-07	1.1552e-05	0.0005	0.0002	0.3774	0.0752	1.9421e-05	7.9764e-06	0.9168	0.2031		1.0348
5			dimethylglycine	LC/MS pos early	5086	C01026	HMDB00092	673		0.0012	0.0014	0.0827	0.0064	8.2885e-05	6.1796e-05	0.4913	0.3674	7.3437e-08	8.9518e-07	0.1599	0.1112	0.0681	0.1866	0.0009	0.0009	3.5954e-09	1.4991e-08	0.4889	0.2987	0.2632	0.2002	0.4699	0.4785	0.001	0.0026	0.0632	0.101	8.4689e-08	1.6536e-06	0.6825	0.1692	0.0055	0.0015	0.4558	0.0937	0.7515	0.1727		0.2479
6			betaine	LC/MS pos early	3141	C00719	HMDB00043	247		0.0681	0.0408	0.0001	1.3496e-05	0.0005	0.0003	0.0732	0.1467	0.0012	0.0029	0.0957	0.0742	0.0424	0.1511	0.1051	0.0476	8.2868e-07	2.1012e-06	0.7327	0.403	0.9717	0.5135	0.0153	0.0516	0.2396	0.1649	0.0079	0.0223	0.0087	0.0181	0.3016	0.0831	8.4989e-06	3.3624e-06	0.2014	0.0439	0.3654	0.0908		0.6127
9			serine	LC/MS pos early	1648	C00065	HMDB00187	5951		0.2763	0.1252	2.8153e-08	3.2903e-09	0.8567	0.241	0.3785	0.3289	0.1038	0.1153	0.944	0.4046	0.0226	0.114	0.0571	0.0292	0.6419	0.3018	0.0446	0.0496	0.8302	0.4669	0.0398	0.1042	0.0637	0.0587	0.5175	0.3752	0.1868	0.1913	0.0002	0.0001	0.1456	0.0319	0.0177	0.0047	1.2765e-05	5.9365e-06		1.2381
10			N-acetylserine	LC/MS polar	37076		HMDB02931	65249		0.0082	0.0071	8.2543e-06	8.4452e-07	0.0148	0.0075	0.7771	0.4206	1.2374e-05	5.4983e-05	0.0469	0.0457	0.2167	0.3507	0.1413	0.0608	0.4788	0.2415	0.0536	0.0575	1.5965e-06	7.0901e-06	0.6134	0.5482	0.0044	0.0076	0.146	0.1764	2.8278e-05	0.0002	0.0653	0.0204	0.01	0.0026	0.366	0.0769	8.1596e-05	3.5117e-05		1.1391
14			threonine	LC/MS pos early	1284	C00188	HMDB00167	6288		2.6189e-05	6.698e-05	0	0	0.3078	0.1033	0.0156	0.0555	0.8682	0.4841	0.0508	0.0478	0.972	0.6718	0.5635	0.1723	0.154	0.0986	0.7061	0.3894	0.1203	0.1107	0.3675	0.4355	0.2713	0.1803	0.001	0.0051	0.0007	0.0024	3.3e-14	4e-14	1.9459e-10	1.2598e-10	1.5804e-09	1.1718e-09	4.4597e-06	2.2102e-06		1.2339
15			N-acetylthreonine	LC/MS polar	33939			152204		0.113	0.0615	1.7625e-05	1.7734e-06	0.0618	0.0265	0.0797	0.1505	2.793e-06	1.6866e-05	0.0123	0.016	0.0265	0.1201	0.286	0.1033	1.0539e-07	3.3515e-07	0.0852	0.082	0.1531	0.131	0.1388	0.2477	0.1899	0.138	0.0509	0.0843	9.2972e-07	1.1552e-05	0.0003	0.0001	0.3181	0.0646	0.0013	0.0004	0.0033	0.0012		1.1569
17			phosphothreonine	LC/MS pos early	37453	C12147		1016		0.6632	0.2374	0.4094	0.0292	9.3522e-06	8.1181e-06	0.4086	0.336	0.2648	0.2301	0.4138	0.2205	0.5218	0.5332	0.0033	0.0027	0.0056	0.0058	0.0127	0.0174	0.2792	0.2083	0.6634	0.5684	0.9657	0.4235	0.8036	0.4702	0.1334	0.1538	0.3608	0.0969	0.4609	0.0894	0.4664	0.0955	0.4656	0.1131		0.4503
18			homoserine	LC/MS pos early	18351	C00263	HMDB00719	12647		2.8178e-08	2.5223e-07	1.416e-12	1.98e-13	0.0496	0.0219	0.1785	0.2303	0.0794	0.0964	0.7474	0.3436	0.06	0.174	0.4955	0.1562	0.37	0.1983	0.0037	0.0062	0.4432	0.2989	5.6663e-05	0.0008	0.5569	0.2903	0.0004	0.0022	0.0002	0.0011	8.6017e-05	3.9019e-05	2.0088e-07	9.5952e-08	1.1523e-05	4.9512e-06	0.0154	0.005		0.9426
19			2-methylserine	LC/MS pos early	53229			94309		0.4577	0.1831	0.6731	0.0468	0.04	0.0182	0.8442	0.4372	0.3707	0.2826	0.4471	0.2357	0.8316	0.6294	0.0509	0.0269	0.3171	0.1781	0.3866	0.2573	0.7498	0.4348	0.3069	0.3929	0.9324	0.4136	0.5383	0.3797	0.9452	0.6009	0.4267	0.1111	0.8589	0.1526	0.6986	0.1371	0.8715	0.1948		0.7394
21			homoserine lactone	LC/MS pos early	15696	C02926		445963		1.8459e-07	1.1674e-06	0	0	0.0298	0.014	0.7539	0.4166	0.3791	0.2871	0.3365	0.1937	0.6411	0.5842	0.1974	0.0783	0.0759	0.0554	0.9587	0.4716	0.1707	0.1415	0.0207	0.066	0.0004	0.0012	0.014	0.0338	0.0045	0.0102	0	0	0	0	0	0	0	0		0.5268
27		Alanine and Aspartate Metabolism	alanine	LC/MS pos early	1126	C00041	HMDB00161	5950		0.8654	0.2863	1.2812e-09	1.6154e-10	0.9039	0.2491	0.9264	0.4567	0.9129	0.5	0.0655	0.0562	0.0667	0.1866	0.9989	0.2718	0.992	0.416	0.0842	0.0818	0.0513	0.0575	0.4051	0.4433	0.3633	0.2162	0.2676	0.2631	0.3957	0.3297	0.001	0.0004	0.001	0.0003	8.3207e-07	4.1497e-07	0.1007	0.0284		0.8448
28			N-acetylalanine	LC/MS polar	1585	C02847	HMDB00766	88064		0.0124	0.0103	0	0	1e-14	2.9e-14	0.4136	0.3387	0.3327	0.265	0.3471	0.1974	0.1252	0.2553	1.3292e-05	2.4322e-05	0.0001	0.0002	0.0001	0.0004	6.0343e-09	5.3842e-08	0.5613	0.5175	0.2501	0.1697	0.0042	0.0143	0.668	0.4856	1.803e-08	1.2571e-08	2.1634e-07	1.0209e-07	0.0002	6.0748e-05	1.075e-08	7.1272e-09		1.5166
30			aspartate	LC/MS pos early	443	C00049	HMDB00191	5960		3.0836e-05	7.4856e-05	7.0167e-07	7.6421e-08	8.962e-05	6.6409e-05	0.0208	0.064	0.0489	0.0669	0.0005	0.0016	0.2437	0.3733	0.8724	0.2458	0.0238	0.0211	0.507	0.3075	5.7646e-07	2.7861e-06	0.5317	0.5008	0.1496	0.1166	0.0734	0.1099	3.967e-06	3.8261e-05	0.7633	0.1866	0.0071	0.0019	0.1405	0.0315	2.0022e-08	1.3011e-08		1.3467
32			asparagine	LC/MS pos early	512	C00152	HMDB00168	6267		0.0188	0.0148	2.2616e-05	2.2459e-06	6.5326e-05	5.089e-05	0.4881	0.3664	0.0002	0.0006	0.0005	0.0016	0.7528	0.6105	0.0187	0.0113	2.0288e-07	5.8564e-07	0.0724	0.0726	0.035	0.0436	0.2113	0.3096	0.0041	0.0072	0.8046	0.4702	0.0013	0.004	0.3479	0.0941	5.5642e-05	2.0273e-05	0.9458	0.1785	0.0002	8.7202e-05		1.1445
33			N-acetylasparagine	LC/MS pos early	33942		HMDB06028	99715		0.0311	0.0222	0.0014	0.0001	0.0746	0.0314	0.0468	0.1084	0.0002	0.0006	0.2552	0.1571	0.3093	0.42	0.2705	0.1002	0.3267	0.1813	0.0806	0.0797	0.0002	0.0005	0.1801	0.2896	0.1305	0.1052	0.7239	0.4415	1.9284e-05	0.0001	0.008	0.0029	0.0111	0.0029	0.0878	0.0205	0.6612	0.1556		0.7683
34			N-acetylaspartate (NAA)	LC/MS polar	22185	C01042	HMDB00812	65065		0.0113	0.0095	1.615e-12	2.25e-13	0.0053	0.003	0.0953	0.1658	0.2539	0.2231	0.2486	0.155	0.2526	0.3805	0.0483	0.026	0.0473	0.0376	0.7689	0.4091	0.0469	0.0544	0.1126	0.2161	0.4879	0.2661	0.0355	0.0659	0.0352	0.0558	0.0011	0.0004	0.001	0.0003	0.0002	6.3508e-05	2.4257e-08	1.5356e-08		2.5966
36			N-methylalanine	LC/MS pos early	37069	C02721	HMDB01906	5288725;6971259		0.0797	0.0458	2.4061e-07	2.6879e-08	3.3482e-08	3.9125e-08	0.644	0.3953	7.5416e-07	5.3821e-06	0.0057	0.0096	0.507	0.5332	0.0001	0.0002	1.0048e-10	5.3865e-10	0.4813	0.2974	0.1445	0.1269	0.2133	0.3108	0.0008	0.0021	0.0196	0.0419	0.0004	0.0015	0.3914	0.1042	3.9711e-05	1.4743e-05	0.05	0.0122	8.2026e-05	3.5148e-05		0.6016
41		Glutamate Metabolism	glutamate	LC/MS pos early	57	C00025	HMDB00148	611		0.0018	0.0019	0.0425	0.0034	8e-15	2.4e-14	0.1364	0.2057	0.2771	0.2365	0.0024	0.0049	0.89	0.6478	0.006	0.0044	1.3633e-07	4.1503e-07	0.0003	0.0009	7.898e-10	7.6343e-09	0.1814	0.2896	0.6954	0.3396	0.0038	0.013	0.0826	0.1031	0.7813	0.1896	0.0015	0.0005	0.1762	0.0389	0.0581	0.0171		0.9168
42			glutamine	LC/MS pos early	53	C00064	HMDB00641	5961		0.0166	0.0133	2.2697e-07	2.545e-08	0.0476	0.0211	0.4981	0.3674	0.1658	0.1607	0.0066	0.0106	0.9166	0.6546	0.1027	0.0468	0.3028	0.1717	0.0023	0.0041	0.7978	0.4548	0.418	0.4496	0.0232	0.0272	0.812	0.4705	0.1295	0.15	2.16e-05	1.0388e-05	0.0677	0.0156	0.0002	5.9543e-05	0.2887	0.0734		0.8075
43			N-acetylglutamate	LC/MS polar	15720	C00624	HMDB01138	70914		0.0064	0.0058	2.517e-12	3.49e-13	0.2013	0.0719	0.3977	0.3347	0.0472	0.065	0.6313	0.3028	0.0248	0.1201	0.31	0.1086	0.0841	0.0593	0.4562	0.2911	0.0126	0.0209	0.4021	0.4433	0.2681	0.1792	0.0002	0.0012	0.7459	0.5201	0.0191	0.0065	2.0037e-06	8.5305e-07	4.6661e-07	2.4133e-07	0.0004	0.0002		0.7136
44			N-acetylglutamine	LC/MS pos early	33943	C02716	HMDB06029	182230		0.34	0.1485	5.0415e-06	5.2826e-07	0.0004	0.0003	0.0089	0.0377	0.0598	0.077	0.3831	0.2101	0.4984	0.5302	0.0006	0.0007	0.0462	0.0369	0.3237	0.2311	0.4283	0.2932	0.0341	0.0923	0.6666	0.3312	0.2308	0.241	0.0171	0.0312	1.8372e-05	8.8768e-06	0.0034	0.001	0.2261	0.0486	0.3093	0.078		0.4853
46			gamma-aminobutyrate (GABA)	LC/MS pos early	1416	C00334	HMDB00112	119		7.3682e-06	2.5739e-05	0	0	0.1355	0.0511	0.8309	0.4334	0.4213	0.3082	0.0004	0.0012	0.0689	0.187	0.0024	0.002	0.0171	0.0155	0.0389	0.0448	0.8309	0.4669	0.0488	0.1202	0.0033	0.0062	0.0005	0.0029	0.3296	0.2906	0	0	1.024e-12	8.02e-13	0	0	0	0		0.525
47			carboxyethyl-GABA	LC/MS pos early	40007		HMDB02201	2572		0.9183	0.2989	8.5696e-05	8.2668e-06	0.0103	0.0054	0.2647	0.2768	0.0056	0.0106	0.7601	0.346	0.729	0.6086	0.0081	0.0057	0.0072	0.0073	0.8289	0.4278	0.6632	0.3959	0.524	0.4992	0.0659	0.0604	0.0381	0.0684	0.2789	0.2605	0.1382	0.0413	0.1278	0.0283	0.004	0.0012	0.0234	0.0073		0.6306
52			glutamate, gamma-methyl ester	LC/MS pos early	33487			68662		2.4802e-05	6.4812e-05	0.0013	0.0001	6.5784e-11	1.269e-10	0.1903	0.2361	0.1652	0.1607	0.3203	0.1867	0.1411	0.278	5.5154e-05	7.8621e-05	9.1743e-06	1.7931e-05	4.0464e-05	0.0002	0.0635	0.0682	0.1062	0.2078	0.1255	0.1016	0.1459	0.1764	4.2479e-05	0.0003	0.0396	0.0129	0.0118	0.0031	0.0267	0.0068	0.821	0.1852		0.768
53			pyroglutamine*	LC/MS pos early	46225			134508		3.7798e-05	8.6534e-05	6.9431e-05	6.7406e-06	6.359e-12	1.3558e-11	0.7476	0.4166	0.0029	0.006	0.9916	0.4123	0.7448	0.6096	1.5456e-07	4.9862e-07	6.0097e-07	1.5584e-06	0.0189	0.0245	0.0082	0.0151	0.7439	0.6017	0.0004	0.0011	0.3315	0.3018	0.0004	0.0014	0.0171	0.006	0.0388	0.0093	0.0773	0.0184	0.0385	0.0116		0.6787
58		Histidine Metabolism	histidine	LC/MS pos early	59	C00135	HMDB00177	6274		0.008	0.0069	0	0	0	0	0.1464	0.2131	0.8172	0.4722	0.3943	0.2132	0.3467	0.4547	1.5418e-07	4.9862e-07	7.8635e-11	4.3395e-10	8.0249e-09	1.0815e-07	1.1704e-08	8.2278e-08	0.3262	0.4054	0.7853	0.3704	0.1355	0.1694	0.0089	0.0184	2.0314e-07	1.2341e-07	1.0522e-10	6.985e-11	1.6199e-06	7.8005e-07	2.3033e-06	1.1958e-06		0.7178
59			N-acetylhistidine	LC/MS pos early	33946	C02997	HMDB32055	75619		0.5886	0.2195	9.6074e-10	1.2266e-10	8.0413e-05	6.0697e-05	0.1849	0.2329	0.7868	0.4598	0.0701	0.0586	0.6455	0.5848	0.0047	0.0036	0.1283	0.0848	0.0027	0.0047	0.4235	0.2924	0.7632	0.6026	0.6235	0.314	0.5676	0.3887	0.1951	0.1978	6.3102e-06	3.1821e-06	0.0008	0.0003	0.0002	5.5322e-05	0.094	0.0266		0.6609
60			1-methylhistidine	LC/MS pos early	30460	C01152	HMDB00001	92105		1.635e-05	4.6834e-05	0	0	0	0	0.0002	0.0025	0.0007	0.0016	4.7563e-07	4.6836e-06	0.0039	0.0399	1.2e-13	2.071e-12	0	0	1e-14	7.18e-13	0	0	0.9832	0.6725	0.548	0.2887	0.3028	0.2857	9.3337e-11	4.2524e-09	0	0	6.77e-13	5.42e-13	1e-15	2e-15	0.0844	0.0241		1.0834
61			3-methylhistidine	LC/MS neg	15677	C01152	HMDB00479	64969		1.9098e-07	1.1674e-06	0.0031	0.0003	2.7325e-05	2.259e-05	0.2015	0.2411	0.0694	0.0873	0.452	0.2375	0.7661	0.6112	0.2791	0.102	0.126	0.0838	0.0103	0.0146	0.0004	0.0011	0.1474	0.257	0.0036	0.0066	0.0165	0.037	1.7898e-05	0.0001	0.0188	0.0064	0.0555	0.0131	0.1617	0.0359	0.7206	0.1676		0.9839
63			N-acetyl-1-methylhistidine*	LC/MS pos early	43255					0.1704	0.084	0.827	0.0569	0	0	0.7032	0.4074	0.002	0.0042	0.0343	0.0352	0.0167	0.0956	8.5573e-07	2.1855e-06	2.7045e-06	6.0411e-06	3.9042e-08	3.8266e-07	0	3e-15	0.9048	0.6549	0.3807	0.2224	0.0552	0.0907	0.0004	0.0015	0.8779	0.2074	0.6557	0.1214	0.0294	0.0074	0.0197	0.0062		1.0608
70			imidazole lactate	LC/MS pos early	15716	C05568	HMDB02320	440129		9.756e-12	1.9961e-10	0.3968	0.0284	1.84e-13	4.39e-13	0.7094	0.4074	3.603e-12	2.1213e-10	0.0708	0.0589	0.0471	0.1575	3.1028e-09	1.6538e-08	0	3e-15	0.6619	0.3701	0.8008	0.4553	0.4819	0.4824	9.9794e-10	2.4123e-08	0.3511	0.31	3.5e-14	4.78e-12	0.1932	0.0556	0.0132	0.0034	0.7408	0.1447	0.8841	0.1967		0.357
71			histamine	LC/MS pos early	1574	C00388	HMDB00870	774		0.0015	0.0017	0	0	0.0003	0.0002	0.2026	0.2411	0.6667	0.4165	0.2481	0.155	0.5752	0.5651	0.2095	0.082	0.0038	0.004	0.1667	0.1432	0.0495	0.056	0.2861	0.379	0.3483	0.2117	0.0764	0.1122	0.0067	0.0146	5.7e-14	6.6e-14	0	0	1.254e-12	1.313e-12	9.5e-14	1.08e-13		0.6197
76			1-methylimidazoleacetate	LC/MS pos early	32350	C05828	HMDB02820	75810		0.7686	0.2653	0	0	0	0	0.589	0.3769	0.2836	0.2403	0	0	0.8092	0.6264	0.0042	0.0032	0	0	0.0003	0.0009	0	0	0.4048	0.4433	1	0.4288	0.5925	0.3977	0.435	0.356	0	0	0.435	0.0846	0	0	1	0.2176		0.2654
77			4-imidazoleacetate	LC/MS pos early	32349	C02835	HMDB02024	96215		5.6727e-05	0.0001	0	0	0.001	0.0006	0.0537	0.1216	2.544e-05	0.0001	0.3584	0.2014	0.1104	0.2374	0.467	0.1507	0.0746	0.0547	0.0006	0.0014	5.1257e-05	0.0002	0.7779	0.6026	0.0112	0.0164	0.9509	0.51	3.4631e-08	7.8888e-07	2.067e-08	1.4034e-08	4.08e-13	3.36e-13	8.5824e-08	4.9252e-08	1.3818e-06	7.4095e-07		0.8914
78			N-acetylhistamine	LC/MS pos early	48679	C05135	HMDB13253	69602		0.0011	0.0013	0	0	9.3831e-10	1.5004e-09	0.0549	0.1216	0.7514	0.4491	5.7693e-05	0.0003	0.0366	0.1425	0.0111	0.0074	1.0056e-05	1.9452e-05	0.8751	0.444	6.9999e-09	5.7996e-08	0.6231	0.551	0.0545	0.053	0.0006	0.0033	0.08	0.1007	0	0	0	0	0	0	0	0		0.0239
80		Lysine Metabolism	lysine	LC/MS pos early	1301	C00047	HMDB00182	5962		7.56e-05	0.0001	0	0	0.0259	0.0125	0.124	0.1958	0.0382	0.0548	0.7522	0.3441	0.2104	0.346	0.0095	0.0064	0.0898	0.0626	0.4806	0.2974	0.3863	0.2715	0.7151	0.5926	0.0036	0.0066	0.0166	0.037	0.0015	0.0045	0	0	0	0	8.32e-13	9.06e-13	1e-15	1e-15		1.5367
82			N6-acetyllysine	LC/MS neg	36752	C02727	HMDB00206	92832		0.3138	0.1391	0	0	0.4488	0.1413	0.5892	0.3769	0.3346	0.2652	0.9352	0.4031	0.717	0.6086	0.2796	0.102	0.5218	0.2583	0.8063	0.421	0.9712	0.5135	0.6672	0.5685	0.3692	0.2183	0.6365	0.4165	0.2828	0.2612	1.3355e-11	1.2845e-11	9.044e-11	6.1074e-11	6.4761e-10	4.978e-10	1.9416e-10	1.5121e-10		1.8643
84			N6,N6,N6-trimethyllysine	LC/MS pos early	1498	C03793	HMDB01325	440120		0.0005	0.0008	0	0	4.7738e-09	6.5925e-09	0.4747	0.3627	0.0001	0.0003	0.9799	0.4095	0.8088	0.6264	5.2336e-07	1.4258e-06	1.5131e-06	3.5383e-06	0.2469	0.1895	0.1703	0.1415	0.4733	0.4785	0.0005	0.0015	0.8105	0.4705	0.0001	0.0005	0	0	0	0	0	0	0	0		3.7677
90			glutarate (pentanedioate)	LC/MS polar	396	C00489	HMDB00661	743		0.9239	0.2994	5.0652e-05	4.9332e-06	0.0059	0.0032	0.6832	0.4074	0.4535	0.3188	0.4929	0.2547	0.2391	0.3715	0.3948	0.1326	0.0079	0.0079	0.2013	0.1626	0.4311	0.2933	0.7098	0.5926	0.9524	0.4204	0.2253	0.2368	0.4754	0.3856	0.3146	0.0858	0.0051	0.0014	0.011	0.0031	0.0382	0.0116		0.9173
98			pipecolate	LC/MS pos early	1444	C00408	HMDB00070	849		5.4206e-06	2.0643e-05	0.0004	3.7954e-05	0	0	0.1366	0.2057	0.0004	0.001	0.652	0.3104	0.7274	0.6086	8.8847e-10	5.937e-09	2.8688e-11	1.7364e-10	0.0005	0.0012	0.0003	0.0009	0.9899	0.6725	0.0011	0.0027	0.2466	0.2507	1.4686e-06	1.6727e-05	0.0309	0.0103	0.0037	0.001	0.2994	0.0637	0.2547	0.0651		0.7954
108		Phenylalanine and Tyrosine Metabolism	phenylalanine	LC/MS pos early	64	C00079	HMDB00159	6140		0.0601	0.0373	0	0	0.0354	0.0162	0.5038	0.3685	0.1067	0.1174	0.0579	0.0518	0.4132	0.4853	0.1855	0.075	0.0171	0.0155	0.2664	0.1981	0.1074	0.1021	0.5444	0.508	0.0688	0.0618	0.3787	0.3211	0.0942	0.1159	1e-15	1e-15	0	0	5.22e-13	5.75e-13	0	0		1.417
109			N-acetylphenylalanine	LC/MS neg	33950	C03519	HMDB00512	74839		0.9726	0.3102	1.9554e-05	1.9545e-06	0.0417	0.0189	0.2634	0.2768	0.9386	0.5054	0.1478	0.1047	0.5283	0.5332	0.5109	0.1598	0.1405	0.0912	0.9601	0.4716	0.0443	0.0529	0.3523	0.424	0.8224	0.3814	0.4124	0.3306	0.7894	0.5368	0.036	0.0119	0.195	0.0411	0.0002	7.387e-05	0.0758	0.0219		0.7606
113			phenyllactate (PLA)	LC/MS neg	22130	C05607	HMDB00779	3848		0.2304	0.1071	0.0888	0.0068	6.4001e-09	8.7391e-09	0.5733	0.3769	3.0086e-07	2.7251e-06	0.1066	0.0818	0.3242	0.4364	1.6638e-07	5.2299e-07	1.182e-08	4.4354e-08	0.4003	0.2639	0.0792	0.0803	0.0174	0.0575	7.3031e-05	0.0003	0.0485	0.0815	0.0099	0.0201	0.7965	0.1924	0.371	0.0741	0.8671	0.1655	0.0164	0.0052		0.348
123			tyrosine	LC/MS pos early	1299	C00082	HMDB00158	6057		0.3661	0.1556	3.0285e-11	4.072e-12	0.3203	0.1063	0.18	0.2308	0.45	0.3182	0.6391	0.3058	0.8702	0.6425	0.235	0.0889	0.5754	0.2782	0.7849	0.4128	0.9739	0.5135	0.4962	0.4912	0.8113	0.3789	0.4071	0.3306	0.1572	0.1698	0.0046	0.0017	0.0007	0.0002	3.1322e-05	1.2497e-05	1.0048e-05	4.7402e-06		1.6802
134			3-(4-hydroxyphenyl)lactate	LC/MS neg	32197	C03672	HMDB00755	9378		0.0716	0.0422	0.1923	0.0143	4.3045e-08	4.8605e-08	0.4428	0.3533	0.0022	0.0047	0.7967	0.3583	0.6656	0.5921	1.0533e-05	2.0826e-05	2.0247e-05	3.7307e-05	0.2625	0.1959	0.0726	0.0755	0.206	0.3071	0.0224	0.0267	0.9441	0.5087	0.0093	0.0192	0.8541	0.203	0.72	0.1321	0.1687	0.0374	0.4877	0.1179		0.6187
150			dihydoxyphenylalanine (L-DOPA)	LC/MS pos early	1576	C00355	HMDB00181	6047		0.4339	0.1771	0.6992	0.0485	0.0965	0.0383	0.3171	0.3036	0.3644	0.2804	0.3468	0.1974	0.2002	0.3363	0.4652	0.1507	0.1365	0.0896	0.1455	0.1281	0.2641	0.2002	0.3242	0.4051	0.2291	0.1593	0.4817	0.3581	0.2806	0.2605	0.4205	0.11	0.1571	0.0342	0.6013	0.1204	0.3869	0.0954		1.2096
159			3,4-dihydroxyphenylacetate	LC/MS neg	18296	C01161	HMDB01336	547		0.0659	0.0402	1.376e-12	1.94e-13	0.0349	0.0161	0.7487	0.4166	0.6024	0.3876	0.0615	0.0538	0.734	0.6086	0.9727	0.2692	0.1156	0.0777	0.8293	0.4278	0.0164	0.0247	0.3904	0.4433	0.4974	0.2702	0.1312	0.1648	0.5098	0.4023	0.0005	0.0002	1.6567e-06	7.2099e-07	0.0037	0.0011	1.5344e-06	8.1383e-07		0.379
217		Tryptophan Metabolism	tryptophan	LC/MS pos early	54	C00078	HMDB00929	6305		0.6105	0.2236	0.0337	0.0027	0.8872	0.2456	0.5702	0.3769	0.5019	0.3438	0.3866	0.2103	0.6052	0.5675	0.2734	0.1008	0.7753	0.3505	0.9283	0.4644	0.6597	0.3959	0.5721	0.5242	0.533	0.2816	0.538	0.3797	0.6447	0.4737	0.14	0.0416	0.919	0.1614	0.1271	0.0285	0.2373	0.0614		0.9441
227			kynurenine	LC/MS pos early	15140	C00328	HMDB00684	161166		0.0002	0.0003	0	0	0.0163	0.0081	0.436	0.3517	0.0005	0.0013	0.1548	0.1085	0.5506	0.5474	0.6708	0.1977	0.1116	0.0756	0.0009	0.002	0.0103	0.0179	0.0028	0.014	0.9606	0.4222	2.7729e-05	0.0003	0.8162	0.5498	1.2215e-11	1.1859e-11	2e-15	2e-15	3.2e-14	4.4e-14	1e-15	1e-15		1.4942
228			kynurenate	LC/MS neg	1417	C01717	HMDB00715	3845		0	0	0.0041	0.0003	0	1e-15	0.8927	0.446	0.8707	0.4841	0.087	0.0705	0.3363	0.4468	4.7082e-06	1.089e-05	2.2855e-07	6.4005e-07	0.0003	0.0009	8.291e-09	6.4114e-08	1.4344e-08	8.6211e-07	1.4186e-06	1.143e-05	4.3379e-07	1.6984e-05	1.6126e-08	4.0326e-07	0.3068	0.0843	0.0766	0.0175	0.8446	0.1616	0.0049	0.0017		2.296
231			3-hydroxykynurenine	LC/MS pos early	22110	C02794	HMDB00732	89		0.7202	0.2534	0	0	0.247	0.086	0.1836	0.2329	0.8534	0.4836	0.9642	0.4082	0.8636	0.6392	0.5506	0.1696	0.7035	0.3267	0.5421	0.3191	0.4617	0.3078	0.394	0.4433	0.4011	0.2308	0.7555	0.4539	0.5047	0.4023	1.5507e-08	1.111e-08	6.243e-09	3.5183e-09	1.7777e-06	8.4629e-07	2.9187e-06	1.4939e-06		0.6991
234			xanthurenate	LC/MS neg	15679	C02470	HMDB00881	5699		0.0022	0.0024	0	0	0.5618	0.1715	0.8222	0.4313	0.36	0.2789	0.1411	0.1006	0.769	0.6112	0.6703	0.1977	0.4463	0.2307	0.1046	0.0981	0.8895	0.4855	0.0411	0.1065	0.3904	0.2269	0.0481	0.0813	0.1705	0.1786	8.5538e-08	5.5191e-08	9.4962e-06	3.7381e-06	6.4373e-08	3.7717e-08	6.4061e-05	2.7692e-05		0.7889
263			thioproline	LC/MS pos early	53231			93176;6973609		0.0706	0.0418	9.6429e-08	1.0974e-08	0.1425	0.0533	0.355	0.3199	4.4631e-07	3.5048e-06	0.3014	0.1779	0.0023	0.0255	3.383e-07	9.8745e-07	0.1618	0.1029	0.0028	0.0048	0.3344	0.2402	0.0002	0.0021	8.0128e-06	4.6264e-05	0.8495	0.4774	0.0121	0.0242	4.7866e-07	2.7471e-07	0.1887	0.0402	0.1551	0.0347	0.0007	0.0003		0.3151
265		Leucine, Isoleucine and Valine Metabolism	leucine	LC/MS pos early	60	C00123	HMDB00687	6106		0.0843	0.0479	0	0	0.0051	0.0029	0.7498	0.4166	0.1905	0.1802	0.0893	0.0717	0.1108	0.2374	0.0439	0.0243	0.0342	0.0285	0.3791	0.2539	0.0166	0.0249	0.4541	0.4694	0.0323	0.0357	0.2412	0.2474	0.377	0.322	1.37e-13	1.57e-13	8.7e-14	7.6e-14	5.5179e-10	4.3208e-10	0	1e-15		1.4223
266			N-acetylleucine	LC/MS neg	1587	C02710	HMDB11756	70912		0.0013	0.0015	4.9817e-11	6.639e-12	0.0141	0.0072	0.3122	0.3002	0.9325	0.5054	0.1353	0.097	0.0855	0.2157	0.1871	0.0752	0.2755	0.1576	0.745	0.4053	0.0046	0.0091	0.1807	0.2896	0.0036	0.0066	0.0414	0.072	0.8042	0.5442	0.0009	0.0004	0.0018	0.0005	0.0076	0.0022	7.2852e-08	4.2806e-08		1.0358
268			4-methyl-2-oxopentanoate	LC/MS neg	22116	C00233	HMDB00695	70		0.4162	0.1723	0	0	0.0215	0.0106	0.0015	0.0105	0.4181	0.3082	0.3637	0.2031	0.0678	0.1866	0.0438	0.0243	0.2698	0.1556	0.5396	0.3189	0.0348	0.0436	0.0119	0.0437	0.9303	0.4136	0.0118	0.0311	0.1269	0.1477	1.1861e-10	1.0622e-10	6.4216e-09	3.5931e-09	0.0211	0.0055	2.3873e-06	1.2329e-06		2.0991
276			beta-hydroxyisovalerate	LC/MS polar	12129		HMDB00754	69362		0.1458	0.0752	0.6716	0.0468	0.174	0.0629	0.001	0.0082	0.0014	0.0031	0.1918	0.1281	0.6458	0.5848	0.0018	0.0016	0.1476	0.0955	0.5827	0.3368	0.1634	0.1378	0.3662	0.4355	0.0052	0.0085	0.0002	0.0014	0.3099	0.2796	0.5366	0.1383	0.019	0.0048	0.0208	0.0054	0.1359	0.0374		0.5437
283			alpha-hydroxyisovalerate	LC/MS polar	46537		HMDB00407	99823		0.331	0.1454	2.5388e-05	2.5129e-06	0.3657	0.1188	0.5393	0.3769	0.0034	0.007	0.2786	0.1687	0.5865	0.567	0.0936	0.0433	0.0279	0.0244	0.0641	0.0655	0.8092	0.459	0.3246	0.4051	0.0117	0.0167	0.2916	0.2772	0.1587	0.1708	0.0993	0.0303	0.0299	0.0074	0.0861	0.0203	0.0012	0.0005		0.8044
285			methylsuccinate	LC/MS polar	15745		HMDB01844	10349		0.1978	0.0944	8e-15	1e-15	2.9102e-06	2.6393e-06	0.019	0.06	0.5634	0.3748	0.8625	0.3816	0.0097	0.0696	0.3179	0.111	0.0008	0.001	6.4509e-05	0.0002	0.1621	0.1378	0.0333	0.0911	0.2888	0.1874	0.0051	0.0158	0.4197	0.3466	0.017	0.006	5.155e-06	2.1254e-06	1.3016e-10	1.136e-10	1.3614e-05	6.2716e-06		0.7834
293			isoleucine	LC/MS pos early	1125	C00407	HMDB00172	6306		0.0677	0.0408	0	0	0.0018	0.0011	0.1994	0.2411	0.0735	0.0902	0.0123	0.016	0.1923	0.3303	0.0612	0.031	0.0024	0.0026	0.2224	0.1756	0.0098	0.0172	0.2025	0.3056	0.069	0.0618	0.1893	0.2118	0.0721	0.0938	7.3662e-10	6.0252e-10	3.447e-12	2.523e-12	2.706e-05	1.0848e-05	3.147e-12	3.119e-12		1.3367
295			N-acetylisoleucine	LC/MS neg	33967			2802421		0.5138	0.1989	0.2645	0.0193	0.0723	0.0306	0.4765	0.3627	0.7377	0.4421	0.0203	0.0236	0.0573	0.1693	0.2872	0.1033	0.0019	0.0021	0.6023	0.3454	0.338	0.242	0.4107	0.4464	0.445	0.2494	0.0729	0.1099	0.6555	0.4804	0.0553	0.0176	0.0212	0.0053	0.4864	0.0992	0.2578	0.0657		0.4821
296			3-methyl-2-oxobutyrate	LC/MS polar	44526	C00141	HMDB00019	49		0.7329	0.2567	0	0	5.9178e-08	6.5978e-08	1.569e-07	3.38e-05	0.7033	0.4291	0.019	0.0226	0.0882	0.2177	0.0148	0.0093	0.0022	0.0025	0.2532	0.1922	1.3124e-06	5.97e-06	0.0011	0.0071	0.0429	0.0448	9.5811e-05	0.0008	0.047	0.0686	5.33e-13	5.7e-13	3e-14	2.8e-14	0.218	0.0472	9.1713e-07	4.9996e-07		2.1358
297			3-methyl-2-oxovalerate	LC/MS neg	15676	C00671	HMDB03736	47		0.3249	0.1436	2e-15	0	0.0002	0.0001	0.0007	0.0071	0.636	0.4016	0.0665	0.0563	0.0429	0.1511	0.0738	0.0357	0.1104	0.075	0.82	0.4268	8.8895e-05	0.0003	0.0031	0.0149	0.1446	0.1146	0.0131	0.0334	0.9935	0.6061	1.398e-09	1.1258e-09	3.2298e-09	1.8881e-09	0.1849	0.0407	1.3987e-06	7.4589e-07		1.9401
304			2-hydroxy-3-methylvalerate	LC/MS neg	36746		HMDB00317	164623		0.0325	0.0229	0.5604	0.0394	0.0102	0.0054	0.136	0.2057	5.975e-08	7.8175e-07	0.1301	0.094	0.8078	0.6264	0.0009	0.0009	1.5993e-06	3.6594e-06	0.0216	0.0276	0.292	0.215	0.0124	0.0442	0.0018	0.004	0.1972	0.2163	4.0591e-06	3.8261e-05	0.6711	0.1668	0.1816	0.0388	0.0954	0.0221	0.6883	0.1612		0.3057
305			3-hydroxy-2-ethylpropionate	LC/MS polar	32397		HMDB00396	188979		0.0611	0.0377	0.0002	1.5639e-05	6.9728e-05	5.3631e-05	0.5478	0.3769	0.1526	0.1536	0.8839	0.3855	0.8838	0.6463	0.006	0.0044	0.006	0.0061	0.2184	0.1735	0.1292	0.1162	0.6489	0.5589	0.0441	0.0454	1	0.5209	0.1981	0.1998	0.0251	0.0084	0.0251	0.0063	0.0712	0.0171	0.1285	0.0357		0.8122
306			ethylmalonate	LC/MS polar	15765		HMDB00622	11756		0.1812	0.0883	0.0638	0.005	0	0	0.5823	0.3769	1.6876e-07	1.728e-06	2.2678e-06	1.9286e-05	0.0132	0.0857	2.9718e-08	1.1752e-07	0	0	0.0041	0.0068	4.2603e-07	2.1485e-06	0.2236	0.3214	0.0466	0.0476	0.002	0.0084	2.4734e-06	2.5041e-05	2.5071e-05	1.1838e-05	0.0022	0.0007	0.014	0.0038	0.9346	0.2065		0.7281
307			valine	LC/MS pos early	1649	C00183	HMDB00883	6287		0.0248	0.0185	0	0	6.1176e-05	4.8276e-05	0.2167	0.2491	0.3356	0.2652	0.0123	0.016	0.5271	0.5332	0.1037	0.0471	0.0006	0.0008	0.9655	0.4726	0.0018	0.0041	0.7806	0.6026	0.1893	0.138	0.1135	0.1508	0.0568	0.0796	1.413e-11	1.3467e-11	4e-15	4e-15	4.1181e-08	2.4471e-08	4.9e-14	5.7e-14		1.4386
308			N-acetylvaline	LC/MS neg	1591		HMDB11757	66789		0.0205	0.0159	5.1637e-06	5.392e-07	0.3198	0.1063	0.2208	0.2491	0.0148	0.0246	0.0479	0.0463	0.1209	0.2485	0.3358	0.1157	0.6008	0.2871	0.9665	0.4726	0.0007	0.0017	0.918	0.6609	0.3063	0.1973	0.8179	0.4706	0.0003	0.0012	0.1087	0.0328	0.0423	0.0101	0.2013	0.0439	6.3572e-06	3.1035e-06		1.0056
310			isobutyrylcarnitine	LC/MS pos early	33441		HMDB00736	168379		0.0031	0.0031	0.0081	0.0007	6.4956e-11	1.269e-10	0.293	0.2963	0.2436	0.2157	0.5139	0.2627	0.5918	0.567	0.0003	0.0003	0.01	0.0097	2.7659e-05	0.0001	4.2365e-05	0.0002	0.4958	0.4912	0.1905	0.138	0.2321	0.2412	0.0047	0.0105	0.1995	0.0571	0.0151	0.0039	0.4413	0.0911	0.3756	0.0928		1.4629
312			3-hydroxyisobutyrate	LC/MS polar	1549	C06001	HMDB00336	87		1.2769e-10	2.032e-09	0	0	6.6574e-05	5.1532e-05	0.4283	0.3481	0.0103	0.0179	0.3601	0.2017	0.5953	0.5675	0.0085	0.0059	8.639e-05	0.0001	0.5457	0.3197	0.3233	0.2344	0.0241	0.0737	3.6187e-05	0.0002	0.0123	0.0321	2.1352e-07	3.4333e-06	2.8685e-07	1.7027e-07	7.3512e-05	2.6295e-05	9.8574e-08	5.5482e-08	4.7269e-07	2.6354e-07		1.3462
313			alpha-hydroxyisocaproate	LC/MS neg	22132	C03264	HMDB00746	83697		0.13	0.069	0.0676	0.0053	0.0929	0.0374	0.9633	0.4653	6.7756e-09	1.3298e-07	0.7173	0.3338	0.2442	0.3733	0.0012	0.0012	5.5952e-06	1.1537e-05	0.0462	0.0508	0.0059	0.0115	0.0602	0.1415	0.0008	0.0021	0.0025	0.0094	1.6713e-05	0.0001	0.0898	0.0277	0.8561	0.1526	0.619	0.1229	0.1944	0.0513		0.7646
324		Methionine, Cysteine, SAM and Taurine Metabolism	methionine	LC/MS pos early	1302	C00073	HMDB00696	6137		0.9002	0.2943	0	0	2.2037e-08	2.7051e-08	0.7321	0.4129	0.3293	0.2647	0.0133	0.0171	0.096	0.2248	0.002	0.0018	0.0001	0.0002	0.5899	0.3401	9.5471e-06	3.7539e-05	0.2244	0.3214	0.1533	0.1185	0.9069	0.4978	0.5591	0.4305	0	0	0	0	2.1e-14	3e-14	0	0		1.7593
325			N-acetylmethionine	LC/MS neg	1589	C02712	HMDB11745	448580		0.0049	0.0046	0	0	0.0969	0.0383	0.9428	0.4588	0.1479	0.1501	0.0319	0.0336	0.0569	0.1693	0.1525	0.0642	0.0937	0.0648	0.0548	0.0583	0.0332	0.0426	0.7769	0.6026	0.0027	0.0052	0.0892	0.1278	0.2152	0.2124	8.035e-07	4.5611e-07	2.9242e-07	1.3635e-07	0.0011	0.0004	1.2027e-10	9.6734e-11		1.6865
329			methionine sulfoxide	LC/MS pos early	18374	C02989	HMDB02005	158980		7.1095e-10	1.0182e-08	1.2622e-05	1.2827e-06	0	0	0.0185	0.0595	0	0	0.7172	0.3338	0.0119	0.0804	0.5323	0.1652	0.1163	0.0779	0	0	3e-15	5.3e-14	0.0442	0.1118	0	1e-15	0.0646	0.1012	6.7718e-09	2.0568e-07	0.0171	0.006	1.4203e-05	5.4806e-06	0.0109	0.003	0.7408	0.1706		1.2283
330			N-acetylmethionine sulfoxide	LC/MS pos early	45428			193368		0.2673	0.1219	0.0026	0.0002	7.2794e-11	1.361e-10	0.7223	0.4096	0.0001	0.0004	0.3671	0.2044	0.8726	0.6428	0.2089	0.082	0.0223	0.02	6.3944e-07	4.596e-06	3.0683e-08	1.8732e-07	0.1783	0.2896	0.006	0.0097	0.1243	0.1586	0.0234	0.0404	0.2318	0.0651	0.0259	0.0065	0.3159	0.067	0.0832	0.0239		1.2228
331			S-adenosylmethionine (SAM)	LC/MS pos early	15915	C00019	HMDB01185	34755		0.0016	0.0018	0.0944	0.0072	0.0002	0.0001	0.0705	0.1433	4.4382e-05	0.0002	0.0008	0.0021	0.225	0.3558	0.0805	0.0382	8.6792e-09	3.3927e-08	0.1809	0.1506	0.3507	0.2495	0.3225	0.4051	9.9831e-05	0.0004	0.0426	0.0737	0.0008	0.0026	9.4932e-05	4.2877e-05	0.5479	0.1037	0.286	0.061	0.2281	0.0592		1.1171
332			S-adenosylhomocysteine (SAH)	LC/MS neg	42382	C00021	HMDB00939	439155		0.078	0.0453	0	0	3.2452e-09	4.6397e-09	0.6638	0.4039	0.8698	0.4841	0.0011	0.0027	0.1658	0.2967	0.0167	0.0102	2.9662e-05	5.1936e-05	0.3784	0.2539	2.5112e-07	1.324e-06	0.7425	0.6017	0.0622	0.0581	0.2	0.2163	0.9541	0.6051	3.2838e-07	1.9272e-07	7.302e-11	5.0175e-11	1.3893e-05	5.8789e-06	2.8e-14	3.3e-14		0.3803
336			cystathionine	LC/MS pos early	15705	C02291	HMDB00099	439258		8.5e-14	2.449e-12	0	0	1.7896e-07	1.8912e-07	0.0682	0.1399	2.0784e-10	8.1578e-09	0.0161	0.0197	0.3793	0.4691	0.0154	0.0096	0.3882	0.2064	1.6731e-07	1.5031e-06	2.2312e-10	2.7242e-09	0.6471	0.5589	3.3647e-11	1.0844e-09	0.0258	0.0507	5.28e-13	3.6054e-11	9.03e-13	9.47e-13	1.1703e-06	5.1791e-07	9.941e-08	5.5528e-08	4.5367e-05	1.9963e-05		0.8311
341			cysteine	LC/MS pos early	1868	C00097	HMDB00574	5862		0.2772	0.1252	2.2642e-09	2.8313e-10	0.8106	0.2312	0.8835	0.446	2.9011e-07	2.7251e-06	0.0103	0.0141	0.0042	0.0404	2.0383e-07	6.247e-07	0.8787	0.3863	0.0054	0.0086	0.013	0.0214	0.0003	0.0025	8.9182e-06	4.7905e-05	0.4683	0.3515	0.0526	0.0748	2.229e-08	1.5036e-08	0.491	0.0945	0.0022	0.0007	0.0008	0.0003		0.508
342			N-acetylcysteine	LC/MS pos early	1586	C06809	HMDB01890	12035		0.9577	0.3062	0.0127	0.001	0.4008	0.1285	0.3899	0.3322	0.0667	0.0844	0.2855	0.1714	0.2622	0.3903	0.1114	0.05	0.554	0.27	0.1717	0.1463	0.1888	0.1531	0.2792	0.3731	0.0612	0.0577	0.412	0.3306	0.9261	0.5957	0.0553	0.0176	0.7971	0.1442	0.0967	0.0222	0.0867	0.0247		0.499
343			cystine	LC/MS pos early	56	C00491	HMDB00192	67678		0.0013	0.0015	0	0	0.1554	0.0572	0.9927	0.4752	7.8283e-09	1.4182e-07	0.0933	0.0735	0.1203	0.2485	0.0152	0.0095	0.0109	0.0105	3.361e-07	2.499e-06	0.0215	0.0303	0.0199	0.0645	2.1972e-07	2.4993e-06	0.4268	0.3364	8.5392e-05	0.0004	1.8395e-08	1.2739e-08	1.0754e-08	5.692e-09	1.0078e-05	4.398e-06	1.3875e-11	1.2265e-11		0.4912
352			taurine	LC/MS neg	2125	C00245	HMDB00251	1123		0.0001	0.0002	0	0	0.5734	0.1742	0.9395	0.4588	0.0584	0.0756	1.9309e-05	0.0001	0.7546	0.6105	0.2339	0.0888	0.0004	0.0006	0.0064	0.0099	0.1508	0.131	0.207	0.3071	0.0052	0.0085	0.38	0.3211	0.0026	0.0067	0	0	0	0	0	0	0	0		0.5252
353			N-acetyltaurine	LC/MS neg	48187			159864		0.0078	0.0069	0	0	3.4195e-07	3.492e-07	0.5582	0.3769	0.0553	0.0736	0.6253	0.3022	0.5135	0.5332	0.0186	0.0113	0.2112	0.1279	0.0004	0.0011	0.0002	0.0007	0.313	0.3972	0.0239	0.0278	0.8197	0.4706	0.0202	0.0358	3.4903e-06	1.8038e-06	3.5102e-08	1.7514e-08	2.3411e-08	1.4423e-08	4.6577e-08	2.8344e-08		0.6807
361		Urea cycle; Arginine and Proline Metabolism	arginine	LC/MS pos early	1638	C00062	HMDB00517	232		0.0002	0.0003	0	0	7.4722e-06	6.5329e-06	0.4669	0.3627	0.0538	0.072	0.3499	0.1984	0.3071	0.42	0.0013	0.0012	0.001	0.0012	0.0181	0.0238	0.6542	0.3942	0.2579	0.3568	0.0418	0.0442	0.4019	0.3306	0.0003	0.0012	8.3995e-08	5.4534e-08	5.8568e-08	2.8855e-08	2.4652e-08	1.5077e-08	5.4375e-05	2.3714e-05		0.8188
364			ornithine	LC/MS pos early	1493	C00077	HMDB03374	6262		1.3e-14	4.61e-13	0	0	3.262e-08	3.9125e-08	0.8923	0.446	0.0571	0.0751	0.9687	0.4084	2.1058e-07	6.4063e-05	1.5977e-09	9.7931e-09	0.2286	0.1357	0.4504	0.2908	3.6275e-06	1.53e-05	0.2935	0.3854	6.64e-13	6.4243e-11	4.6421e-09	5.4525e-07	0.0056	0.0123	0	0	1.1094e-10	7.3026e-11	7.3346e-11	6.6544e-11	0	0		0.6182
365			proline	LC/MS neg	1898	C00148	HMDB00162	145742		6.3595e-05	0.0001	0	0	0.0119	0.0061	0.3527	0.3199	0.4585	0.3195	0.0112	0.015	0.603	0.5675	0.0541	0.0282	0.9033	0.3941	0.0019	0.0034	0.9198	0.4939	0.0541	0.1303	0.0019	0.0041	0.1268	0.1602	0.0814	0.102	1.196e-12	1.23e-12	8.6268e-09	4.6286e-09	7.065e-12	6.883e-12	3.1521e-06	1.5944e-06		0.6598
368			citrulline	LC/MS pos early	2132	C00327	HMDB00904	9750		0.4401	0.1785	0	0	0.5836	0.1769	0.1245	0.1958	0.7149	0.4318	0.1769	0.1204	0.3729	0.4687	0.1165	0.0521	0.504	0.2502	0.7457	0.4053	0.8879	0.4855	0.8089	0.6149	0.3108	0.199	0.371	0.3169	0.157	0.1698	4.6353e-06	2.3838e-06	4.4231e-10	2.7718e-10	5.3281e-05	2.0109e-05	9.5596e-06	4.5316e-06		0.6367
369			argininosuccinate	LC/MS pos early	15497	C03406	HMDB00052	16950;828		0.0257	0.019	0.0035	0.0003	0.4153	0.1311	0.3917	0.3322	0.007	0.0128	0.1492	0.1049	0.7152	0.6086	0.0627	0.0316	0.9474	0.4086	0.2146	0.1714	0.0219	0.0305	0.0256	0.0754	0.3908	0.2269	0.007	0.0207	0.7163	0.5073	0.0505	0.0162	0.8695	0.1541	0.0153	0.0041	0.1679	0.0449		0.7252
373			dimethylarginine (SDMA + ADMA)	LC/MS pos early	36808	C03626	HMDB01539	123831		0.069	0.041	0	0	0	0	0.5348	0.3769	0.0828	0.099	0	1.7e-14	0.001	0.0156	1.0318e-07	3.5136e-07	0	0	0.4774	0.2974	0	0	0.002	0.0113	0.0505	0.0503	0.6945	0.4328	0.0416	0.0626	1e-15	1e-15	0	0	8.9385e-11	7.8833e-11	0	0		1.8197
374			N-acetylarginine	LC/MS pos early	33953	C02562	HMDB04620	67427		0.301	0.1343	7e-15	1e-15	0.4097	0.13	0.0169	0.0569	7.0824e-06	3.7908e-05	0.1094	0.0818	0.8245	0.6286	0.0003	0.0004	0.0595	0.0452	0.195	0.1581	0.0085	0.0153	0.0018	0.011	0.0712	0.0635	0.5725	0.3898	0.0001	0.0006	9.1129e-10	7.3957e-10	1.7825e-06	7.6301e-07	3.9945e-05	1.5567e-05	0.0039	0.0014		0.5758
377			N-delta-acetylornithine	LC/MS pos early	43249			9920500		6.971e-07	3.4428e-06	0.0067	0.0006	0.9513	0.2596	0.8433	0.4372	0.8323	0.4751	0.015	0.0186	0.438	0.4917	0.4742	0.1512	0.3239	0.1804	0.0912	0.0867	0.123	0.1119	0.023	0.0719	0.0014	0.0033	0.0049	0.0154	0.0222	0.0389	0.6599	0.1652	0.0346	0.0085	0.8894	0.169	0.0025	0.0009		1.2251
379			N-alpha-acetylornithine	LC/MS pos early	32984	C00437	HMDB03357	439232		9.2107e-05	0.0002	9.1e-14	1.3e-14	0.0002	0.0002	0.0087	0.0376	0.7065	0.4299	0.3312	0.1913	0.9321	0.6579	0.0096	0.0065	0.1145	0.0773	0.0312	0.0373	0.196	0.1579	0.0021	0.0119	0.0005	0.0014	0.5655	0.3887	0.3872	0.3287	0.0003	0.0001	0.0082	0.0022	1.4318e-08	9.2007e-09	5.508e-07	3.0364e-07		0.758
381			N-methylproline	LC/MS pos early	37431			557		0.0533	0.0339	1.7949e-05	1.8e-06	0.0341	0.0158	0.5428	0.3769	0.1206	0.1299	0.4877	0.2528	0.9746	0.6718	0.1298	0.0568	0.0312	0.0263	0.9441	0.469	0.5119	0.3236	0.6279	0.5511	0.0402	0.0432	0.9263	0.5061	0.1524	0.1673	0.1014	0.0307	0.0229	0.0058	0.0283	0.0071	0.0041	0.0015		0.6109
383			trans-4-hydroxyproline	LC/MS pos early	32306	C01157	HMDB00725	5810		8.6249e-07	3.9848e-06	0.3623	0.0262	0.5501	0.1684	0.7	0.4074	0.9223	0.5028	0.7877	0.356	0.4243	0.4886	0.5399	0.1671	0.9345	0.4049	0.776	0.4091	0.4331	0.2938	0.0043	0.0194	0.0441	0.0454	0.0135	0.0336	0.0018	0.0051	0.7013	0.1735	0.3614	0.0728	0.4253	0.0882	0.7864	0.179		14.8664
385			pro-hydroxy-pro	LC/MS pos early	35127		HMDB06695	11673055		0.0007	0.0009	0.0021	0.0002	0.3051	0.103	0.1687	0.2263	0.333	0.265	0.6171	0.3007	0.8492	0.635	0.3992	0.1337	0.2501	0.1471	0.7519	0.4053	0.7083	0.4181	0.1003	0.2057	0.619	0.3126	0.0055	0.0167	0.041	0.0626	0.0169	0.006	0.0363	0.0088	0.2169	0.0471	0.5821	0.139		1.0014
386			N-monomethylarginine	LC/MS pos early	43586	C03884	HMDB29416	132862		0.4823	0.1903	0	0	0	0	0.6736	0.4044	0.9398	0.5054	5.29e-12	1.2372e-10	0.0478	0.1575	0.0018	0.0016	2.8e-14	2.62e-13	0.2549	0.1924	0	0	0.112	0.2161	0.6327	0.3178	0.411	0.3306	0.2705	0.255	9.8346e-05	4.4226e-05	1e-15	1e-15	0.0956	0.0221	0	0		1.7777
400		Polyamine Metabolism	putrescine	LC/MS pos early	1408	C00134	HMDB01414	1045		4.0618e-09	4.4749e-08	0	0	0	0	0.8562	0.4391	6.9966e-07	5.1492e-06	0	0	4.8269e-06	0.0003	1.6047e-05	2.8103e-05	0	0	1.9491e-07	1.6811e-06	0	0	0.0836	0.1782	1.028e-12	6.6235e-11	0.0036	0.0128	0.0008	0.0026	0	0	3.6846e-07	1.7079e-07	0	0	0	0		0.5666
403			spermidine	LC/MS pos early	485	C00315	HMDB01257	1102		0.0004	0.0006	0	0	1.6e-14	4.8e-14	0.0141	0.0523	0.6949	0.4284	0.0009	0.0024	0.3536	0.4558	0.0066	0.0047	4.9346e-10	2.1532e-09	0.0013	0.0026	1.2732e-07	7.2038e-07	0.3955	0.4433	0.7538	0.359	0.0173	0.0382	0.0003	0.0014	3.537e-12	3.567e-12	0	0	3.0731e-09	2.1457e-09	6.3e-14	7.2e-14		0.6417
404			5-methylthioadenosine (MTA)	LC/MS pos early	1419	C00170	HMDB01173	439176		0.0039	0.0038	0.0029	0.0002	0.0859	0.035	0.5468	0.3769	0.0096	0.017	0.2786	0.1687	0.3828	0.4714	0.2278	0.0867	0.0021	0.0024	0.5724	0.3318	0.7247	0.4267	0.3703	0.4357	0.009	0.0135	0.5624	0.3887	0.0042	0.0097	0.8	0.1928	0.0293	0.0073	0.0865	0.0203	0.0549	0.0163		0.9735
407			N-acetylputrescine	LC/MS pos early	37496	C02714	HMDB02064	122356		0.0021	0.0022	0	0	0.3071	0.1033	0.1488	0.2152	0.9867	0.5175	0.2121	0.1363	0.1036	0.2318	0.0539	0.0282	0.3464	0.1886	0.7438	0.4053	0.4755	0.3131	0.1348	0.2434	0.0024	0.0049	0.0931	0.1318	0.971	0.6061	3.2e-14	3.9e-14	7.974e-09	4.3378e-09	7.2e-14	9e-14	1.4e-14	1.7e-14		0.2785
413		Guanidino and Acetamido Metabolism	4-guanidinobutanoate	LC/MS pos early	15681	C01035	HMDB03464	500		0.0833	0.0475	5.3594e-09	6.5668e-10	0.0628	0.0268	0.0314	0.0846	0.0003	0.0007	0.3851	0.2101	0.766	0.6112	0.4902	0.155	0.2086	0.1271	0.0009	0.002	0.0253	0.0343	0.0247	0.0742	0.0675	0.061	0.8432	0.475	0.0004	0.0014	9.8971e-05	4.4315e-05	1.2265e-05	4.7798e-06	0.1075	0.0245	0.0065	0.0022		0.7433
421		Glutathione Metabolism	cysteinylglycine	LC/MS pos early	35637	C01419	HMDB00078	439498		0.4412	0.1785	4e-14	6e-15	2.9e-14	7.8e-14	0.0808	0.1514	0.0064	0.0118	5.5602e-05	0.0003	0.4322	0.4901	8.48e-13	9.448e-12	0.0006	0.0008	2.9204e-06	1.5359e-05	0.1186	0.1101	0.1974	0.3008	0.0245	0.0282	0.0254	0.0507	0.7931	0.538	1.7307e-08	1.2148e-08	0.2079	0.0435	2.7445e-10	2.2995e-10	0.0003	0.0001		0.2363
423			5-oxoproline	LC/MS neg	1494	C01879	HMDB00267	7405		0.0141	0.0115	0	0	0.0222	0.0109	0.007	0.0319	0.0407	0.0577	0.0014	0.0032	0.103	0.2318	1.2378e-05	2.3346e-05	0.7842	0.3537	0.3402	0.239	0.4814	0.3131	0.4381	0.4582	2.4163e-05	0.0001	0.7295	0.4428	0.9319	0.598	1.227e-12	1.249e-12	0.0005	0.0002	1e-14	1.4e-14	1.2553e-11	1.1289e-11		0.6583
431	Peptide	Gamma-glutamyl Amino Acid	gamma-glutamylalanine	LC/MS pos early	37063		HMDB29142	440103		8.1956e-05	0.0002	0	0	4.1794e-11	8.3262e-11	0.0015	0.0105	0.0023	0.0049	0.0003	0.0011	0.0016	0.0211	0.2219	0.085	1.3714e-07	4.1503e-07	1.7235e-06	1.0044e-05	2.3504e-07	1.2681e-06	0.0005	0.0042	0.0068	0.0109	0.0005	0.0026	0.0003	0.0012	5.5254e-10	4.5918e-10	0.9308	0.1628	5.0401e-10	4.0218e-10	4.2068e-09	2.8666e-09		0.6601
433			gamma-glutamylglutamate	LC/MS pos early	36738	C05282	HMDB11737	92865		0.5084	0.1973	9.25e-07	9.9674e-08	0.6323	0.1893	0.5851	0.3769	0.2002	0.1871	0.1099	0.0819	0.1647	0.2967	0.609	0.183	0.7661	0.348	0.5343	0.3186	0.0191	0.0273	0.91	0.6571	0.9978	0.4288	0.4607	0.3501	0.0545	0.0772	0.0031	0.0012	0.0057	0.0016	0.0002	6.9038e-05	0.3717	0.0921		0.6101
434			gamma-glutamylglutamine	LC/MS pos early	2730	C05283	HMDB11738	150914		6.5568e-06	2.3477e-05	1e-15	0	0.018	0.0089	0.3526	0.3199	0.125	0.1326	0.9634	0.4082	0.8284	0.6289	0.728	0.2125	0.6043	0.2877	0.0376	0.044	0.0677	0.072	0.0003	0.0029	0.0476	0.0484	0.0104	0.0281	0.1988	0.1998	2.5718e-07	1.5443e-07	5.1199e-07	2.3183e-07	2.2418e-05	9.1182e-06	8.3831e-06	3.9932e-06		0.479
436			gamma-glutamylhistidine	LC/MS pos early	18245			7017195		0.0681	0.0408	0	0	1.4703e-09	2.2907e-09	0.6284	0.3924	3.8017e-05	0.0002	0.09	0.0717	0.1506	0.2882	3.856e-10	2.7807e-09	0.0001	0.0002	0.1647	0.1421	0.2589	0.1982	0.0839	0.1782	0.0001	0.0004	0.4344	0.3404	0.0347	0.0555	4.1898e-11	3.886e-11	1.8012e-05	6.9165e-06	2.5864e-09	1.821e-09	7.9092e-09	5.3157e-09		0.5368
437			gamma-glutamylisoleucine*	LC/MS pos early	34456		HMDB11170	14253342		0.5937	0.2203	1.7275e-07	1.9442e-08	0.0002	0.0001	0.0021	0.0134	0.4024	0.3009	0.0007	0.002	0.3725	0.4687	0.5044	0.1586	0.0003	0.0005	0.2887	0.211	0.0004	0.001	0.6457	0.5589	0.0309	0.0344	0.0699	0.1066	0.0621	0.0845	0.0008	0.0003	0.3563	0.0719	1.5229e-07	8.1795e-08	0.0023	0.0008		0.7332
438			gamma-glutamylleucine	LC/MS pos early	18369		HMDB11171	151023		0.6421	0.2313	0.0002	2.1875e-05	3.9e-14	1.03e-13	3.0783e-06	0.0003	0.0011	0.0027	0.0019	0.0042	0.0048	0.0413	0.9445	0.262	5.5349e-08	1.8545e-07	2.6923e-08	2.9026e-07	7.4448e-09	5.9555e-08	0.3939	0.4433	6.6396e-07	6.1141e-06	0.0036	0.0128	0.0139	0.0265	0.1662	0.0486	1.1321e-10	7.39e-11	0.4564	0.0937	0.6608	0.1556		1.1771
440			gamma-glutamylmethionine	LC/MS pos early	44872		HMDB29155	7009567		0.0005	0.0007	0.0139	0.0011	2.5e-14	6.8e-14	0.2181	0.2491	0.0171	0.0276	0.0262	0.0284	0.7969	0.6219	0.0138	0.009	2.2491e-05	4.0971e-05	1.188e-05	5.0227e-05	4.0762e-10	4.2983e-09	0.0253	0.0752	0.9192	0.4115	0.0003	0.0019	0.2812	0.2605	0.3838	0.1025	0.0051	0.0014	0.5342	0.1081	0.061	0.0179		1.2181
445			gamma-glutamylvaline	LC/MS pos early	43829		HMDB11172	7015683		0.2263	0.1059	0.3463	0.0251	5.5006e-07	5.5245e-07	0.0104	0.0416	6.0074e-05	0.0002	0.0002	0.0007	0.0258	0.1201	0.0146	0.0093	0.0004	0.0005	0.0001	0.0004	2.2275e-07	1.2303e-06	0.0124	0.0442	0.0002	0.0006	0.0047	0.0153	0.3544	0.3075	0.1876	0.0544	5.5259e-06	2.2663e-06	0.0965	0.0222	0.999	0.2176		0.9075
461		Dipeptide	alanylleucine	LC/MS pos early	37093		HMDB28691	259583		0.2036	0.0963	0.0352	0.0028	0.0276	0.0132	0.1506	0.2163	0.4376	0.3142	0.0001	0.0007	0.6486	0.5856	0.4697	0.1507	0.0003	0.0005	0.2973	0.2166	0.0141	0.0226	0.8061	0.6143	0.9392	0.4156	0.4564	0.3493	0.0507	0.0726	0.0117	0.0042	0.0622	0.0146	0.0006	0.0002	0.987	0.2157		1.2403
573			glycylisoleucine	LC/MS pos early	36659		HMDB28844	88079		0.0419	0.028	2.971e-12	4.1e-13	0.0189	0.0094	0.9776	0.4711	0.5978	0.3868	0.0138	0.0175	0.7671	0.6112	0.0053	0.004	0.9561	0.4105	0.0441	0.0493	0.8597	0.4771	0.5265	0.4992	0.1476	0.116	0.3682	0.3161	0.2588	0.2457	3.8713e-07	2.2593e-07	0.0072	0.0019	1.1291e-06	5.5322e-07	0.0028	0.001		1.6614
574			glycylleucine	LC/MS pos early	34398	C02155	HMDB00759	92843		0.0565	0.0355	0	0	0.0002	0.0001	0.4738	0.3627	0.8633	0.4841	0.0615	0.0538	0.6413	0.5842	0.3756	0.1275	0.0017	0.002	0.2393	0.1856	0.0108	0.0184	0.4516	0.4691	0.6456	0.3235	0.3163	0.2937	0.1034	0.1256	5.4117e-09	4.0444e-09	2.17e-13	1.83e-13	1.556e-08	9.8022e-09	3.5696e-11	3.0195e-11		1.5489
584			glycylvaline	LC/MS pos early	18357		HMDB28854	97417		0.8072	0.2733	0	0	0.2182	0.0772	0.2004	0.2411	0.5527	0.3687	0.0059	0.0098	0.1009	0.2318	0.0022	0.0019	0.1874	0.116	0.3653	0.2501	0.7914	0.4522	0.7194	0.5926	0.0617	0.0579	0.9928	0.5209	0.2943	0.2682	6.5544e-11	5.9726e-11	0.0023	0.0007	3.1902e-10	2.6205e-10	4.5061e-08	2.7635e-08		1.765
608			isoleucylglycine	LC/MS pos early	40008			342532		0.1379	0.0721	2.6081e-09	3.248e-10	0.122	0.0466	0.8248	0.4313	0.0983	0.1114	0.036	0.0364	0.2484	0.376	0.2609	0.0972	0.0387	0.0318	0.0925	0.0871	0.115	0.1081	0.4379	0.4582	0.0432	0.0449	0.5466	0.3845	0.2678	0.2533	0.0003	0.0001	0.0065	0.0018	2.0991e-06	9.8808e-07	0.067	0.0196		1.3835
626			leucylglycine	LC/MS pos early	40045			79070		0.0726	0.0426	0.0004	3.7599e-05	0.0087	0.0047	0.2303	0.2537	0.0321	0.0484	0.0156	0.0192	0.9006	0.6508	0.2099	0.082	0.0006	0.0007	0.2991	0.2172	0.124	0.1123	0.3986	0.4433	0.1481	0.116	0.6286	0.4136	0.013	0.0254	0.0179	0.0062	0.9438	0.1643	0.0003	0.0001	0.2518	0.0647		1.0401
645			lysylleucine	LC/MS pos early	40020			4682588		0.1503	0.0769	2e-15	0	0.9527	0.2596	0.9328	0.4583	0.9889	0.5175	0.0271	0.0292	0.4282	0.4889	0.4543	0.1481	0.482	0.2421	0.1224	0.1104	0.1407	0.1241	0.7808	0.6026	0.2793	0.1831	0.2496	0.2527	0.7066	0.5056	2.2235e-07	1.3429e-07	5.9694e-05	2.1549e-05	5.8338e-09	4.0064e-09	0.0007	0.0003		2.4466
674			phenylalanylalanine	LC/MS pos early	41374			6993123;5488196		0.0048	0.0045	0.001	8.8666e-05	0.1389	0.0523	0.6693	0.4039	0.0223	0.0351	0.0017	0.0038	0.4827	0.5223	0.525	0.1634	0.0021	0.0023	0.0189	0.0245	0.1223	0.1117	0.7799	0.6026	0.0073	0.0117	0.3959	0.3306	0.0154	0.0285	0.0069	0.0025	0.8223	0.1484	0.0002	7.0395e-05	0.9591	0.2105		1.2462
678			phenylalanylglycine	LC/MS pos early	41370			98207		0.0042	0.004	0.0512	0.0041	0.0002	0.0001	0.8742	0.4456	0.0877	0.1033	0.0116	0.0154	0.0795	0.2084	0.0184	0.0112	0.0019	0.0022	0.2762	0.2044	0.0016	0.0038	0.8446	0.631	0.0014	0.0033	0.159	0.1867	0.1733	0.1801	0.1441	0.0425	0.5083	0.0971	0.0028	0.0009	0.2071	0.0543		1.1925
695			prolylglycine	LC/MS pos early	40703			7408076;6426709		0.0004	0.0006	0	0	2.7196e-09	3.9345e-09	0.1714	0.228	0.1632	0.1601	2.2824e-07	2.6689e-06	0.169	0.299	0.0571	0.0292	2.4502e-08	8.6784e-08	0.3902	0.2589	2.6575e-08	1.6662e-07	0.8246	0.6222	0.0121	0.0171	0.013	0.0334	0.0123	0.0246	1.2582e-06	6.9522e-07	1.5e-14	1.4e-14	0.014	0.0038	1.4e-14	1.8e-14		1.5697
777			valylleucine	LC/MS pos early	39994		HMDB29131	352039		0.3692	0.1563	7.3529e-09	8.9017e-10	0.1178	0.0453	0.4561	0.3599	0.423	0.3084	0.0937	0.0735	0.7366	0.6086	0.8606	0.2436	0.0301	0.0259	0.7713	0.4091	0.2885	0.2132	0.8758	0.6433	0.7566	0.3595	0.7996	0.4696	0.1663	0.176	0.0002	8.8211e-05	0.0638	0.0148	4.7262e-05	1.8082e-05	0.004	0.0015		1.3272
787			leucylglutamine*	LC/MS pos early	48189			4305457		0.2825	0.1268	0.0004	3.2515e-05	0.0461	0.0207	0.3903	0.3322	0.3092	0.2555	0.2547	0.1571	0.4333	0.4901	0.578	0.1758	0.0149	0.0139	0.7478	0.4053	0.4969	0.3184	0.993	0.6725	0.8208	0.3814	0.9463	0.5087	0.0642	0.0865	0.0185	0.0063	0.6362	0.1184	0.0152	0.0041	0.0368	0.0112		0.9209
841	Carbohydrate	Glycolysis, Gluconeogenesis, and Pyruvate Metabolism	glucose	LC/MS polar	20488	C00031	HMDB00122	79025		4.9072e-08	3.7579e-07	0	0	8.6742e-07	8.3662e-07	0.0006	0.007	0.0109	0.0186	0.5975	0.2962	0.0497	0.1593	0.0017	0.0015	1.0804e-05	2.0476e-05	0.0099	0.0143	0.9028	0.4914	0.1219	0.2297	0.3465	0.2117	6.0202e-10	1.4143e-07	0.0135	0.0261	2.966e-06	1.5405e-06	7.8244e-09	4.2861e-09	0	0	9.062e-12	8.389e-12		0.748
842			glucose 6-phosphate	LC/MS polar	31260	C00668	HMDB01401	5958		0.0101	0.0086	6.9991e-09	8.5414e-10	0.5188	0.16	0.3077	0.3002	0.2248	0.2028	0.0493	0.047	0.1881	0.3251	0.4689	0.1507	0.0113	0.0108	0.5348	0.3186	0.9622	0.5108	0.0788	0.1731	0.0631	0.0584	0.0406	0.0718	0.6408	0.4737	3.2724e-05	1.5382e-05	0.2736	0.0561	9.6299e-05	3.5544e-05	0.0009	0.0004		1.2804
848			Isobar: fructose 1,6-diphosphate, glucose 1,6-diphosphate, myo-inositol 1,4 or 1,3-diphosphate	LC/MS neg	46896					0.0013	0.0015	0.0092	0.0008	0.6536	0.1942	0.8866	0.446	0.1413	0.144	0.7901	0.3562	0.1489	0.2866	0.122	0.054	0.7103	0.3282	0.1714	0.1463	0.7312	0.4273	0.7849	0.6035	0.0019	0.0041	0.1162	0.1508	0.11	0.1313	0.0666	0.0208	0.5047	0.0967	0.5865	0.1178	0.026	0.0081		1.2336
850			dihydroxyacetone phosphate (DHAP)	LC/MS neg	15522	C00111	HMDB01473	668		0.0041	0.0039	5.9e-13	8.5e-14	0.1427	0.0533	0.7589	0.4171	0.7121	0.4318	0.6064	0.2962	0.7296	0.6086	0.6228	0.1858	0.1785	0.1124	0.6393	0.3628	0.5235	0.3277	0.1919	0.3008	0.1842	0.136	0.2052	0.2201	0.0497	0.0715	1.4288e-05	7.0343e-06	0.0003	0.0001	1.6519e-05	6.8519e-06	3.0931e-05	1.3859e-05		0.5861
854			2-phosphoglycerate	LC/MS polar	35629	C00631	HMDB03391	59		0.0017	0.0019	0	0	0.0784	0.0325	0.4054	0.3358	0.4328	0.3122	0.5095	0.2623	0.1125	0.2377	0.1068	0.0481	0.5266	0.26	0.4175	0.2712	0.0828	0.0828	0.4223	0.4526	0.1086	0.0901	0.0018	0.0081	0.3953	0.3297	3.02e-13	3.31e-13	4.9753e-09	2.8657e-09	1.0319e-08	6.8075e-09	1.8952e-10	1.4878e-10		1.5132
855			3-phosphoglycerate	LC/MS neg	1414	C00597	HMDB00807	724		2.2209e-06	9.3555e-06	0	0	0.2993	0.1016	0.9992	0.4772	0.0581	0.0756	0.1717	0.1176	0.0003	0.0069	0.4493	0.1476	0.1052	0.0718	0.2768	0.2044	0.0001	0.0004	0.1046	0.2078	0.0008	0.0021	7.3309e-07	2.3389e-05	0.7797	0.5355	3.0114e-10	2.5853e-10	5.6356e-06	2.2993e-06	0.0007	0.0002	8.07e-13	8.42e-13		1.284
856			phosphoenolpyruvate (PEP)	LC/MS neg	597	C00074	HMDB00263	1005		1.3658e-06	5.9279e-06	0	0	0.0987	0.0387	0.9122	0.4517	0.1551	0.1548	0.1105	0.082	0.0051	0.0424	0.453	0.1481	0.6058	0.2877	0.4877	0.2987	0.0003	0.0008	0.0679	0.1549	0.0015	0.0033	6.8378e-06	0.0001	0.5996	0.454	2.491e-09	1.9603e-09	4.7658e-07	2.1705e-07	0.0003	9.9622e-05	3.984e-12	3.87e-12		1.3215
857			pyruvate	LC/MS polar	48990	C00022	HMDB00243	1060		0.023	0.0175	0.0468	0.0037	0.097	0.0383	5.9868e-05	0.0013	0.0015	0.0033	0.0041	0.0075	0.0494	0.1593	0.0484	0.026	0.004	0.0042	0.0015	0.003	0.0988	0.0955	0.0005	0.0044	0.0973	0.0832	0.0101	0.0277	0.0002	0.0008	0.0096	0.0035	0.0005	0.0002	0.0006	0.0002	0.1774	0.0472		1.6003
858			lactate	LC/MS polar	527	C00186	HMDB00190	612		0.7738	0.266	8e-15	1e-15	1.8e-14	5.1e-14	0.5306	0.3769	5.9413e-05	0.0002	0.017	0.0205	0.0864	0.2157	0.5765	0.1758	1.0318e-05	1.9754e-05	6.8886e-09	1.061e-07	3.4676e-10	3.8306e-09	0.006	0.0244	0.0022	0.0046	0.0891	0.1278	0.4236	0.3487	4.669e-09	3.5147e-09	0.0156	0.004	4.4816e-07	2.3323e-07	7.0502e-06	3.4079e-06		0.8114
861			glycerate	LC/MS polar	1572	C00258	HMDB00139	752		0.006	0.0056	0.0011	9.8005e-05	2.3566e-06	2.1696e-06	0.6466	0.3956	0.3616	0.2792	0.0075	0.0114	0.1634	0.2967	0.1555	0.0653	0.007	0.0071	0.3476	0.241	2.6203e-06	1.1257e-05	0.1659	0.2772	0.0628	0.0584	0.0217	0.045	0.9832	0.6061	0.4266	0.1111	0.0357	0.0087	0.8827	0.1681	0.0001	6.1394e-05		1.0501
864		Pentose Phosphate Pathway	6-phosphogluconate	LC/MS neg	15442	C00345	HMDB01316	91493		2.5271e-11	4.5243e-10	0.0582	0.0046	0.0048	0.0028	0.2986	0.2978	0.023	0.0358	0.3926	0.2129	7.4001e-05	0.0028	0.1717	0.0699	0.0533	0.0414	2.1983e-06	1.185e-05	0.9344	0.5006	0.878	0.6433	4.2299e-09	8.1797e-08	7.9652e-07	2.3389e-05	0.0007	0.0025	0.0023	0.0009	0.8525	0.1525	0.0398	0.0099	0.004	0.0015		1.0668
869			sedoheptulose-7-phosphate	LC/MS neg	35649	C05382	HMDB01068	616		0.0001	0.0002	0.0044	0.0004	0.0086	0.0046	0.027	0.0785	0.2145	0.1958	0.0167	0.0203	0.0334	0.1337	0.3894	0.1312	0.5604	0.2717	5.5321e-05	0.0002	0.7412	0.431	0.1513	0.2607	6.3724e-06	4.1076e-05	0.1777	0.2007	0.6579	0.4808	0.8407	0.2008	0.6309	0.1177	0.7719	0.1497	5.5158e-06	2.7198e-06		0.8692
875		Pentose Metabolism	ribose	LC/MS polar	1471	C00121	HMDB00283	5779		0.8482	0.2835	6e-15	1e-15	0.3764	0.1213	0.7045	0.4074	0.0098	0.0173	0.4033	0.2168	0.0257	0.1201	0.0014	0.0013	0.8328	0.3703	0.114	0.1042	0.8713	0.4813	0.0126	0.0442	0.0204	0.0256	0.9212	0.5045	0.6372	0.4733	4.4781e-09	3.4205e-09	0.0007	0.0002	0.0001	5.3162e-05	6.7627e-07	3.7072e-07		0.5452
876			ribitol	LC/MS polar	15772	C00474	HMDB00508	6912		0.0024	0.0025	0.1042	0.0079	0.0736	0.031	0.5046	0.3685	0.4943	0.3404	0.8025	0.3595	0.5233	0.5332	0.2944	0.1054	0.1524	0.0979	0.3156	0.2264	0.9063	0.4914	0.0636	0.1473	0.0576	0.0552	0.5693	0.3888	0.0614	0.084	0.7709	0.188	0.497	0.0954	0.113	0.0257	0.4788	0.116		1.4248
877			ribonate	LC/MS polar	27731	C01685	HMDB00867	5460677		0.4447	0.1794	9.5365e-09	1.1499e-09	0.0002	0.0001	0.7754	0.4206	0.0442	0.0616	0.8725	0.384	0.5736	0.5651	0.0062	0.0045	0.0019	0.0022	0.1861	0.1531	0.5447	0.3352	0.2086	0.3071	0.8311	0.3828	0.126	0.16	0.2901	0.2661	0.0021	0.0008	0.0006	0.0002	0.0009	0.0003	0.0078	0.0026		0.6354
898			arabitol/xylitol	LC/MS polar	48885					0.0346	0.024	4.6958e-05	4.5881e-06	1.2298e-05	1.0525e-05	0.298	0.2978	0.5809	0.3803	0.1083	0.0818	0.2157	0.3507	0.0269	0.0158	0.0638	0.0479	0.0001	0.0004	0.2386	0.1851	0.0146	0.0503	0.4868	0.2661	0.8378	0.4743	0.3713	0.32	0.0713	0.0222	0.1504	0.0328	9.7216e-05	3.5725e-05	0.2143	0.0559		0.7486
899			ribulose/xylulose	LC/MS polar	54671					0.0001	0.0002	0.0036	0.0003	6.4834e-05	5.0833e-05	0.1555	0.2189	0.6293	0.3994	0.9475	0.4046	0.1876	0.3251	0.0877	0.0412	0.0038	0.004	0.012	0.0168	0.2417	0.1869	0.0022	0.0119	0.0225	0.0267	0.6825	0.4275	0.0291	0.0489	0.8783	0.2074	0.1605	0.0347	0.0047	0.0014	0.1321	0.0365		1.2583
900			arabonate/xylonate	LC/MS polar	48255					7.2512e-05	0.0001	4.8e-14	7e-15	3.55e-12	7.844e-12	0.0409	0.0978	0.0057	0.0107	0.0211	0.0242	0.1259	0.2553	0.0005	0.0006	1.0707e-10	5.5802e-10	0.022	0.0279	0.0024	0.0052	0.0148	0.0505	0.0003	0.001	0.261	0.2631	0.0017	0.0049	0.0978	0.0299	3.915e-07	1.804e-07	1.1784e-06	5.7402e-07	4.4707e-08	2.759e-08		0.7423
904		Glycogen Metabolism	maltopentaose	LC/MS polar	35163	C06218	HMDB12254	13489094		0.7191	0.2534	0.0024	0.0002	3.4191e-05	2.7886e-05	0.162	0.2226	4.6383e-07	3.5237e-06	0.6715	0.3164	0.4936	0.5269	3.3706e-05	5.2305e-05	4.7118e-07	1.2452e-06	0.6686	0.3706	0.4912	0.3165	0.0613	0.143	0.0043	0.0075	0.0002	0.0011	0.029	0.0489	0.7575	0.1856	0.1588	0.0345	0.0185	0.0049	0.035	0.0107		0.3122
905			maltotetraose	LC/MS polar	15910	C02052	HMDB01296	446495		0.0659	0.0402	0.0851	0.0065	0.0161	0.0081	0.0768	0.1483	0.0006	0.0016	0.02	0.0234	0.0047	0.0413	2.7623e-07	8.2595e-07	0.7075	0.3278	0.4103	0.2686	0.7712	0.4462	0.002	0.0113	0.0016	0.0035	0.1388	0.1725	0.0337	0.0544	3.4503e-05	1.6145e-05	0.3836	0.0763	0.7705	0.1497	0.8083	0.1828		3.0425
907			maltotriose	LC/MS polar	44688	C01835	HMDB01262	439586		0.0753	0.0439	0.8988	0.0607	0.1302	0.0493	0.176	0.2298	0.0058	0.0108	0.0235	0.0262	0.0005	0.0096	2.1299e-06	5.2222e-06	0.4369	0.229	0.1938	0.1577	0.9988	0.5144	7.7659e-06	0.0002	0.1037	0.0872	0.8646	0.4813	0.5444	0.4228	0.0004	0.0002	0.0294	0.0073	0.2066	0.045	0.9718	0.2128		2.4934
910			maltose	LC/MS polar	15586	C00208	HMDB00163	10991489		0.5981	0.2208	7.861e-12	1.066e-12	0.0052	0.0029	0.1243	0.1958	0.3453	0.2711	0.011	0.0148	0.0005	0.0096	0.0348	0.0201	0.0001	0.0002	0.0178	0.0238	0.1634	0.1378	0.0065	0.0258	0.0801	0.0698	0.0199	0.0419	0.7683	0.5304	0.856	0.203	1.2831e-08	6.7007e-09	9.4422e-07	4.6812e-07	4.4528e-05	1.9682e-05		0.8946
932		Disaccharides and Oligosaccharides	sucrose	LC/MS polar	1519	C00089	HMDB00258	5988		3.0076e-05	7.4268e-05	1.533e-06	1.6402e-07	0.0024	0.0014	0.0006	0.007	0.0127	0.0213	0.2897	0.1726	0.0269	0.1204	0.1767	0.0717	0.0537	0.0415	0.0009	0.0021	0.027	0.0363	1.2266e-08	8.6211e-07	0.1107	0.0914	0.5629	0.3887	0.776	0.5343	0.4054	0.1066	0.0151	0.0039	3.7424e-06	1.7229e-06	0.0003	0.0001		1.2872
933			trehalose	LC/MS polar	15573	C01083	HMDB00975	7427		0.1927	0.0923	0.0208	0.0017	0.0016	0.001	1.2229e-05	0.0007	0.5347	0.3598	0.1877	0.1263	0.2475	0.376	0.0458	0.0252	0.0659	0.0492	0.0121	0.0168	0.938	0.5014	0.0016	0.0102	0.0078	0.0121	0.0117	0.0311	0.428	0.3513	0.2812	0.0781	0.2154	0.0449	9.0517e-06	3.9707e-06	0.0254	0.0079		0.986
946		Fructose, Mannose and Galactose Metabolism	fructose	LC/MS polar	48195	C00095	HMDB00660	5984		0.0005	0.0007	0	0	0.0006	0.0004	0.0758	0.1483	4.8433e-06	2.7158e-05	0.0011	0.0027	0.0205	0.1095	0.0007	0.0007	0.0312	0.0263	0.0004	0.001	9.2998e-06	3.7197e-05	1.5533e-08	8.6211e-07	0.3503	0.2117	0.0309	0.059	0.7102	0.5056	1.0458e-06	5.8406e-07	0	0	2.4e-14	3.3e-14	0	0		0.8384
951			mannitol/sorbitol	LC/MS polar	46142	C01507	HMDB00247	5780		0.001	0.0012	1.9925e-05	1.9851e-06	0.4564	0.1429	0.1023	0.1763	1.0966e-05	5.2338e-05	0.9036	0.3913	0.9803	0.6719	0.0562	0.0289	0.0452	0.0363	0.0063	0.0099	0.0095	0.0168	0.8642	0.6393	5.2114e-06	3.5052e-05	0.149	0.1786	0.0018	0.0051	0.1635	0.048	0.1368	0.0301	0.0033	0.001	0.0021	0.0008		0.9377
952			mannose	LC/MS polar	48153	C00159	HMDB00169	18950		0.1542	0.0786	0.8539	0.0579	4.975e-05	3.9516e-05	0.8509	0.4388	0.0043	0.0082	0.6057	0.2962	0.6029	0.5675	0.0005	0.0006	0.0005	0.0007	0.8721	0.4435	0.2331	0.1814	0.2699	0.3695	0.0208	0.0257	0.6899	0.431	0.0461	0.0678	0.9969	0.2301	0.9999	0.1737	0.4817	0.0984	0.7395	0.1706		1.1846
953			mannose-6-phosphate	LC/MS polar	1469	C00275	HMDB01078	439198		0.0261	0.0192	3.768e-10	4.8723e-11	0.9654	0.2622	0.0857	0.1565	0.0951	0.1092	0.2077	0.1345	0.0178	0.1003	0.3091	0.1086	0.0093	0.0092	0.7723	0.4091	0.1529	0.131	0.1054	0.2078	0.0203	0.0256	0.023	0.0466	0.077	0.0975	1.743e-05	8.4607e-06	0.3675	0.0736	0.0002	6.9038e-05	2.923e-06	1.4939e-06		1.1909
963			galactose 1-phosphate	LC/MS polar	15706	C00446	HMDB00645	123912		0.0001	0.0002	3.0626e-05	3.0118e-06	0.0154	0.0078	0.3621	0.3234	0.4427	0.3159	0.2235	0.1427	0.4895	0.5244	0.558	0.171	0.2657	0.1544	0.5077	0.3075	0.0117	0.0196	0.1151	0.2182	0.1335	0.1071	0.002	0.0084	0.0861	0.107	0.0182	0.0063	0.0043	0.0012	0.4233	0.088	0.008	0.0027		0.9373
970			galactonate	LC/MS polar	27719	C00880	HMDB00565	128869		0.4461	0.1795	0.6544	0.0458	0.0055	0.0031	0.6852	0.4074	0.0162	0.0263	0.8675	0.3828	0.037	0.1425	0.1341	0.0585	0.0003	0.0004	0.2428	0.187	0.4378	0.2961	0.6774	0.5755	0.4525	0.2522	0.0379	0.0684	0.0157	0.0291	0.1197	0.0359	0.4751	0.0917	0.3415	0.0721	0.3206	0.08		0.7233
979		Nucleotide Sugar	UDP-glucuronate	LC/MS neg	2763	C00167	HMDB00935	17473		0.8624	0.2863	3.39e-13	4.9e-14	0.0076	0.0041	0.5601	0.3769	0.4167	0.3082	0.0507	0.0478	0.1194	0.2485	0.2458	0.0924	0.4501	0.2317	0.0007	0.0015	1	0.5144	0.1651	0.2772	0.3251	0.2043	0.4501	0.3478	1	0.6061	4.3113e-05	2.0083e-05	0.0002	6.2379e-05	8.4506e-09	5.6643e-09	0.0042	0.0015		0.9393
985			UDP-N-acetylglucosamine/galactosamine	LC/MS neg	46148					0.0011	0.0013	0.0552	0.0043	0.0964	0.0383	0.802	0.4266	0.3739	0.2841	0.2068	0.1343	0.8788	0.6442	0.4682	0.1507	0.0684	0.0507	0.751	0.4053	0.2713	0.205	0.2975	0.3857	0.0395	0.0427	0.1503	0.1792	0.0313	0.0513	0.591	0.1494	0.1011	0.0227	0.893	0.1693	0.1227	0.0342		1.0014
992		Aminosugar Metabolism	glucosamine-6-phosphate	LC/MS polar	580	C00352	HMDB01254	439217		0.0426	0.0281	6.2805e-06	6.5134e-07	0.8632	0.2418	0.0602	0.1271	0.6897	0.4269	0.9099	0.3932	0.263	0.3903	0.6139	0.1836	0.4648	0.237	0.8262	0.4278	0.4297	0.2932	0.109	0.2118	0.0215	0.0258	0.4027	0.3306	0.4941	0.3984	0.0389	0.0127	0.3915	0.0772	0.0052	0.0015	0.0002	8.8293e-05		1.1452
996			glucuronate	LC/MS polar	15443	C00191	HMDB00127	444791		0.802	0.2728	0	0	4.7258e-10	7.7609e-10	0.948	0.4599	0.8798	0.487	0.0573	0.0516	0.5184	0.5332	0.0197	0.0118	4.4389e-06	9.4644e-06	0.0052	0.0084	8.5239e-05	0.0003	0.7335	0.5997	0.8769	0.3953	0.8096	0.4705	0.5779	0.4412	1.593e-07	9.9088e-08	2.894e-12	2.139e-12	1.4385e-08	9.2007e-09	6.2378e-11	5.1871e-11		0.4748
1001			N-acetyl-glucosamine 1-phosphate	LC/MS polar	15741	C04256	HMDB01367	440364		0.8265	0.2772	0.0758	0.0059	0.7618	0.2188	0.1843	0.2329	0.2113	0.1948	0.0344	0.0352	0.7365	0.6086	0.0887	0.0414	0.4447	0.2306	0.8997	0.4543	0.095	0.0929	0.9846	0.6725	0.1186	0.0971	0.3102	0.2893	0.9219	0.5943	0.1439	0.0425	0.3128	0.0638	0.0155	0.0041	0.5103	0.1224		0.7463
1019			erythronate*	LC/MS polar	42420		HMDB00613	2781043		5.8662e-06	2.1543e-05	1e-15	0	4.2e-14	1.08e-13	0.0833	0.1534	0.037	0.0534	0.0254	0.0279	0.2012	0.3363	0.0002	0.0002	1.1155e-10	5.6568e-10	0.0025	0.0044	9.9321e-05	0.0003	0.0049	0.021	0.0004	0.0011	0.8896	0.4906	0.0016	0.0048	0.0173	0.006	6.9217e-08	3.3888e-08	5.8546e-07	2.9729e-07	1.0024e-08	6.6914e-09		0.8046
1021			N-acetylglucosamine/N-acetylgalactosamine	LC/MS pos early	46539					0.0085	0.0074	0.8334	0.057	0.0365	0.0167	0.3437	0.3199	0.2998	0.2512	0.0699	0.0586	0.5275	0.5332	0.0061	0.0045	0.7271	0.3352	0.2556	0.1924	0.953	0.5071	0.9713	0.6723	0.0905	0.0778	0.1087	0.148	0.0457	0.0675	0.1121	0.0337	0.3891	0.077	0.9838	0.1836	0.24	0.062		0.9367
1022		Advanced Glycation End-product	N6-carboxymethyllysine	LC/MS pos early	36713					0.3571	0.1533	0.5828	0.0409	2e-15	8e-15	0.8248	0.4313	9.2821e-07	6.4294e-06	0	0	0.0316	0.1283	0.0013	0.0012	0	0	7.3345e-05	0.0003	3.32e-13	5.498e-12	9.5807e-05	0.0012	0.001	0.0025	0.0339	0.0637	0.3142	0.2814	7.7187e-05	3.5167e-05	2.3481e-05	8.8856e-06	3.7034e-08	2.2164e-08	1.4448e-09	1.0199e-09		1.1374
1026	Energy	TCA Cycle	citrate	LC/MS neg	1564	C00158	HMDB00094	311		0.146	0.0752	0.8542	0.0579	0	0	0.8348	0.4344	3.7904e-08	5.5791e-07	0.4543	0.2381	0.097	0.2252	2.919e-12	2.9823e-11	0	1e-15	0.0002	0.0007	0.0039	0.0078	0.1663	0.2772	0.003	0.0057	0.0016	0.0075	2.1276e-05	0.0001	0.2229	0.0629	0.2323	0.048	0.5104	0.1038	0.7896	0.1793		0.5307
1028			aconitate [cis or trans]	LC/MS neg	46173	C00417	HMDB00072			0.0003	0.0005	2e-15	0	0.2874	0.0987	0.0161	0.0555	0.8303	0.4751	0.1681	0.1157	0.8191	0.6286	0.1502	0.0638	0.8675	0.383	0.316	0.2264	0.8788	0.4831	0.0048	0.021	0.0013	0.003	0.5015	0.3689	0.5107	0.4023	1.4723e-05	7.2145e-06	0.0034	0.001	1.8002e-09	1.3231e-09	2.2461e-07	1.274e-07		0.8374
1032			alpha-ketoglutarate	LC/MS polar	528	C00026	HMDB00208	51		0.2518	0.116	0.004	0.0003	0.1442	0.0538	0.0001	0.0021	0.0002	0.0005	0.0488	0.0468	0.0516	0.1636	0.2159	0.0832	0.2068	0.1264	1.0904e-05	4.7069e-05	0.4584	0.3064	2.9225e-05	0.0005	0.1343	0.1073	0.1096	0.148	0.0005	0.0018	0.0007	0.0003	0.0007	0.0002	0.0126	0.0035	0.1585	0.0428		1.32
1035			succinate	LC/MS polar	1437	C00042	HMDB00254	1110		0.0006	0.0009	0	0	0.6317	0.1893	0.0547	0.1216	0.8715	0.4841	0.0246	0.0272	0.5926	0.567	0.3024	0.1071	0.474	0.2399	0.0864	0.0828	0.2772	0.2075	0.0027	0.0134	0.0183	0.024	0.5352	0.3797	0.3215	0.2854	1.1334e-08	8.1761e-09	1.2678e-05	4.9164e-06	2.72e-13	3.12e-13	4.7084e-08	2.8344e-08		0.7936
1036			fumarate	LC/MS polar	1643	C00122	HMDB00134	444972		0.5393	0.206	0.0002	1.979e-05	0.1731	0.0628	0.0293	0.0808	0.1367	0.1427	0.5917	0.2962	0.599	0.5675	0.0522	0.0275	0.3674	0.1975	0.9529	0.4713	0.9446	0.5037	0.8321	0.6247	0.0729	0.0643	0.0602	0.0971	0.3543	0.3075	0.1742	0.0508	0.761	0.1383	0.003	0.0009	0.0031	0.0011		1.1726
1037			malate	LC/MS neg	1303	C00149	HMDB00156	525		0.1923	0.0923	0.0009	7.9855e-05	0.2274	0.0799	0.0106	0.0416	0.1395	0.1431	0.7392	0.3415	0.9571	0.6694	0.139	0.0602	0.2281	0.1357	0.9557	0.4715	0.7405	0.431	0.9471	0.6678	0.1738	0.1303	0.0077	0.022	0.2358	0.2294	0.5757	0.1466	0.7788	0.1412	0.0018	0.0006	0.0057	0.002		1.1337
1041			itaconate	LC/MS polar	18373	C00490	HMDB02092	811		0.2129	0.1003	3.8935e-08	4.4985e-09	0.0136	0.007	0.0009	0.0082	0.4312	0.3122	0.1168	0.0854	0.0147	0.0883	0.6812	0.1998	0.1893	0.1168	0.0004	0.0011	0.7027	0.4159	0.0076	0.0295	0.5878	0.2999	0.002	0.0084	0.137	0.1567	0.3769	0.1009	0.0757	0.0173	2.0967e-09	1.5015e-09	0.0073	0.0025		0.8235
1042			tricarballylate	LC/MS polar	15729	C19806	HMDB31193	14925		0.001	0.0012	1.0474e-05	1.068e-06	3.6013e-08	4.1288e-08	0.5343	0.3769	0.5452	0.3647	0.0347	0.0353	0.4624	0.5079	0.186	0.075	6.8582e-05	0.0001	0.0091	0.0134	0.0001	0.0003	0.1801	0.2896	0.0086	0.0131	0.1464	0.1764	0.1854	0.1905	0.2203	0.0624	9.7177e-05	3.429e-05	0.181	0.0399	0.0072	0.0025		0.4813
1044			2-methylcitrate	LC/MS neg	37483	C02225	HMDB00379	439681		3.3007e-05	7.8789e-05	0	0	2.2921e-05	1.9079e-05	0.0069	0.0319	0.0944	0.1089	0.007	0.0109	0.2716	0.3973	0.6016	0.1817	0.0013	0.0015	0.0257	0.0316	0.0002	0.0005	3.7804e-06	9.5551e-05	0.0306	0.0344	0.2677	0.2631	0.5979	0.454	0.0184	0.0063	2.1404e-08	1.0958e-08	2.0734e-08	1.2869e-08	1.7408e-11	1.5252e-11		0.8759
1045			mesaconate (methylfumarate)	LC/MS polar	18493	C01732	HMDB00749	638129		0.0112	0.0095	0.022	0.0018	0.3155	0.1053	1.8851e-05	0.0008	0.0014	0.0032	0.0051	0.009	0.1335	0.2656	0.1432	0.0612	0.0057	0.0059	0.0013	0.0025	0.298	0.2181	0.0011	0.0071	0.1573	0.1198	0.0088	0.0246	2.6133e-05	0.0002	0.6642	0.1659	0.0753	0.0173	2.8376e-07	1.4953e-07	0.2118	0.0554		1.0241
1046			citraconate/glutaconate	LC/MS polar	47076					0.0045	0.0042	1.546e-08	1.828e-09	0.0983	0.0387	1.3537e-05	0.0007	0.0002	0.0006	0.002	0.0043	0.0068	0.053	0.0115	0.0076	0.0036	0.0039	9.7917e-05	0.0004	0.066	0.0706	6.7753e-05	0.0009	0.015	0.0206	0.0019	0.0084	4.019e-05	0.0002	0.2926	0.0808	0.5232	0.0997	1.649e-12	1.705e-12	0.0137	0.0045		1.0884
1049		Oxidative Phosphorylation	acetylphosphate	LC/MS polar	15488	C00227	HMDB01494	186		0.0002	0.0004	0.4622	0.0328	0.0489	0.0216	0.0742	0.1467	0.1651	0.1607	0.6764	0.318	0.0146	0.0883	0.0023	0.0019	0.81	0.3625	0.4606	0.2912	0.1836	0.1499	0.3706	0.4357	8.1343e-06	4.6264e-05	0.1155	0.1508	0.6243	0.4663	0.8529	0.203	0.0078	0.0021	0.6143	0.1222	0.1188	0.0332		0.9798
1051			phosphate	LC/MS neg	42109	C00009	HMDB01429	1061		0.9349	0.3016	0	0	3.5597e-08	4.1199e-08	0.3787	0.3289	0.5319	0.3598	0.0542	0.0502	0.7909	0.6211	6.4054e-05	8.9233e-05	0.0127	0.0121	0.0002	0.0007	0.1012	0.0974	0.7629	0.6026	0.5083	0.273	0.3987	0.3306	0.964	0.6061	1.6332e-10	1.4378e-10	1.9477e-07	9.418e-08	1.16e-12	1.23e-12	1.5221e-08	1.0024e-08		0.7122
1057	Lipid	Medium Chain Fatty Acid	caprate (10:0)	LC/MS neg	1642	C01571	HMDB00511	2969		0.042	0.028	0	0	1.2493e-05	1.0617e-05	0.5112	0.3708	0.0988	0.1114	0.319	0.1865	0.4291	0.4889	0.0029	0.0024	0.0016	0.0019	0.5431	0.3191	0.0185	0.0268	0.5986	0.5395	0.0564	0.0543	0.3572	0.3131	0.0754	0.0968	1.9045e-07	1.1638e-07	8.1536e-08	3.9671e-08	5.1365e-05	1.9562e-05	4.6799e-08	2.8344e-08		0.6583
1060			laurate (12:0)	LC/MS neg	1645	C02679	HMDB00638	3893		0.0005	0.0007	0.0004	3.6027e-05	9.8e-14	2.42e-13	0.0195	0.0608	0.0017	0.0037	0.0043	0.0079	0.5633	0.5582	2.9872e-05	4.756e-05	1.6135e-11	1.0813e-10	0.081	0.0797	9.3332e-05	0.0003	0.4732	0.4785	0.0531	0.0522	0.2802	0.2698	4.9712e-06	4.5296e-05	0.2019	0.0576	7.7875e-06	3.0966e-06	0.6038	0.1204	0.0687	0.02		0.8094
1061			5-dodecenoate (12:1n7)	LC/MS neg	33968		HMDB00529	5312378		0.1291	0.0688	3.8826e-08	4.4985e-09	6.0005e-06	5.2841e-06	0.0282	0.0798	5.2305e-05	0.0002	0.5103	0.2623	0.4224	0.4886	1.3745e-05	2.4781e-05	2.3538e-05	4.2467e-05	0.6599	0.3701	0.308	0.2247	0.0048	0.021	0.0309	0.0344	0.8891	0.4906	0.0005	0.0018	5.9072e-05	2.7273e-05	9.8795e-05	3.4704e-05	0.226	0.0486	0.0089	0.003		0.648
1063		Long Chain Fatty Acid	myristate (14:0)	LC/MS neg	1365	C06424	HMDB00806	11005		2.9369e-05	7.3794e-05	0	0	5.411e-12	1.1743e-11	0.312	0.3002	0.0024	0.0049	0.1865	0.1263	0.6274	0.5777	5.7785e-09	2.8391e-08	8.7648e-06	1.7311e-05	0.0041	0.0068	0.0373	0.0458	0.9217	0.6609	0.0007	0.0019	0.1637	0.1895	0.0001	0.0006	4.6793e-10	3.92e-10	8.8059e-07	3.9194e-07	2.4931e-07	1.3221e-07	6.909e-06	3.3562e-06		0.6296
1064			myristoleate (14:1n5)	LC/MS neg	32418	C08322	HMDB02000	5281119		9.3597e-06	3.1917e-05	1.1015e-08	1.3125e-09	0.0002	0.0001	0.1347	0.2057	0.0041	0.0079	0.1985	0.1308	0.707	0.6071	0.0115	0.0076	5.9173e-05	9.7392e-05	0.9975	0.4781	0.3588	0.2538	0.7396	0.6014	0.0046	0.0079	0.1461	0.1764	7.9334e-06	6.777e-05	0.0024	0.0009	7.7079e-06	3.0806e-06	0.0481	0.0119	0.0045	0.0016		0.8306
1065			pentadecanoate (15:0)	LC/MS neg	1361	C16537	HMDB00826	13849		0.0579	0.036	1.5966e-10	2.1094e-11	0.9817	0.2651	0.7888	0.4236	0.0034	0.007	0.0213	0.0243	0.0314	0.1283	0.0003	0.0004	0.4564	0.2333	0.159	0.1388	0.1178	0.1097	0.1344	0.2434	0.0004	0.0012	0.6815	0.4275	0.2167	0.213	1.246e-07	7.8924e-08	0.1918	0.0407	0.0002	6.4837e-05	0.0003	0.0001		0.6932
1066			palmitate (16:0)	LC/MS neg	1336	C00249	HMDB00220	985		0.1399	0.0729	0.0012	0.0001	0.3792	0.1219	0.3307	0.3138	0.1522	0.1536	0.008	0.0117	0.9643	0.6698	0.0998	0.0459	0.273	0.1566	0.8616	0.4422	0.0144	0.0228	0.626	0.5511	0.3193	0.2031	0.5944	0.3978	0.0566	0.0796	0.0007	0.0003	0.4352	0.0846	0.0135	0.0037	0.8815	0.1966		0.7594
1067			palmitoleate (16:1n7)	LC/MS neg	33447	C08362	HMDB03229	445638		0.0038	0.0037	0	0	0.0286	0.0136	0.6188	0.3875	0.0001	0.0004	0.1964	0.1299	0.1592	0.2953	2.6998e-05	4.413e-05	0.0829	0.0587	0.3464	0.241	0.4098	0.2855	0.1455	0.2551	0.0002	0.0006	0.6536	0.4213	0.0033	0.0081	1.4e-14	1.8e-14	1.5944e-09	9.5344e-10	5.1509e-11	4.7953e-11	3.0962e-11	2.665e-11		0.572
1069			margarate (17:0)	LC/MS neg	1121		HMDB02259	10465		0.2703	0.1229	0.5342	0.0377	0.8317	0.2356	0.5466	0.3769	0.0099	0.0173	0.004	0.0074	0.1652	0.2967	0.0005	0.0006	0.4507	0.2317	0.6682	0.3706	0.0487	0.0556	0.0804	0.1755	0.0257	0.0294	0.8152	0.4705	0.1427	0.1612	0.0065	0.0024	0.1197	0.0266	0.428	0.0885	0.439	0.1072		0.7452
1070			10-heptadecenoate (17:1n7)	LC/MS neg	33971		HMDB60038	5312435		0.0795	0.0458	1.2243e-09	1.5502e-10	0.8002	0.2288	0.8208	0.4313	0.0002	0.0005	0.0191	0.0226	0.0387	0.1443	0.0001	0.0001	0.6858	0.3193	0.0546	0.0583	0.0278	0.037	0.0275	0.0779	0.0003	0.001	0.9341	0.508	0.0584	0.0811	1.317e-07	8.2916e-08	0.1814	0.0388	0.0008	0.0002	0.0019	0.0007		0.5957
1071			stearate (18:0)	LC/MS neg	1358	C01530	HMDB00827	5281		0.121	0.0649	0.0025	0.0002	0.7507	0.2167	0.3046	0.3002	0.3684	0.2826	0.0073	0.0113	0.7342	0.6086	0.0727	0.0354	0.5523	0.27	0.2129	0.1713	0.0694	0.0736	0.9885	0.6725	0.5842	0.299	0.4996	0.3689	0.0582	0.0811	0.0015	0.0006	0.3853	0.0764	0.0113	0.0031	0.6177	0.1464		0.7497
1079			nonadecanoate (19:0)	LC/MS neg	1356	C16535	HMDB00772	12591		0.596	0.2206	0.2932	0.0214	0.8357	0.2359	0.2243	0.2516	0.0426	0.0598	0.0007	0.0019	0.5789	0.5663	0.0021	0.0018	0.3591	0.1936	0.568	0.3301	0.0176	0.0259	0.1018	0.2057	0.3383	0.209	0.9001	0.4952	0.107	0.1283	0.002	0.0008	0.3624	0.0728	0.1605	0.0358	0.1174	0.0329		0.696
1080			10-nonadecenoate (19:1n9)	LC/MS neg	33972		HMDB13622	5312513		0.0346	0.024	0.1815	0.0135	0.3672	0.119	0.2645	0.2768	0.0001	0.0003	0.0064	0.0104	0.2684	0.3964	2.8894e-05	4.6607e-05	0.5902	0.284	0.4564	0.2911	0.017	0.0251	0.0399	0.1042	0.0026	0.0052	0.8837	0.4896	0.0025	0.0065	0.002	0.0008	0.4703	0.091	0.3404	0.072	0.4647	0.1131		0.6202
1082			arachidate (20:0)	LC/MS neg	1118	C06425	HMDB02212	10467		0.0754	0.0439	0.7802	0.0539	0.6641	0.1964	0.466	0.3627	0.241	0.2142	0.0008	0.0022	0.9161	0.6546	0.0146	0.0093	0.3797	0.2024	0.1583	0.1387	0.0332	0.0426	0.9978	0.6725	0.2865	0.1866	0.5343	0.3797	0.0598	0.0822	0.0311	0.0103	0.2393	0.0493	0.1202	0.0272	0.0466	0.0139		0.7736
1085			eicosenoate (20:1)	LC/MS neg	33587		HMDB02231	5282768		0.0353	0.0243	0.0132	0.0011	0.0932	0.0374	0.2665	0.2773	0.0987	0.1114	0.0011	0.0027	0.9761	0.6718	0.0999	0.0459	0.0943	0.065	0.9807	0.4762	0.0011	0.0027	0.7584	0.6026	0.1865	0.1371	0.4373	0.3404	0.0153	0.0285	0.0008	0.0003	0.882	0.1553	0.018	0.0047	0.3202	0.08		0.758
1090			erucate (22:1n9)	LC/MS neg	1552	C08316	HMDB02068	5281116		0.017	0.0134	7.5517e-11	1.0021e-11	0.0056	0.0031	0.3682	0.3264	0.2347	0.2102	0.0039	0.0074	0.8138	0.6283	0.5871	0.1781	0.0307	0.0261	0.6784	0.3751	0.0005	0.0013	0.7739	0.6026	0.2153	0.1525	0.3415	0.3052	0.0194	0.0346	3.1077e-07	1.8343e-07	0.0051	0.0014	4.3282e-06	1.9817e-06	0.0843	0.0241		0.8066
1097			oleate/vaccenate (18:1)	LC/MS neg	52285					0.1601	0.0802	0.3015	0.0219	0.4077	0.1297	0.3633	0.3234	0.1208	0.1299	0.0052	0.009	0.9253	0.6573	0.0821	0.0387	0.3082	0.1742	0.7745	0.4091	0.0089	0.0158	0.6286	0.5511	0.3254	0.2043	0.7386	0.446	0.0494	0.0714	0.0203	0.0069	0.6779	0.1252	0.1251	0.0282	0.1582	0.0428		0.8685
1100		Polyunsaturated Fatty Acid (n3 and n6)	stearidonate (18:4n3)	LC/MS neg	33969	C16300	HMDB06547	5312508		0.0142	0.0116	0	0	0.005	0.0029	0.0656	0.136	0.8422	0.4791	0.0078	0.0116	0.3688	0.4674	0.6371	0.1891	0.0022	0.0025	0.5303	0.3176	0.0161	0.0244	0.1056	0.2078	0.0077	0.0121	0.5025	0.3689	0.9756	0.6061	1.5652e-08	1.1137e-08	3e-15	3e-15	7.989e-07	4.0082e-07	3.9947e-10	2.9923e-10		0.4152
1107			linoleate (18:2n6)	LC/MS neg	1105	C01595	HMDB00673	5280450		0.5787	0.217	5e-15	1e-15	0.9842	0.2652	0.5692	0.3769	0.357	0.2775	0.0196	0.0231	0.9145	0.6546	0.4301	0.1417	0.0933	0.0648	0.1112	0.1029	0.5076	0.3217	0.8771	0.6433	0.3331	0.2085	0.6016	0.401	0.6114	0.4591	9.8477e-09	7.1537e-09	0.0002	5.4526e-05	1.628e-07	8.6882e-08	0.0007	0.0003		0.6775
1109			linolenate [alpha or gamma; (18:3n3 or 6)]	LC/MS neg	34035	C06426	HMDB03073	5280934		0.6444	0.2313	0	0	9.4387e-05	6.9518e-05	0.4977	0.3674	0.6289	0.3994	0.4175	0.2213	0.9897	0.6728	0.1587	0.0662	0.0291	0.0253	0.0619	0.0642	0.0081	0.0151	0.7376	0.6014	0.4213	0.2396	0.7213	0.4415	0.889	0.5817	2e-15	4e-15	0	0	4.7e-14	6.2e-14	1e-15	2e-15		0.4479
1116			dihomo-linoleate (20:2n6)	LC/MS neg	17805	C16525	HMDB05060	6439848		0.3826	0.1602	6.65e-13	9.5e-14	0.4073	0.1297	0.6407	0.3953	0.7691	0.4551	0.0007	0.002	0.5759	0.5651	0.0781	0.0372	0.0228	0.0204	0.3551	0.2449	0.0431	0.0518	0.8238	0.6222	0.5286	0.2804	0.4222	0.3339	0.5909	0.4499	0.0417	0.0135	3.3446e-08	1.6795e-08	0.0027	0.0008	4.9166e-08	2.9239e-08		2.0453
1167		Fatty Acid, Branched	13-methylmyristate	LC/MS neg	38293			151014		0.0494	0.0318	2.6e-14	4e-15	2.1488e-09	3.2239e-09	0.3492	0.3199	0.0003	0.0008	0.375	0.2069	0.3333	0.4467	3.7371e-05	5.5197e-05	2.4514e-08	8.6784e-08	0.1244	0.1115	0.145	0.1269	0.9601	0.671	0.0051	0.0085	0.0661	0.1022	0.0046	0.0105	0.0013	0.0005	1.763e-06	7.5881e-07	1.4523e-06	7.0337e-07	1.9961e-06	1.0418e-06		0.585
1170			15-methylpalmitate	LC/MS neg	38768			17903417		0.1032	0.0575	7.7744e-07	8.4371e-08	0.6571	0.1948	0.5854	0.3769	0.0019	0.0042	0.0326	0.0339	0.9828	0.6719	0.0048	0.0036	0.4522	0.2318	0.7738	0.4091	0.0151	0.0232	0.2976	0.3857	0.0347	0.0377	0.6026	0.401	0.0081	0.0174	0.0001	5.4747e-05	0.0612	0.0144	0.0007	0.0002	0.187	0.0495		0.661
1173			17-methylstearate	LC/MS neg	38296			3083779		0.0484	0.0313	3.3276e-06	3.5109e-07	0.0055	0.0031	0.2285	0.2537	0.0045	0.0085	0.1148	0.0846	0.388	0.474	0.0017	0.0015	0.0134	0.0127	0.2364	0.1847	0.2079	0.1651	0.5261	0.4992	0.1568	0.1198	0.7718	0.4585	0.0008	0.0026	0.0008	0.0003	0.0072	0.002	0.0024	0.0007	0.4982	0.1198		0.6627
1186		Fatty Acid, Dicarboxylate	2-hydroxyglutarate	LC/MS polar	37253	C02630	HMDB00606	43		0.2172	0.102	0.0001	1.3421e-05	0.0463	0.0207	0.5896	0.3769	0.0697	0.0873	0.0298	0.0317	0.1116	0.2375	0.0728	0.0354	0.0485	0.0383	0.1072	0.1001	0.0284	0.0374	0.1736	0.2861	0.0413	0.0439	0.439	0.3404	0.3165	0.2818	7.6748e-05	3.5122e-05	0.7143	0.1313	0.0448	0.0111	0.1552	0.0423		0.721
1188			adipate	LC/MS polar	21134	C06104	HMDB00448	196		0.1236	0.0661	0.4943	0.0349	0.1029	0.0401	0.1231	0.1958	0.6906	0.4269	0.04	0.0398	0.0527	0.1652	0.2809	0.1022	0.3378	0.1864	0.0097	0.0141	0.1644	0.1382	0.4343	0.4582	0.4356	0.247	0.0077	0.022	0.7093	0.5056	0.2914	0.0807	0.2402	0.0494	0.016	0.0043	0.1153	0.0324		0.6032
1200			sebacate (decanedioate)	LC/MS neg	32398	C08277	HMDB00792	5192		0.4534	0.1819	1.6586e-07	1.8736e-08	3.3113e-08	3.9125e-08	0.5284	0.3769	0.5916	0.3849	0.0753	0.0621	0.7695	0.6112	3.4995e-05	5.3627e-05	0.0235	0.0209	0.0006	0.0014	0.042	0.0508	0.635	0.5522	0.7226	0.3493	0.4172	0.3333	0.5696	0.4372	0.0005	0.0002	0.1298	0.0286	0.0002	5.9543e-05	0.0163	0.0052		0.6296
1203			dodecanedioate	LC/MS neg	32388	C02678	HMDB00623	12736		7.9599e-07	3.8002e-06	0.8435	0.0575	8.3098e-09	1.1221e-08	0.4808	0.3627	0.9838	0.5175	0.0069	0.0107	0.8223	0.6286	2.1246e-05	3.5213e-05	0.0501	0.0392	9.895e-06	4.445e-05	0.085	0.0847	0.0278	0.0779	0.0167	0.0222	0.0022	0.0086	0.0045	0.0102	0.4118	0.108	0.0875	0.0199	0.0827	0.0196	0.2157	0.0561		0.6199
1204			tetradecanedioate	LC/MS neg	35669		HMDB00872	13185		0.5425	0.2067	0.004	0.0003	8e-15	2.4e-14	0.0161	0.0555	0.2588	0.2262	0.0605	0.0534	0.4681	0.5123	6.0643e-08	2.1913e-07	6.5151e-06	1.3287e-05	3.2018e-07	2.4657e-06	0.0037	0.0076	0.4727	0.4785	0.2619	0.1759	0.0158	0.0367	0.5475	0.4228	0.4016	0.1059	0.7395	0.135	0.0001	4.8736e-05	0.1654	0.0444		0.4337
1205			hexadecanedioate	LC/MS neg	35678	C19615	HMDB00672	10459		0.7593	0.2633	4.424e-12	6.03e-13	4.5686e-05	3.6769e-05	0.3882	0.3322	0.5949	0.3859	0.0562	0.0513	0.9244	0.6573	0.0009	0.0009	0.1602	0.1023	0.0061	0.0096	0.3303	0.238	0.9726	0.6723	0.5537	0.2894	0.4222	0.3339	0.7137	0.5067	1.093e-05	5.4328e-06	0.0088	0.0023	5.4535e-07	2.7861e-07	0.0005	0.0002		0.584
1240		Fatty Acid, Amino	2-aminoheptanoate	LC/MS pos early	43761			227939		0.9568	0.3062	0.0014	0.0001	3.4052e-05	2.7886e-05	0.5792	0.3769	0.1015	0.1133	0.1652	0.1145	0.539	0.5376	0.046	0.0252	0.0001	0.0002	0.326	0.2313	0.0804	0.0807	0.7884	0.6038	0.4425	0.2494	0.1531	0.1817	0.4079	0.3379	0.7094	0.175	0.0193	0.0049	0.1259	0.0284	0.0224	0.0071		0.498
1245			2-aminooctanoate	LC/MS pos late	43343		HMDB00991	69522		0.0169	0.0134	2.55e-13	3.7e-14	0.0004	0.0003	0.2533	0.2701	0.7959	0.464	0.6284	0.3022	0.3675	0.4674	0.0324	0.0189	0.0826	0.0587	0.3137	0.2262	0.0186	0.0268	0.9489	0.6678	0.2224	0.1558	0.0372	0.0678	0.1444	0.1625	1.4026e-06	7.6913e-07	7.1258e-06	2.8625e-06	0.002	0.0006	1.7847e-05	8.1075e-06		0.289
1253		Fatty Acid Synthesis	malonylcarnitine	LC/MS pos early	37059		HMDB02095	22833583		0.0564	0.0355	0.2021	0.0149	0.2138	0.076	0.8003	0.4266	0.4327	0.3122	0.1488	0.1049	0.0569	0.1693	0.6393	0.1893	0.9957	0.416	0.5014	0.3054	0.0082	0.0151	0.1612	0.2746	0.7885	0.371	0.7911	0.4662	0.0164	0.03	0.596	0.1503	0.3165	0.0644	0.03	0.0075	0.2416	0.0622		0.9511
1254			malonate	LC/MS polar	15872	C00383	HMDB00691	867		0.0007	0.001	0	0	1.3082e-06	1.2324e-06	0.1084	0.1818	0.3505	0.2733	0.1874	0.1263	0.6962	0.6063	0.0034	0.0027	0.1947	0.1198	0.0006	0.0014	0.0101	0.0177	0.502	0.4912	0.2256	0.1575	0.0603	0.0971	0.0018	0.0051	6.0289e-10	4.9705e-10	7.5556e-07	3.4015e-07	3.04e-12	3.106e-12	1.7121e-10	1.3659e-10		0.5516
1270		Fatty Acid Metabolism (also BCAA Metabolism)	propionylcarnitine	LC/MS pos early	32452	C03017	HMDB00824	107738		0.0002	0.0003	4.3526e-10	5.6043e-11	4.01e-13	9.02e-13	0.423	0.3451	1.196e-05	5.4166e-05	0.0052	0.009	0.8601	0.6392	4.12e-12	3.8851e-11	1.4928e-06	3.5383e-06	0.001	0.0021	0.4744	0.3131	7.1236e-06	0.0002	0.9687	0.4238	0.0002	0.0015	0.506	0.4023	0.0978	0.0299	1.064e-05	4.1674e-06	0.0096	0.0027	9.3842e-07	5.0874e-07		3.6485
1271			propionylglycine	LC/MS polar	31932		HMDB00783	98681		0.2296	0.1071	1e-15	0	0.0289	0.0137	0.4011	0.3358	8.294e-06	4.077e-05	0.6054	0.2962	0.8495	0.635	0.2656	0.0987	0.1513	0.0975	0.0002	0.0007	0.0023	0.0051	0.0007	0.0058	0.1465	0.1156	0.0151	0.0355	0.0372	0.0585	5.9516e-06	3.0159e-06	2.042e-05	7.8029e-06	9.8665e-08	5.5482e-08	1.6911e-06	8.9216e-07		0.758
1273			methylmalonate (MMA)	LC/MS polar	1496	C02170	HMDB00202	487		0.0003	0.0004	1.8291e-10	2.4061e-11	0.5019	0.1552	0.7673	0.4185	0.0367	0.0534	0.0218	0.0248	0.9106	0.6546	0.0544	0.0283	0.6176	0.2911	0.7757	0.4091	0.014	0.0226	0.5174	0.4992	0.0051	0.0085	0.2926	0.2772	0.003	0.0074	2.7759e-06	1.4491e-06	0.0104	0.0027	1.3206e-05	5.6453e-06	0.0169	0.0054		0.8272
1276		Fatty Acid Metabolism(Acyl Glycine)	hexanoylglycine	LC/MS neg	35436		HMDB00701	99463		0.5072	0.1973	0.0002	1.4611e-05	0.0047	0.0027	0.0736	0.1467	0.6292	0.3994	0.6228	0.3019	0.5846	0.567	0.4894	0.155	0.0865	0.0606	0.0881	0.0841	0.0985	0.0955	0.2787	0.3731	0.9545	0.4204	0.2071	0.2201	0.2307	0.2252	0.5719	0.146	0.1115	0.0248	0.0045	0.0013	0.0053	0.0019		0.4424
1284		Fatty Acid Metabolism(Acyl Carnitine)	acetylcarnitine	LC/MS pos early	32198	C02571	HMDB00201	1		0.1756	0.0861	0	0	0	0	0.0125	0.048	0.158	0.157	1.0693e-06	1.0003e-05	2.5698e-06	0.0003	0	0	7.8048e-06	1.5719e-05	6.85e-13	2.9534e-11	1.793e-12	2.7733e-11	0.197	0.3008	1.5806e-06	1.2226e-05	0.2178	0.2305	0.0172	0.0312	1.6094e-07	9.9518e-08	0	0	3.407e-12	3.44e-12	1.301e-12	1.343e-12		1.071
1286			3-hydroxybutyrylcarnitine (2)	LC/MS pos early	52984					0.5724	0.2157	0.0017	0.0001	6.6675e-07	6.6416e-07	0.0366	0.0928	0.1786	0.1717	6.9154e-09	1.0782e-07	0.0389	0.1443	0.8541	0.2429	5.7215e-05	9.5003e-05	0.3555	0.2449	4.6978e-11	6.8114e-10	0.3325	0.4117	0.0895	0.0773	0.3454	0.3062	0.0142	0.027	0.1007	0.0306	0.0066	0.0018	0.106	0.0242	9.6293e-10	6.9477e-10		0.9488
1295			myristoylcarnitine	LC/MS pos late	33952		HMDB05066	53477791		2.8738e-07	1.6464e-06	0.0037	0.0003	0.8227	0.2341	0.4997	0.3674	0.5186	0.353	0.1141	0.0843	0.2393	0.3715	0.0714	0.0352	0.3422	0.1878	0.9958	0.4781	0.6768	0.4026	0.0011	0.0071	0.1199	0.0978	0.0049	0.0154	0.001	0.0031	0.6573	0.1649	0.0019	0.0006	0.3435	0.0723	0.176	0.0469		6.723
1297			palmitoylcarnitine	LC/MS pos late	44681	C02990	HMDB00222	461		0.1357	0.0712	2.8304e-08	3.2953e-09	1.1714e-08	1.5307e-08	0.2308	0.2537	0.94	0.5054	0.3749	0.2069	0.0147	0.0883	4.6597e-06	1.089e-05	0.1227	0.0819	0.02	0.0257	0.0002	0.0005	0.9433	0.6678	0.01	0.0148	0.1775	0.2007	0.292	0.267	0.0469	0.0152	7.727e-07	3.4588e-07	0.0014	0.0005	0.0922	0.0262		1.0064
1298			palmitoleoylcarnitine*	LC/MS pos late	53223					3.4566e-06	1.3752e-05	1.6187e-06	1.7259e-07	0.1207	0.0463	0.698	0.4074	0.672	0.4187	0.0586	0.0522	0.281	0.4071	0.0146	0.0093	0.6143	0.2904	0.3254	0.2313	0.8773	0.4831	0.003	0.0145	0.1219	0.0991	0.02	0.0419	0.0033	0.0081	0.1963	0.0563	5.0583e-05	1.8516e-05	0.0492	0.0121	0.0059	0.0021		3.1741
1299			stearoylcarnitine	LC/MS pos late	34409		HMDB00848	6426855		0.2619	0.1202	0.1098	0.0083	8.1254e-05	6.0954e-05	5.6538e-05	0.0013	0.0813	0.0982	2.1467e-05	0.0001	0.044	0.1511	0.0889	0.0414	6.9741e-05	0.0001	0.0399	0.0452	2.5157e-05	9.4129e-05	0.4281	0.4556	1.673e-05	8.744e-05	0.1559	0.1841	0.0904	0.1119	7.5766e-05	3.4826e-05	0.0932	0.021	0.0529	0.0129	1.5834e-05	7.2604e-06		0.9598
1300			linoleoylcarnitine*	LC/MS pos late	46223		HMDB06469	6450015		0.0435	0.0283	0.0027	0.0002	7.4762e-05	5.6784e-05	0.3542	0.3199	0.0001	0.0003	0.4786	0.2487	0.0442	0.1511	4.7572e-07	1.3255e-06	0.007	0.0071	0.5365	0.3187	0.4772	0.3131	0.0005	0.0043	0.0141	0.0196	0.0138	0.0338	0.6446	0.4737	0.5234	0.1353	0.0011	0.0003	0.0832	0.0197	0.675	0.1584		2.1506
1301			oleoylcarnitine	LC/MS pos late	35160		HMDB05065	6441392;53477789		0.2809	0.1265	1.4e-14	2e-15	1.5321e-08	1.9195e-08	0.6675	0.4039	0.5813	0.3803	0.2432	0.1534	0.0098	0.0696	7.5972e-06	1.6058e-05	0.3224	0.1804	0.008	0.012	7.4731e-05	0.0003	0.7725	0.6026	0.0748	0.0657	0.0575	0.0938	0.2062	0.2056	0.0026	0.001	1.3763e-09	8.3574e-10	1.0348e-06	5.1e-07	0.0002	9.8976e-05		0.9722
1311		Carnitine Metabolism	deoxycarnitine	LC/MS pos early	36747	C01181	HMDB01161	134		0.039	0.0265	3.2651e-07	3.5948e-08	0	0	0.1757	0.2298	0.0232	0.0359	0.6632	0.3142	1.2686e-06	0.0002	0	0	1.5e-14	1.54e-13	4.7137e-11	1.2705e-09	0	0	4.6953e-07	1.4241e-05	0.0421	0.0443	0.2677	0.2631	0.0681	0.0904	1.6246e-08	1.148e-08	0.527	0.1002	0.7691	0.1497	2.0748e-05	9.339e-06		3.2597
1312			carnitine	LC/MS pos early	15500	C00318	HMDB00062	10917		0.6274	0.2286	0	0	0	0	0.0001	0.0021	0.3212	0.2609	0.2005	0.1312	0.1553	0.2917	2.5587e-09	1.4258e-08	0.0001	0.0002	1.6034e-08	1.9208e-07	8.7805e-09	6.5709e-08	0.0429	0.1093	0.0148	0.0204	0.5672	0.3887	0.0036	0.0086	5.6831e-09	4.2169e-09	4.9e-14	4.4e-14	0.0002	5.87e-05	0.0003	0.0001		0.864
1317		Ketone Bodies	3-hydroxybutyrate (BHBA)	LC/MS polar	542	C01089	HMDB00357	441		0.733	0.2567	0.4701	0.0333	2.1111e-07	2.1928e-07	0.0328	0.0871	0.3087	0.2555	0.6016	0.2962	0.7921	0.6211	0.0008	0.0008	0.0017	0.002	0.0075	0.0114	0.0537	0.0593	0.3821	0.4433	0.1054	0.0879	0.1226	0.158	0.7861	0.5368	0.5534	0.1423	0.3952	0.0778	0.069	0.0166	0.294	0.0745		0.7963
1318		Neurotransmitter	acetylcholine	LC/MS pos early	18790					0.0032	0.0032	0.0004	3.6027e-05	1.0003e-09	1.5787e-09	0.6675	0.4039	0.0014	0.0031	0.001	0.0026	0.4748	0.517	0.0027	0.0022	3.7663e-10	1.7667e-09	0.6264	0.3564	0.002	0.0046	1	0.6725	0.0108	0.0159	0.7749	0.4585	0.0003	0.0014	1	0.2303	9.052e-05	3.2085e-05	0.7749	0.1499	0.0037	0.0014		0.1624
1320		Fatty Acid, Monohydroxy	4-hydroxybutyrate (GHB)	LC/MS polar	34585	C00989	HMDB00710	10413		0.4821	0.1903	0.1753	0.0131	4.4595e-06	3.9849e-06	0.0014	0.0105	0.458	0.3195	0.0005	0.0017	0.0758	0.2009	0.0557	0.0288	0.0003	0.0005	0.5485	0.3205	7.6997e-06	3.1897e-05	0.012	0.0437	0.9756	0.4252	0.0133	0.0335	0.1423	0.1612	0.9499	0.2207	0.0636	0.0148	3.1558e-06	1.4608e-06	0.7127	0.1661		0.9697
1325			2-hydroxypalmitate	LC/MS neg	35675		HMDB31057	92836		0.0095	0.0082	0.0003	2.3607e-05	0.7316	0.2117	0.1267	0.1978	0.0191	0.0305	0.0808	0.066	0.0898	0.2177	0.0071	0.0051	0.4744	0.2399	0.1828	0.1516	0.167	0.1399	0.9634	0.6717	8.6061e-05	0.0003	0.8258	0.4719	0.3723	0.32	0.005	0.0019	0.5547	0.1044	0.0081	0.0023	0.0093	0.0031		0.8683
1326			2-hydroxystearate	LC/MS neg	17945	C03045		69417		0.0398	0.0267	0.0149	0.0012	0.3367	0.1109	0.5635	0.3769	0.8543	0.4836	0.0075	0.0114	0.6123	0.5683	0.2949	0.1054	0.0305	0.026	0.4676	0.2931	0.1346	0.1197	0.554	0.5151	0.361	0.2156	0.0965	0.1349	0.3252	0.2877	0.0022	0.0009	0.9264	0.1623	0.0411	0.0102	0.8702	0.1948		0.9568
1327			3-hydroxypropanoate	LC/MS polar	1556	C01013	HMDB00700	68152		0.0004	0.0006	0.8349	0.057	0.629	0.1893	0.0402	0.0973	5.3535e-08	7.4164e-07	0.2435	0.1534	0.4007	0.4781	0.0026	0.0022	0.001	0.0012	0.0003	0.0009	0.0787	0.0801	1.7054e-08	8.6211e-07	0.571	0.2952	0.0011	0.0051	0.0739	0.0953	0.3284	0.0893	0.1928	0.0408	0.055	0.0133	0.9441	0.2077		1.6419
1330			3-hydroxyoctanoate	LC/MS neg	22001		HMDB01954	26613		7.0462e-05	0.0001	1e-15	0	0	0	0.2689	0.2784	8.3096e-06	4.077e-05	0.4044	0.2168	0.7427	0.6096	4.4e-14	9.05e-13	0	4e-15	5.9259e-06	2.8395e-05	8.1719e-07	3.8689e-06	5.6594e-06	0.0001	0.668	0.3312	0.0001	0.0008	0.3144	0.2814	2.0204e-06	1.0708e-06	1.7919e-08	9.2956e-09	3.8865e-05	1.5217e-05	5.8457e-06	2.8681e-06		0.2502
1331			3-hydroxydecanoate	LC/MS neg	22053		HMDB02203	26612		0.1064	0.0588	1.4475e-08	1.7182e-09	1.1e-14	3.2e-14	0.8622	0.4412	1.149e-05	5.3057e-05	0.0618	0.0538	0.6723	0.5946	6.0773e-08	2.1913e-07	3.197e-12	2.3996e-11	0.084	0.0818	0.0019	0.0043	0.0053	0.0226	0.1614	0.1219	0.0009	0.0045	0.1002	0.1223	0.0555	0.0176	5.9098e-05	2.1432e-05	0.0131	0.0036	0.0001	6.0078e-05		0.3805
1332			3-hydroxysebacate	LC/MS polar	31943		HMDB00350	3017884		0.7415	0.2584	0.1125	0.0085	0.0002	0.0001	0.805	0.4271	0.0775	0.0945	0.8248	0.3674	0.658	0.5888	0.0128	0.0083	0.0019	0.0022	0.2311	0.1812	0.3277	0.2368	0.5296	0.5005	0.4769	0.2635	0.4102	0.3306	0.1637	0.1741	0.3146	0.0858	0.7302	0.1336	0.4172	0.0869	0.3026	0.0765		0.6104
1333			3-hydroxylaurate	LC/MS neg	32457		HMDB00387	94216		0.0398	0.0267	2.9935e-09	3.6977e-10	0	0	0.6078	0.3845	0.5417	0.3634	0.0208	0.024	0.168	0.2989	2.1256e-05	3.5213e-05	4.116e-12	2.8603e-11	1.0796e-06	6.8468e-06	2.0973e-08	1.3901e-07	0.6906	0.5819	0.2423	0.1661	0.0239	0.048	0.7636	0.5298	0.2166	0.0615	3.86e-06	1.5998e-06	0.0023	0.0007	9.8084e-05	4.1846e-05		0.6362
1335			3-hydroxymyristate	LC/MS neg	21158			16064		0.2317	0.1074	1.99e-13	2.9e-14	3.9292e-09	5.4885e-09	0.4308	0.3489	0.9349	0.5054	0.0939	0.0735	0.0255	0.1201	0.1912	0.0763	1.2182e-06	2.9685e-06	0.0004	0.0012	0.0028	0.0059	0.0324	0.0895	0.8556	0.3911	0.3748	0.319	0.1954	0.1978	0.0375	0.0123	4.8203e-08	2.3898e-08	1.8384e-06	8.7022e-07	1.7058e-05	7.7853e-06		0.7583
1336			3-hydroxypalmitate	LC/MS neg	27503		HMDB10734	301590		0.0503	0.0323	9.8079e-10	1.247e-10	0.0214	0.0105	0.4055	0.3358	0.0732	0.0902	0.6279	0.3022	0.7054	0.6071	0.8683	0.2453	0.4863	0.2433	0.0459	0.0507	0.0358	0.0445	0.0981	0.2052	0.6033	0.3062	0.0363	0.0666	0.4897	0.396	0.0008	0.0003	4.1675e-05	1.5399e-05	0.0033	0.001	0.0024	0.0009		0.8359
1351			13-HODE + 9-HODE	LC/MS neg	37752			43013		0.849	0.2835	9e-15	1e-15	0.6417	0.1911	0.5853	0.3769	0.0421	0.0594	0.1091	0.0818	0.6081	0.5675	0.8054	0.2301	0.1797	0.1128	0.0222	0.028	0.8423	0.4697	0.1009	0.2057	0.3593	0.2156	0.5513	0.3854	0.3424	0.3	2.223e-06	1.1663e-06	0.0001	4.6176e-05	3.0698e-08	1.8504e-08	0.0001	5.0428e-05		0.7928
1365			3-hydroxystearate	LC/MS neg	52938			5282907		0.0009	0.0012	0.2391	0.0175	0.0009	0.0006	0.6955	0.4074	3.8238e-07	3.3353e-06	0.3851	0.2101	0.0213	0.1097	0.0048	0.0036	4.0306e-08	1.375e-07	0.7486	0.4053	0.0757	0.078	0.9311	0.6645	0.0024	0.0049	0.0442	0.0757	1.1072e-07	1.9248e-06	0.048	0.0155	0.2275	0.0472	0.9605	0.1804	0.1303	0.0361		1.0104
1367		Fatty Acid, Dihydroxy	12,13-DiHOME	LC/MS neg	38395	C14829	HMDB04705	10236635		0.1015	0.0568	0	0	0.8856	0.2456	0.0876	0.1572	1.9317e-05	8.4246e-05	0.0874	0.0705	0.777	0.6156	0.1402	0.0605	0.0044	0.0047	0.0012	0.0024	0.1807	0.1487	0.016	0.0534	0.0193	0.0249	0.6539	0.4213	0.0003	0.0012	1.8187e-06	9.7384e-07	0.0004	0.0001	4.4677e-10	3.6343e-10	1.8238e-06	9.5701e-07		0.8072
1368			9,10-DiHOME	LC/MS neg	38399	C14828	HMDB04704	9966640		0.3643	0.1553	2.8054e-07	3.0999e-08	0.0056	0.0031	0.0065	0.0319	0.0038	0.0075	0.7416	0.3417	0.2085	0.3447	0.0166	0.0102	0.0011	0.0014	0.4669	0.2931	0.3879	0.2719	0.0082	0.0314	0.3218	0.2038	0.2401	0.2474	0.003	0.0074	0.0614	0.0193	0.339	0.0686	0.001	0.0003	3.3957e-06	1.7e-06		1.1025
1468		Inositol Metabolism	myo-inositol	LC/MS polar	1124	C00137	HMDB00211	892		0.5255	0.2018	0	0	0.31	0.1038	0.2207	0.2491	0.8598	0.4841	0.0004	0.0012	0.7972	0.6219	0.166	0.0683	0.0113	0.0108	0.1915	0.1564	0.0338	0.0431	0.7969	0.6088	0.7356	0.3538	0.4744	0.3538	0.2522	0.2427	0	0	0	0	0	0	0	0		0.4611
1476			inositol 1-phosphate (I1P)	LC/MS polar	43849	C04006	HMDB00213	440194		0.031	0.0222	2.728e-08	3.2006e-09	0.003	0.0018	0.0073	0.0323	1.1112e-05	5.2338e-05	0.1909	0.128	0.0002	0.0064	0.001	0.001	0.0818	0.0584	2.0252e-06	1.1197e-05	0.0105	0.0181	0.0001	0.0016	1.9484e-05	9.9151e-05	0.0048	0.0154	0.0441	0.0656	4.7276e-05	2.1924e-05	0.3965	0.0778	0.0019	0.0006	1.8554e-07	1.0585e-07		0.5299
1496		Phospholipid Metabolism	choline	LC/MS pos early	15506	C00114	HMDB00097	305		0.9158	0.2988	0	0	2.0153e-07	2.1113e-07	0.0646	0.1351	0.0014	0.0032	0.0438	0.0429	0.0102	0.0705	0.3601	0.1237	0.1359	0.0895	1.8398e-09	3.59e-08	0.0318	0.0412	0.0002	0.0018	0.0506	0.0503	0.5876	0.3967	0.2242	0.2197	3.4712e-10	2.9316e-10	2.8084e-11	1.9819e-11	0	0	7.3182e-10	5.3993e-10		0.6164
1497			choline phosphate	LC/MS polar	34396	C00588	HMDB01565	1014		0.001	0.0012	0	0	1.8773e-06	1.7415e-06	0.4399	0.353	5.9359e-05	0.0002	0.0034	0.0066	0.0211	0.1097	0.427	0.1411	0.9028	0.3941	1.8134e-10	4.3445e-09	0.0459	0.0535	1.5319e-05	0.0003	0.0507	0.0503	0.0031	0.0115	0.2548	0.244	0	0	0	0	0	0	1.0024e-10	8.1967e-11		0.626
1498			cytidine 5'-diphosphocholine	LC/MS pos early	34418	C00307	HMDB01413	13804		0.1628	0.0807	2.9934e-09	3.6977e-10	0.6371	0.1902	0.6041	0.3839	0.3027	0.2528	0.2481	0.155	0.1079	0.2356	0.6089	0.183	0.9599	0.4112	0.0347	0.0412	0.5241	0.3277	0.7144	0.5926	0.0244	0.0282	0.462	0.3501	0.8813	0.5817	0.0013	0.0005	0.0051	0.0014	0.0277	0.007	3.3562e-06	1.6889e-06		0.7244
1499			glycerophosphorylcholine (GPC)	LC/MS polar	15990	C00670	HMDB00086	71920		0.8999	0.2943	0	0	0.0306	0.0143	0.615	0.3863	0.2025	0.1885	0.7654	0.3476	0.4203	0.4886	0.0491	0.0262	0.1404	0.0912	0.9246	0.4637	0.3134	0.2279	0.4662	0.4777	0.1768	0.132	0.6705	0.4268	0.9616	0.6061	0	0	0	0	0	0	0	0		0.2748
1503			phosphoethanolamine	LC/MS pos early	1600	C00346	HMDB00224	1015		0.8159	0.2756	0.9796	0.066	0	0	0.1603	0.2226	0.0009	0.0022	0.0976	0.0751	0.1518	0.2886	2.46e-13	3.352e-12	9.2e-14	7.85e-13	0.0001	0.0004	5.049e-10	5.0927e-09	0.0033	0.0154	0.067	0.0608	0.8596	0.4797	0.0714	0.0934	0.5627	0.1443	0.4198	0.082	0.0252	0.0064	0.403	0.0991		0.6656
1504			cytidine-5'-diphosphoethanolamine	LC/MS pos early	34410	C00570	HMDB01564	123727		0.3438	0.1494	7.58e-13	1.08e-13	0.3732	0.1206	0.4774	0.3627	0.8181	0.4722	0.1155	0.0847	0.4177	0.4886	0.4728	0.1512	0.9552	0.4105	0.0813	0.0797	0.5237	0.3277	0.757	0.6026	0.1791	0.1327	0.6819	0.4275	0.8633	0.577	0.0006	0.0002	3.9308e-05	1.4663e-05	0.0008	0.0003	1.0421e-07	6.0149e-08		1.4406
1505			glycerophosphoethanolamine	LC/MS polar	37455	C01233	HMDB00114	123874		0.8011	0.2728	0	0	0.0225	0.0109	0.5708	0.3769	0.2333	0.2097	0.9705	0.4084	0.3028	0.42	0.0264	0.0156	0.2093	0.1271	0.9779	0.476	0.2738	0.2062	0.3395	0.4146	0.2053	0.1465	0.6234	0.4113	0.743	0.5201	0	0	0	0	0	0	0	0		0.4509
1506			trimethylamine N-oxide	LC/MS pos early	40406	C01104	HMDB00925	1145		0.1114	0.0613	0.0003	2.9257e-05	0.002	0.0012	0.5816	0.3769	0.9486	0.5077	0.3282	0.1901	0.1047	0.2324	0.0043	0.0033	0.7495	0.3415	0.2189	0.1735	0.0615	0.0667	0.1709	0.2833	0.7461	0.3571	0.7702	0.4585	0.0653	0.087	0.3958	0.1052	0.0008	0.0003	0.0558	0.0135	0.2029	0.0534		0.6627
1507			glycerophosphoinositol*	LC/MS polar	47155					0.0682	0.0408	0	0	0.0034	0.002	0.2416	0.261	0.3398	0.2677	0.1094	0.0818	0.1439	0.2806	0.0582	0.0296	0.0422	0.0341	0.6091	0.3475	0.0118	0.0196	0.7673	0.6026	0.0078	0.0121	0.5545	0.3865	0.9387	0.5982	0	0	0	0	0	0	0	0		0.1573
1508			1,2-dipalmitoyl-GPC (16:0/16:0)	LC/MS pos late	19130		HMDB00564	452110		1.1814e-05	3.76e-05	0	0	0.3015	0.1021	4.7711e-05	0.0013	0.8659	0.4841	0.0068	0.0106	0.0802	0.2086	0.9223	0.257	0.2698	0.1556	0.069	0.0695	0.0082	0.0151	0.4368	0.4582	0.2491	0.1696	1.1179e-06	2.8535e-05	0.0004	0.0015	0	0	0	0	7.465e-08	4.3435e-08	0	0		1.2919
1510			1-palmitoyl-2-oleoyl-GPC (16:0/18:1)	LC/MS pos late	52461			6436017		0.0006	0.0008	0	0	0.4112	0.1301	0.0005	0.0068	0.2902	0.245	0.2405	0.1526	0.0053	0.0424	0.9216	0.257	0.0771	0.0559	0.06	0.0625	0.0349	0.0436	0.3583	0.4296	0.3775	0.2219	3.8345e-07	1.6984e-05	0.1041	0.1259	0	0	0	0	2e-15	3e-15	0	0		1.3297
1511			1-palmitoyl-2-linoleoyl-GPC (16:0/18:2)	LC/MS pos late	42446			5287971		3.0414e-07	1.6754e-06	0	0	0.5399	0.1657	0.0017	0.0112	0.1059	0.1171	0.0568	0.0516	0.0151	0.0883	0.1647	0.068	0.3984	0.2111	0.0081	0.012	0.093	0.0914	0.3849	0.4433	0.0017	0.0038	6.0777e-06	0.0001	0.0001	0.0007	0	1e-15	4e-15	4e-15	1.0138e-05	4.401e-06	9.9e-14	1.11e-13		1.2971
1514			1-stearoyl-2-oleoyl-GPC (18:0/18:1)	LC/MS pos late	52438					1.2341e-05	3.8425e-05	0	0	3.57e-06	3.2137e-06	0.0004	0.0055	0.5835	0.3806	0.0007	0.002	0.1417	0.278	0.0017	0.0015	0.2311	0.1368	1.208e-06	7.4422e-06	0.7858	0.4516	0.5885	0.5344	0.1397	0.1112	1.2687e-05	0.0002	0.0004	0.0014	0	0	0	0	4.7179e-10	3.8009e-10	0	0		1.2551
1516			1,2-dioleoyl-GPC (18:1/18:1)*	LC/MS pos late	52457			10350317		0.4623	0.1844	0	0	4.4202e-07	4.4764e-07	0.0518	0.1186	2.4481e-06	1.5172e-05	0.3084	0.1809	0.0151	0.0883	0.0006	0.0007	7.3845e-10	3.149e-09	0.3459	0.241	0.6081	0.3683	0.9657	0.6718	0.0093	0.0138	3.3677e-05	0.0004	0.0021	0.0057	0	0	1e-15	1e-15	5.2e-14	6.6e-14	0	0		1.2661
1519			1-stearoyl-2-linoleoyl-GPC (18:0/18:2)*	LC/MS pos late	52452					0.0002	0.0004	0	0	0.0904	0.0366	0.0399	0.0973	0.9864	0.5175	0.0261	0.0284	0.0034	0.0353	0.6282	0.1869	0.2165	0.1293	0.0008	0.0018	0.0756	0.078	0.5402	0.5057	0.019	0.0246	2.4599e-05	0.0003	0.1485	0.1644	0	0	0	0	1.3149e-08	8.5404e-09	0	0		1.2911
1521			1-linoleoyl-2-linolenoyl-GPC (18:2/18:3)*	LC/MS pos late	53176					5.2476e-08	3.7579e-07	0	0	0.0463	0.0207	0.142	0.2095	0.0002	0.0007	0.0002	0.0007	0.0022	0.0255	0.6141	0.1836	0.1844	0.115	7.8113e-09	1.0815e-07	0.5273	0.3289	0.2247	0.3214	1.5212e-07	1.8385e-06	0.001	0.0051	9.514e-05	0.0005	0	0	0	0	2.1761e-09	1.5451e-09	0	0		1.4926
1522			1-palmitoleoyl-2-oleoyl-GPC (16:1/18:1)*	LC/MS pos late	52458					0.5206	0.201	0	0	0.019	0.0094	0.1089	0.1818	0.0003	0.0009	0.8031	0.3595	0.0229	0.114	0.0439	0.0243	9.7778e-05	0.0002	0.551	0.3211	0.0519	0.0579	0.6841	0.5784	0.0669	0.0608	0.0007	0.0038	0.0125	0.0247	0	0	0	0	0	1e-15	0	0		1.4297
1523			1-palmitoyl-2-palmitoleoyl-GPC (16:0/16:1)*	LC/MS pos late	52470					0.6986	0.2483	0.252	0.0185	7.9321e-07	7.7739e-07	0.6306	0.3926	0.0331	0.049	0.0011	0.0027	0.0302	0.1275	0.3315	0.1148	5.9198e-09	2.4147e-08	0.313	0.2262	0.0297	0.0389	0.6505	0.5589	0.6781	0.3336	0.0282	0.0548	0.0353	0.0558	0.0156	0.0055	0.0024	0.0007	0.8282	0.1588	0.1599	0.0431		0.966
1525			1,2-dipalmitoleoyl-GPC (16:1/16:1)*	LC/MS pos late	52472					0.3443	0.1494	0	0	9.4673e-08	1.0273e-07	0.2173	0.2491	0.0154	0.0254	0.0089	0.0128	0.044	0.1511	0.07	0.0346	6.5886e-09	2.6303e-08	0.1637	0.1417	0.0445	0.0529	0.3806	0.4433	0.1929	0.1392	0.0184	0.04	0.0375	0.0586	0	0	2.6449e-08	1.3453e-08	5.8668e-11	5.4017e-11	8.9634e-10	6.5637e-10		1.1753
1528			1-oleoyl-2-linoleoyl-GPC (18:1/18:2)*	LC/MS pos late	52453					0.0004	0.0006	0	0	0.451	0.1416	0.0008	0.0075	0.2484	0.2191	0.0033	0.0065	0.0759	0.2009	0.6777	0.1992	0.4132	0.2184	0.0012	0.0024	0.1486	0.1296	0.1758	0.2882	0.1146	0.0943	0.0002	0.0012	0.0015	0.0044	0	0	0	0	1.4912e-07	8.0608e-08	0	0		1.2927
1530			1-palmitoyl-2-linoleoyl-GPI (16:0/18:2)	LC/MS polar	52450					0.0039	0.0038	0	0	0.0246	0.0119	0.0005	0.0068	0.0616	0.0789	0.419	0.2215	0.0012	0.0181	0.9977	0.2718	7.7648e-05	0.0001	0.1431	0.127	0.2825	0.21	0.2927	0.3854	0.6775	0.3336	9.2801e-08	5.4501e-06	0.5081	0.4023	0	0	0	0	5e-15	8e-15	0	0		1.4412
1531			1-oleoyl-2-linoleoyl-GPI (18:1/18:2)*	LC/MS polar	52451					0.0076	0.0067	0	0	0.0115	0.006	0.0006	0.007	0.7603	0.4521	0.0953	0.0742	0.0608	0.1745	0.3033	0.1071	0.2148	0.1292	0.0018	0.0033	0.7295	0.4273	0.1342	0.2434	0.4885	0.2661	0.0002	0.0012	0.0211	0.0372	0	0	0	0	6.5472e-10	4.987e-10	0	0		1.3792
1536			1-palmitoyl-2-oleoyl-GPE (16:0/18:1)	LC/MS pos late	19263		HMDB05320	5283496		0.0572	0.0358	0	0	0.2114	0.0753	0.0133	0.0503	0.137	0.1427	0.0548	0.0504	0.0123	0.0813	0.2863	0.1033	0.0953	0.0655	0.0358	0.0422	0.0199	0.0283	0.4063	0.4433	0.8193	0.3814	5.845e-05	0.0006	0.8425	0.5658	0	0	0	0	5.2095e-10	4.1178e-10	0	0		1.2054
1540			1-stearoyl-2-oleoyl-GPE (18:0/18:1)	LC/MS pos late	42448					0.0029	0.003	0	0	2.1539e-05	1.8052e-05	0.0037	0.0204	0.3323	0.265	0.0066	0.0106	0.0281	0.1235	0.0033	0.0026	0.0154	0.0142	5.2009e-05	0.0002	0.4655	0.3094	0.5554	0.5151	0.5036	0.2719	1.4712e-05	0.0002	0.1563	0.1698	0	0	0	0	7.9e-14	9.7e-14	0	0		1.2189
1543			1-palmitoyl-2-linoleoyl-GPE (16:0/18:2)	LC/MS pos late	42449		HMDB05322	9546747		4.556e-05	9.7393e-05	0	0	0.0067	0.0037	0.0015	0.0105	9.5637e-05	0.0003	1.3288e-06	1.1838e-05	0.5131	0.5332	0.2532	0.0946	1.8411e-07	5.3975e-07	0.0005	0.0013	0.0246	0.0336	0.0642	0.1475	0.0048	0.0081	0.0403	0.0718	4.2582e-07	6.2848e-06	2.7482e-07	1.6407e-07	1e-15	1e-15	0.0926	0.0215	7.2384e-11	5.9686e-11		1.2575
1546			1-stearoyl-2-linoleoyl-GPE (18:0/18:2)*	LC/MS pos late	52446			9546749		0.0023	0.0025	0	0	0.5001	0.1551	0.0212	0.0644	0.8068	0.4692	0.0035	0.0068	0.0046	0.0413	0.7918	0.2279	0.8676	0.383	0.001	0.0021	0.0143	0.0227	0.2401	0.3355	0.0509	0.0503	0.0001	0.0009	0.161	0.1726	0	0	0	0	7.7708e-09	5.2507e-09	0	0		1.412
1560			1-palmitoyl-2-stearoyl-GPC (16:0/18:0)	LC/MS pos late	52616					4.4102e-05	9.7393e-05	0	0	0.1635	0.0595	0.001	0.0082	0.4889	0.3376	6.2713e-05	0.0003	0.3903	0.4742	0.044	0.0243	0.1852	0.1151	0.0006	0.0014	0.1364	0.1207	0.7483	0.602	0.2198	0.1551	0.0002	0.0012	0.0003	0.0012	2.96e-13	3.27e-13	0	0	1.6403e-05	6.8374e-06	9e-15	1.1e-14		1.2856
1561			1,2-dioleoyl-GPE (18:1/18:1)	LC/MS pos late	52609			9546757		0.0277	0.0202	0	0	0.0122	0.0063	0.0053	0.027	0.0369	0.0534	0.0571	0.0516	0.1016	0.2318	0.0152	0.0095	0.0302	0.0259	0.0473	0.0518	0.12	0.1107	0.9357	0.6662	0.5844	0.299	3.0122e-05	0.0004	0.5049	0.4023	0	0	0	0	7.3862e-11	6.6544e-11	0	0		1.217
1572			1-palmitoleoyl-2-linoleoyl-GPC (16:1/18:2)*	LC/MS pos late	52683					0.0003	0.0005	0	0	0.8802	0.2448	0.0023	0.0144	0.9693	0.5137	0.08	0.0656	0.0076	0.0581	0.5903	0.1787	0.6698	0.3134	0.0337	0.0401	0.0212	0.03	0.2974	0.3857	0.1019	0.0861	6.6221e-06	0.0001	0.0413	0.0626	0	0	0	0	7.7914e-11	6.9448e-11	0	0		1.2624
1573			1-palmitoleoyl-2-linolenoyl-GPC (16:1/18:3)*	LC/MS pos late	53180					0.0004	0.0006	0	0	0.2439	0.0852	0.0413	0.0978	0.2661	0.2304	0.7212	0.3348	0.0003	0.0064	0.0897	0.0416	0.0802	0.0577	0.0017	0.0033	0.3414	0.2437	0.1024	0.2057	0.0014	0.0033	5.7503e-05	0.0006	0.127	0.1477	0	0	0	0	1e-15	2e-15	0	0		1.7488
1577			1,2-dilinoleoyl-GPC (18:2/18:2)	LC/MS pos late	52603			5288075		4.0363e-09	4.4749e-08	0	0	0.7018	0.2055	0.0009	0.0082	0.0006	0.0016	1.4137e-07	1.7633e-06	0.0852	0.2157	0.9446	0.262	0.0001	0.0002	8.7635e-07	5.7261e-06	0.0311	0.0405	0.2993	0.3863	5.9401e-05	0.0003	8.3272e-05	0.0008	7.419e-08	1.56e-06	5e-15	7e-15	0	0	1.4523e-05	6.1146e-06	0	0		1.3001
1578			1,2-dilinoleoyl-GPE (18:2/18:2)*	LC/MS pos late	53174			9546812		1.2013e-06	5.3766e-06	0	0	0.34	0.1112	0.0028	0.0166	0.0357	0.0525	0.0021	0.0044	0.0431	0.1511	0.3293	0.1147	0.0375	0.0312	0.0019	0.0035	0.0452	0.0531	0.3217	0.4051	0.002	0.0043	8.698e-05	0.0008	6.5255e-05	0.0004	2.5e-14	3.1e-14	0	0	4.5559e-05	1.751e-05	1.6e-14	2e-14		1.3353
1579			1,2-dilinoleoyl-GPI (18:2/18:2)*	LC/MS polar	52734					0.0005	0.0007	0	0	0.9434	0.2582	0.0026	0.0161	0.0329	0.049	0.0003	0.001	0.0555	0.1693	0.8595	0.2436	0.0421	0.0341	0.0002	0.0006	0.0698	0.0736	0.0763	0.1713	0.023	0.0271	0.0017	0.0079	0.0008	0.0027	1.41e-13	1.59e-13	0	0	0.0001	5.0211e-05	7e-15	8e-15		1.4379
1580			1-oleoyl-2-linoleoyl-GPE (18:1/18:2)*	LC/MS pos late	52687		HMDB05349	9546753		4.5063e-05	9.7393e-05	0	0	0.3531	0.115	0.0052	0.027	0.2726	0.2351	0.0055	0.0094	0.0565	0.1693	0.7088	0.2074	0.5868	0.283	0.001	0.0022	0.1722	0.1422	0.4321	0.4582	0.0272	0.031	0.0001	0.0011	0.0021	0.0056	2.6e-14	3.3e-14	1e-15	1e-15	1.3735e-05	5.8416e-06	2.9e-14	3.4e-14		1.2148
1584			1,2-dilinolenoyl-GPC (18:3/18:3)*	LC/MS pos late	53179					0.0029	0.003	0	0	9.7679e-11	1.7986e-10	0.0029	0.0166	0.0001	0.0004	9.7679e-11	2.0306e-09	0.0001	0.0044	0.0007	0.0008	1	0.416	0	0	1	0.5144	0.3462	0.42	6.4534e-10	1.7828e-08	1	0.5209	1	0.6061	1.8135e-06	9.7384e-07	6.69e-13	5.4e-13	6.3308e-05	2.368e-05	0	0		0.7458
1612			oleoylcholine	LC/MS pos late	53260					0.0389	0.0265	0.0055	0.0005	0.0001	9.5582e-05	0.3515	0.3199	0.0937	0.1087	0.4579	0.2393	0.0678	0.1866	0.8965	0.2515	0.0159	0.0146	0.001	0.0021	0.0235	0.0322	0.2366	0.3323	0.021	0.0257	0.1143	0.1508	0.1533	0.1677	0.002	0.0008	0.5498	0.1038	0.6834	0.1347	0.1335	0.0368		1.2356
1613			palmitoloelycholine	LC/MS pos late	53257					0.7548	0.2624	0.2948	0.0214	1.2837e-08	1.6597e-08	0.1948	0.2384	0.5342	0.3598	0.066	0.0563	0.1167	0.2448	0.077	0.037	1.4837e-06	3.5383e-06	0.0074	0.0113	0.0033	0.0069	0.2002	0.3036	0.7428	0.3564	0.1131	0.1508	0.5446	0.4228	0.0048	0.0018	0.5873	0.1101	0.99	0.1843	0.791	0.1793		1.032
1658		Phosphatidylserine (PS)	1-stearoyl-2-oleoyl-GPS (18:0/18:1)	LC/MS pos late	19265			9547087		0.0021	0.0023	0	0	0.5685	0.1731	0.0162	0.0555	0.6801	0.4226	0.1318	0.0948	0.2927	0.4161	0.7562	0.2197	0.8791	0.3863	0.0784	0.0782	0.4271	0.2932	0.7084	0.5926	0.2756	0.1824	0.0024	0.0091	0.0147	0.0277	1.9171e-11	1.8105e-11	2.604e-12	1.943e-12	3.3453e-05	1.3221e-05	1.0566e-09	7.5132e-10		1.3249
1664		Lysolipid	1-palmitoyl-GPC (16:0)	LC/MS pos late	33955		HMDB10382	86554		0.0558	0.0354	0	0	0.1475	0.0548	0.2863	0.2923	0.2205	0.1998	0.0038	0.0073	0.9107	0.6546	0.8398	0.2394	0.0049	0.0051	0.189	0.155	0.1245	0.1123	0.8993	0.6536	0.3224	0.2038	0.4066	0.3306	0.0323	0.0525	0	0	0	0	0	0	0	0		2.3595
1665			2-palmitoyl-GPC (16:0)*	LC/MS pos late	35253		HMDB61702	15061532		0.0432	0.0283	0	0	0.272	0.0939	0.0106	0.0416	0.0733	0.0902	1.5673e-05	9.7744e-05	0.8765	0.6441	0.0002	0.0003	0.3545	0.1923	0.0638	0.0655	0.0115	0.0195	0.4843	0.4832	0.208	0.1479	0.0022	0.0087	0.1352	0.1553	0	0	0	0	0	0	0	0		2.321
1667			1-palmitoleoyl-GPC (16:1)*	LC/MS pos late	33230		HMDB10383	24779461		0.0379	0.026	0	0	0.0003	0.0002	0.2133	0.2487	1.3152e-06	8.8495e-06	0.9642	0.4082	0.927	0.6573	1.6568e-05	2.8608e-05	2.7456e-05	4.86e-05	0.4533	0.2909	0.4819	0.3131	0.0271	0.0776	0.0026	0.0052	0.3667	0.3161	5.6907e-05	0.0003	0	0	0	0	0	0	0	0		1.952
1668			2-palmitoleoyl-GPC (16:1)*	LC/MS pos late	35819					0.1863	0.0905	0	0	0.0001	9.7337e-05	0.4476	0.3558	1.8638e-07	1.8289e-06	0.4125	0.2205	0.2136	0.3494	1.2894e-05	2.395e-05	2.4983e-06	5.6476e-06	0.8646	0.4422	0.0604	0.066	0.0525	0.1274	0.0132	0.0185	0.0162	0.0369	2.0449e-05	0.0001	0	0	0	0	0	0	0	0		2.3494
1671			1-stearoyl-GPC (18:0)	LC/MS pos late	33961		HMDB10384	497299		0.0078	0.0069	0	0	0.0847	0.0347	0.0261	0.0769	0.0005	0.0012	0.0002	0.0007	0.031	0.1283	0.0379	0.0216	0.0001	0.0002	0.0006	0.0014	0.0709	0.0744	0.6145	0.5482	0.3348	0.2087	0.6657	0.4261	6.8702e-07	9.39e-06	0	0	0	0	0	0	0	0		1.4124
1673			1-oleoyl-GPC (18:1)	LC/MS pos late	48258		HMDB02815	16081932		0.6053	0.2228	0	0	0.9665	0.2622	0.7187	0.4096	0.1316	0.139	0.0003	0.0012	0.6294	0.5777	0.0054	0.004	0.1709	0.1079	0.3946	0.261	0.0179	0.0261	0.2821	0.3753	0.3575	0.2154	0.3399	0.3052	0.9365	0.5982	0	0	0	0	0	0	0	0		2.0736
1676			1-linoleoyl-GPC (18:2)	LC/MS pos late	34419	C04100	HMDB10386	11988421		0.0002	0.0004	0	0	0.7592	0.2186	0.2976	0.2978	0.0578	0.0756	3.1236e-07	3.2467e-06	0.4376	0.4917	0.0399	0.0225	4.7698e-05	8.0627e-05	0.0018	0.0033	0.1096	0.1038	0.4039	0.4433	0.0508	0.0503	0.2715	0.2657	0.0003	0.0012	0	0	0	0	0	0	0	0		2.1839
1678			1-linolenoyl-GPC (18:3)*	LC/MS pos late	45951					0.0018	0.0019	0	0	0.0469	0.0209	0.5858	0.3769	0.0825	0.099	3.2644e-05	0.0002	0.5142	0.5332	0.0093	0.0064	0.0183	0.0165	0.0003	0.0009	0.9979	0.5144	0.4275	0.4556	0.061	0.0577	0.4925	0.365	0.0027	0.0069	4.3e-14	5.1e-14	0	0	2.7e-14	3.7e-14	0	0		1.8502
1701			1-palmitoyl-GPE (16:0)	LC/MS pos late	35631		HMDB11503	9547069		0.4923	0.1927	0	0	0.4643	0.1451	0.4069	0.3358	0.7545	0.4498	0.9475	0.4046	0.3063	0.42	0.2868	0.1033	0.9814	0.416	0.7869	0.4128	0.4905	0.3165	0.4591	0.4721	0.5503	0.2891	0.2662	0.2631	0.6874	0.4971	0	0	0	0	0	0	0	0		2.8366
1704			1-stearoyl-GPE (18:0)	LC/MS pos late	42398		HMDB11130	9547068		0.069	0.041	0	0	0.1985	0.0712	0.1389	0.2077	0.9568	0.5098	0.0321	0.0336	0.6717	0.5946	0.1375	0.0598	0.797	0.3578	0.0514	0.0556	0.5311	0.3303	0.9481	0.6678	0.6798	0.3336	0.0674	0.1035	0.1417	0.1612	0	0	0	0	0	0	0	0		2.9428
1705			2-stearoyl-GPE (18:0)*	LC/MS neg	41220					0.7905	0.2702	0	0	0.1597	0.0584	0.7905	0.4236	0.5022	0.3438	0.1597	0.1112	0.5022	0.5305	0.0397	0.0225	1	0.416	0.4578	0.2912	1	0.5144	0.6846	0.5784	0.3498	0.2117	1	0.5209	1	0.6061	1.8855e-06	1.0045e-06	3.3181e-10	2.0961e-10	3.7483e-07	1.9628e-07	1.7644e-08	1.1542e-08		0.9834
1706			1-oleoyl-GPE (18:1)	LC/MS pos late	35628		HMDB11506	9547071		0.4391	0.1785	0	0	0.9211	0.2527	0.2135	0.2487	0.1249	0.1326	0.0006	0.0018	0.3989	0.4781	0.0032	0.0026	0.1656	0.1049	0.5167	0.3112	0.0388	0.0474	0.3392	0.4146	0.1545	0.1185	0.1754	0.2001	0.5085	0.4023	0	0	0	0	0	0	0	0		1.6285
1710			1-linoleoyl-GPE (18:2)*	LC/MS pos late	36600		HMDB11507	52925130		0.0014	0.0016	0	0	0.2186	0.0772	0.1634	0.2228	0.3056	0.2543	3.9211e-06	3.0567e-05	0.3054	0.42	0.0643	0.0322	8.9399e-05	0.0001	0.0644	0.0655	0.0404	0.049	0.3403	0.4146	0.3405	0.2097	0.1859	0.2089	0.0011	0.0035	0	1e-15	0	0	2e-15	3e-15	0	0		1.7013
1724			1-palmitoyl-GPI (16:0)*	LC/MS neg	35305		HMDB61695			0.2036	0.0963	0	0	0.0764	0.0319	0.2354	0.2574	0.639	0.4023	0.0258	0.0282	0.7015	0.6071	0.0161	0.01	0.8447	0.3747	0.1119	0.1031	0.7781	0.449	0.0997	0.2057	0.4196	0.2393	0.9315	0.5077	1	0.6061	1.2323e-06	6.8458e-07	1.8384e-11	1.3212e-11	1.8589e-09	1.3543e-09	5.61e-13	5.92e-13		0.8509
1727			1-stearoyl-GPI (18:0)	LC/MS neg	19324		HMDB61696			0.6437	0.2313	4.3881e-11	5.874e-12	0.0313	0.0146	0.6437	0.3953	0.5313	0.3598	0.0313	0.0331	0.5313	0.5334	0.1215	0.054	1	0.416	0.0061	0.0096	1	0.5144	0.8697	0.6418	0.2778	0.1827	1	0.5209	1	0.6061	0.0055	0.002	3.3138e-05	1.242e-05	0.0087	0.0025	5.018e-07	2.7819e-07		0.7123
1729			1-oleoyl-GPI (18:1)*	LC/MS neg	36602					0.7067	0.2506	0	0	0.688	0.2025	0.6333	0.393	0.0988	0.1114	0.0055	0.0094	0.6559	0.5888	0.025	0.0149	0.3113	0.1754	0.8662	0.4422	0.0279	0.037	0.2705	0.3695	0.3163	0.2019	0.8546	0.478	0.3015	0.2738	2.9e-14	3.6e-14	0	0	1e-15	1e-15	0	0		1.1321
1731			1-linoleoyl-GPI (18:2)*	LC/MS neg	36594					0.6308	0.2293	0	0	0.87	0.2431	0.9826	0.4725	0.7019	0.4291	0.0664	0.0563	0.7844	0.6193	0.3686	0.1257	0.4957	0.2474	0.4292	0.2779	0.1833	0.1499	0.7763	0.6026	0.8611	0.3927	0.5626	0.3887	0.9387	0.5982	3.1438e-08	2.0801e-08	3.748e-11	2.6214e-11	1.0645e-07	5.9067e-08	1.2656e-11	1.1289e-11		2.0563
1738			1-oleoyl-GPS (18:1)	LC/MS neg	19260			9547099		0.8804	0.2892	0	0	0.4071	0.1297	0.7634	0.4174	0.5744	0.3779	0.0652	0.0562	0.8895	0.6478	0.3866	0.1305	0.2577	0.1505	0.8674	0.4422	0.1218	0.1117	0.9007	0.6536	0.5648	0.2928	0.7743	0.4585	0.8916	0.5817	2.3153e-05	1.1033e-05	7.7382e-09	4.2688e-09	4.1901e-05	1.6253e-05	4.855e-08	2.9048e-08		1.8352
1740			1-linoleoyl-GPS (18:2)*	LC/MS neg	43676					0.3479	0.1505	0	0	0.2964	0.1009	0.7268	0.411	0.3985	0.2989	0.0225	0.0254	0.6568	0.5888	0.4029	0.1346	0.3	0.1706	0.6625	0.3701	0.0221	0.0307	0.6196	0.5495	0.9242	0.4118	0.1993	0.2163	1	0.6061	6e-15	8e-15	0	0	1.67e-13	1.94e-13	0	0		1.1553
1747			1-oleoyl-GPA (18:1)	LC/MS neg	36812			5497152		0.7744	0.266	1e-15	0	0.7745	0.222	0.9422	0.4588	0.7169	0.4318	0.5558	0.2826	0.9972	0.6728	0.7379	0.2149	0.796	0.3578	0.9749	0.4756	0.5373	0.3327	0.9394	0.6673	0.7717	0.3648	1	0.5209	0.7196	0.5083	5.5363e-07	3.16e-07	5.668e-06	2.3005e-06	7.5004e-07	3.7857e-07	7.3723e-06	3.5288e-06		0.823
1748			1-palmitoyl-GPG (16:0)*	LC/MS neg	45970			3300276		0.5226	0.2012	0	0	0.5321	0.1637	0.875	0.4456	0.3888	0.2935	0.1999	0.1312	0.9951	0.6728	0.1666	0.0683	0.9226	0.4016	0.6018	0.3454	0.4478	0.3011	0.4994	0.4912	0.8465	0.3888	0.4089	0.3306	0.976	0.6061	3.0489e-10	2.5961e-10	1.151e-12	8.76e-13	5.8215e-10	4.5163e-10	2.33e-12	2.333e-12		2.5045
1753			1-oleoyl-GPG (18:1)*	LC/MS neg	45968					0.3813	0.1602	0	0	0.0505	0.0222	0.3813	0.3299	0.2744	0.2359	0.0505	0.0478	0.2744	0.3994	0.0028	0.0023	1	0.416	0.3777	0.2539	1	0.5144	0.0513	0.1254	0.8261	0.3822	1	0.5209	1	0.6061	5.7468e-08	3.7784e-08	1.11e-13	9.6e-14	1.2992e-11	1.2512e-11	2.87e-13	3.12e-13		0.7775
1754			1-linoleoyl-GPG (18:2)*	LC/MS neg	54885					0.4341	0.1771	0	0	0.7223	0.21	0.674	0.4044	0.7155	0.4318	0.0295	0.0316	0.7857	0.6193	0.3312	0.1148	0.3357	0.1858	0.3789	0.2539	0.1122	0.1058	0.5171	0.4992	0.5786	0.2984	0.6176	0.4087	0.8911	0.5817	1.4865e-05	7.2495e-06	6.1396e-09	3.4851e-09	8.4836e-06	3.7411e-06	3.2253e-10	2.492e-10		2.0828
1762			1-linoleoyl-GPA (18:2)*	LC/MS neg	52690		HMDB07856			0.023	0.0175	0	0	0.2292	0.0803	0.1782	0.2303	0.7025	0.4291	0.0012	0.0028	0.6305	0.5777	0.304	0.1071	0.0663	0.0494	0.2602	0.1948	0.0079	0.015	0.6671	0.5685	0.5966	0.3036	0.0259	0.0507	0.1634	0.1741	2.5252e-08	1.6815e-08	1.08e-13	9.4e-14	3.5149e-05	1.3826e-05	4.629e-12	4.41e-12		1.8786
1770		Plasmalogen	1-(1-enyl-palmitoyl)-2-linoleoyl-GPE (P-16:0/18:2)*	LC/MS pos late	52677					0.3966	0.1651	0	0	0	0	0.3966	0.3347	0.0053	0.0101	0	0	0.0053	0.0424	1	0.2718	0	0	1	0.4781	0	0	1	0.6725	1	0.4288	0.0468	0.0797	0.0004	0.0014	0	0	2.2648e-05	8.6123e-06	0	0	4.989e-12	4.707e-12		0.4138
1772			1-(1-enyl-palmitoyl)-2-palmitoleoyl-GPC (P-16:0/16:1)*	LC/MS pos late	52713					0.0343	0.024	0	0	0.2503	0.0869	0.0343	0.0901	0.4573	0.3195	0.2503	0.1556	0.4573	0.5051	1	0.2718	0.6817	0.3182	1	0.4781	0.0606	0.066	1	0.6725	1	0.4288	0.1627	0.1895	0.0049	0.0108	0	0	0	0	1e-14	1.4e-14	3.5183e-11	3.002e-11		0.4021
1777			1-(1-enyl-stearoyl)-2-oleoyl-GPE (P-18:0/18:1)	LC/MS pos late	52614					0.029	0.0209	0	0	8.285e-12	1.7359e-11	0.8944	0.446	0.1096	0.12	0.0025	0.0051	0.7084	0.6071	1.5198e-05	2.7002e-05	0.0638	0.0479	5.1418e-09	8.5285e-08	0.0025	0.0055	0.8557	0.6377	0.0327	0.0359	0.6723	0.4268	0.0994	0.1218	2.2519e-09	1.7857e-09	0.0001	4.0885e-05	8.0589e-10	6.0831e-10	0.0007	0.0003		0.5194
1778			1-(1-enyl-stearoyl)-2-linoleoyl-GPE (P-18:0/18:2)*	LC/MS pos late	52748					0.0118	0.0099	0	0	0.3403	0.1112	0.7157	0.4089	0.0233	0.0359	0.0101	0.0141	0.3928	0.4742	0.4573	0.1487	0.0136	0.0128	0.0176	0.0236	0.2871	0.2128	0.6333	0.5522	0.0087	0.0131	0.4579	0.3493	0.0307	0.0506	4.16e-13	4.5e-13	8.6924e-10	5.3615e-10	2e-15	3e-15	7.0085e-09	4.7428e-09		0.6877
1781			1-(1-enyl-palmitoyl)-2-linoleoyl-GPC (P-16:0/18:2)*	LC/MS pos late	52682					0.1622	0.0807	0	0	5.284e-10	8.5619e-10	0.1622	0.2226	0.4453	0.3159	5.284e-10	8.9874e-09	0.4453	0.4945	1	0.2718	1.9761e-11	1.2359e-10	1	0.4781	1.3484e-08	9.2002e-08	1	0.6725	1	0.4288	0.0326	0.0617	0.5211	0.4082	0	0	1.134e-12	8.76e-13	0	0	1.8125e-11	1.5739e-11		0.4494
1790		Lysoplasmalogen	1-(1-enyl-palmitoyl)-GPE (P-16:0)*	LC/MS pos late	39270					0.0005	0.0007	0	0	1.0157e-08	1.3416e-08	0.0032	0.0182	0.3282	0.2647	0.0014	0.0032	0.584	0.567	0.0779	0.0372	2.7764e-07	7.5497e-07	0.1799	0.1504	9.471e-05	0.0003	0.0025	0.013	0.0006	0.0017	0.6442	0.4192	0.2879	0.265	0	0	0	0	0	0	8e-15	1e-14		0.3623
1794			1-(1-enyl-stearoyl)-GPE (P-18:0)*	LC/MS pos late	39271					0.0075	0.0067	0.0078	0.0006	0.8931	0.2467	0.8515	0.4388	0.2093	0.1941	0.0191	0.0226	0.6975	0.6063	0.4904	0.155	0.0397	0.0325	0.1209	0.1095	0.6628	0.3959	0.4012	0.4433	0.0895	0.0773	0.5229	0.3779	0.0244	0.042	0.9455	0.2202	0.0056	0.0015	0.7872	0.152	0.0257	0.008		1.0644
1796		Glycerolipid Metabolism	glycerol	LC/MS neg	15122	C00116	HMDB00131	753		0.0036	0.0035	0	0	0.2902	0.0993	0.1997	0.2411	7.4139e-05	0.0003	0.2933	0.1742	0.0865	0.2157	0.004	0.0031	0.0246	0.0217	0.0041	0.0068	0.8645	0.4787	0.0381	0.1021	0.0003	0.0009	0.3611	0.3142	0.0012	0.0036	0	0	0	0	5.348e-12	5.335e-12	0	0		0.6144
1797			glycerol 3-phosphate	LC/MS polar	43847	C00093	HMDB00126	754		0.37	0.1563	0	0	5.6e-14	1.41e-13	0.0866	0.1568	0.0245	0.0374	0.0004	0.0012	0.0299	0.1275	5.95e-05	8.3842e-05	0.0076	0.0077	5.37e-13	2.8933e-11	0.0061	0.0118	0.3519	0.424	0.0006	0.0017	0.6479	0.4205	0.7076	0.5056	9.1319e-06	4.5607e-06	2.1118e-08	1.0884e-08	5.3131e-05	2.0109e-05	1e-15	1e-15		0.8701
1802			glycerophosphoglycerol	LC/MS polar	48857	C03274		439964		0.4908	0.1926	0	0	1.0751e-05	9.2659e-06	0.6149	0.3863	0.7771	0.4564	0.2735	0.1667	0.8228	0.6286	0.0022	0.0019	0.0692	0.0511	0.0095	0.0139	0.0785	0.0801	0.7288	0.5974	0.8726	0.3943	0.5316	0.3797	0.571	0.4372	0	0	0	0	0	0	0	0		0.2268
1803		Monoacylglycerol	1-myristoylglycerol (14:0)	LC/MS neg	35625	C01885	HMDB11561	79050		0.0238	0.018	0.0585	0.0046	0.159	0.0584	0.9888	0.4744	0.0074	0.0135	2.4836e-05	0.0001	0.3924	0.4742	9.2582e-06	1.8916e-05	0.5535	0.27	0.2506	0.1916	0.0151	0.0232	0.5206	0.4992	0.0041	0.0072	0.8413	0.475	0.0397	0.0614	0.0905	0.0278	0.0005	0.0002	0.3876	0.0812	0.007	0.0024		0.7107
1804			2-myristoylglycerol (14:0)	LC/MS neg	34383			137938		0.0517	0.0331	0.0419	0.0033	0.3233	0.1068	0.2783	0.2855	0.6301	0.3994	0.0523	0.0487	0.297	0.417	0.0275	0.0161	0.4423	0.2305	0.4759	0.2974	0.8376	0.4682	0.7467	0.602	0.2303	0.1596	0.0731	0.1099	0.2147	0.2124	0.3101	0.085	0.0491	0.0117	0.2661	0.0569	0.0447	0.0134		0.687
1812			1-oleoylglycerol (18:1)	LC/MS neg	21184		HMDB11567	5283468		0.0209	0.0161	0.021	0.0017	0.4913	0.1527	0.5583	0.3769	0.731	0.4391	0.0592	0.0525	0.7258	0.6086	0.5443	0.1681	0.3424	0.1878	0.5397	0.3189	0.1027	0.0984	0.3763	0.4407	0.38	0.2224	0.2638	0.2631	0.0724	0.0938	0.9182	0.2153	0.0996	0.0224	0.7355	0.144	0.0111	0.0036		0.8632
1814			1-linoleoylglycerol (18:2)	LC/MS neg	27447			5283469		0.9756	0.3105	3.4e-14	5e-15	0.8771	0.2445	0.8541	0.4391	0.6426	0.4036	0.0002	0.0009	0.9812	0.6719	0.0807	0.0382	0.0409	0.0333	0.0268	0.0324	0.1053	0.1006	0.8913	0.6498	0.7255	0.3499	0.7665	0.4585	0.8857	0.5817	0.0088	0.0032	7.4834e-09	4.1575e-09	0.0056	0.0016	3.1166e-09	2.1536e-09		1.2947
1815			2-linoleoylglycerol (18:2)	LC/MS neg	32506		HMDB11538	5365676		0.9396	0.3018	0	0	0.0025	0.0015	0.6863	0.4074	0.2593	0.2262	0.004	0.0074	0.9466	0.6636	0.014	0.0091	0.6013	0.2871	0.0006	0.0014	0.4992	0.319	0.4405	0.4591	0.7695	0.3647	0.6632	0.4257	0.4457	0.3637	4.2907e-07	2.49e-07	1.142e-12	8.76e-13	1.6399e-06	7.8513e-07	8.719e-12	8.148e-12		0.9403
1837		Diacylglycerol	1-palmitoleoyl-2-oleoyl-glycerol (16:1/18:1)*	LC/MS pos late	52632		HMDB07131	9543694		7.1447e-05	0.0001	0.1148	0.0086	0.0001	7.6558e-05	0.55	0.3769	6.015e-09	1.2878e-07	0.109	0.0818	0.7129	0.6086	4.3022e-05	6.2788e-05	1.7094e-08	6.2888e-08	0.0652	0.066	0.5378	0.3327	0.1952	0.3008	5.2566e-06	3.5052e-05	0.2854	0.2728	1.1266e-07	1.9248e-06	0.1395	0.0415	0.6197	0.1159	0.0888	0.0207	0.6386	0.151		1.0054
1838			1-oleoyl-2-linoleoyl-glycerol (18:1/18:2)	LC/MS pos late	46798					0.0239	0.018	0.0055	0.0005	0.3209	0.1063	0.892	0.446	7.6022e-08	8.9518e-07	0.82	0.3661	0.0376	0.143	3.1956e-05	5.0225e-05	0.0129	0.0123	0.0005	0.0012	0.1907	0.1541	0.006	0.0244	1.3363e-06	1.1236e-05	0.3986	0.3306	0.0035	0.0084	0.5808	0.1474	0.017	0.0043	0.0134	0.0036	0.8498	0.1912		1.1065
1839			1-oleoyl-3-linoleoyl-glycerol (18:1/18:2)	LC/MS pos late	46799					0.0129	0.0107	0	0	0.0539	0.0235	0.577	0.3769	2.8384e-05	0.0001	0.0408	0.0402	0.0449	0.1518	0.0021	0.0018	0.0018	0.0021	0.0014	0.0028	0.4229	0.2924	0.0268	0.0774	6.2782e-05	0.0003	0.7345	0.4447	0.0071	0.0154	2.7456e-09	2.1445e-09	2.3013e-09	1.3657e-09	7.9835e-05	2.9597e-05	4.084e-12	3.929e-12		1.5586
1840			1-palmitoleoyl-3-oleoyl-glycerol (16:1/18:1)*	LC/MS pos late	52631					0.0036	0.0035	0	0	0.0888	0.0361	0.6901	0.4074	8.6679e-08	9.7206e-07	0.3511	0.1985	0.3531	0.4558	0.0003	0.0003	0.0003	0.0004	0.2422	0.187	0.0032	0.0066	0.2321	0.3282	0.0003	0.001	0.0862	0.125	2.1695e-06	2.2809e-05	1.5e-14	1.9e-14	1.4e-14	1.4e-14	1.43e-13	1.69e-13	0	0		1.4978
1841			1-palmitoyl-2-linoleoyl-glycerol (16:0/18:2)*	LC/MS pos late	52633		HMDB05207 HMDB07103	9543695		2.6233e-06	1.0735e-05	0.3973	0.0284	1.2355e-07	1.317e-07	0.0587	0.1252	6.3447e-10	1.8678e-08	0.0007	0.0019	0.5281	0.5332	3.669e-05	5.5197e-05	1.166e-12	9.116e-12	0.0396	0.0452	0.4066	0.2841	0.1018	0.2057	7.2077e-06	4.3557e-05	0.7121	0.4379	2.0621e-10	7.0461e-09	0.1221	0.0365	0.0103	0.0027	0.0057	0.0017	0.9373	0.2067		0.9697
1842			1-palmitoyl-3-linoleoyl-glycerol (16:0/18:2)*	LC/MS pos late	52634					1.6217e-05	4.6834e-05	0	0	1.4143e-08	1.8092e-08	0.0954	0.1658	2.2959e-06	1.4987e-05	1.1983e-05	7.7307e-05	0.7382	0.6086	0.0006	0.0007	1.8997e-11	1.2291e-10	0.0627	0.0646	0.0024	0.0052	0.2084	0.3071	7.4611e-05	0.0003	0.4523	0.3484	4.3684e-07	6.2848e-06	7.79e-13	8.26e-13	0	0	4.4963e-09	3.1134e-09	0	0		1.8778
1844		Sphingolipid Metabolism	3-ketosphinganine	LC/MS pos late	34381	C02934	HMDB01480	631		0.0314	0.0223	0.0002	1.6014e-05	0.1224	0.0466	0.2195	0.2491	0.0038	0.0075	0.0026	0.0052	0.0033	0.0353	0.4237	0.1404	9.574e-07	2.3637e-06	0.452	0.2909	0.5032	0.3207	0.617	0.5488	0.6513	0.3246	0.1979	0.2163	1.0756e-05	8.6477e-05	0.6324	0.1591	2.6221e-07	1.2299e-07	0.1905	0.0418	0.1644	0.0442		1.1022
1845			N-palmitoyl-sphinganine (d18:0/16:0)	LC/MS pos late	52604		HMDB11760	5283572		0.1565	0.0791	0.3658	0.0263	0	0	0.2431	0.261	0.236	0.2106	0.3993	0.2153	0.0914	0.2177	8e-15	1.95e-13	4.5747e-10	2.0935e-09	1.9979e-09	3.59e-08	5.0316e-11	6.8662e-10	0.8824	0.6449	0.0074	0.0117	0.701	0.4346	0.8966	0.5831	0.2556	0.0714	0.162	0.035	0.5424	0.1095	0.1446	0.0395		0.7107
1846			sphinganine	LC/MS pos late	17769	C00836	HMDB00269	3126		4.9032e-07	2.508e-06	0.7987	0.055	1e-15	2e-15	0.3086	0.3002	1.7456e-11	8.222e-10	0.0012	0.0028	0.0724	0.1949	6.4693e-09	3.0503e-08	0	0	0.6647	0.3703	0.0513	0.0575	0.4139	0.4478	1.1006e-06	9.6741e-06	0.1096	0.148	7.275e-12	3.9773e-10	0.0543	0.0174	0.0018	0.0005	0.2508	0.0537	0.6988	0.1633		0.845
1847			phytosphingosine	LC/MS pos late	1510	C12144	HMDB04610	122121		0.1575	0.0791	1.9164e-06	2.0362e-07	0.0757	0.0317	0.9028	0.4491	0	0	0.75	0.3439	0.5021	0.5305	9.2015e-10	5.937e-09	5.9323e-08	1.9191e-07	5.2728e-06	2.584e-05	2.0005e-05	7.6079e-05	3.0828e-09	8.6211e-07	1.7485e-06	1.3005e-05	8.5185e-08	5.4501e-06	1.4423e-05	0.0001	0.0024	0.0009	0.0345	0.0085	0.0214	0.0055	0.0085	0.0028		1.8217
1863			N-palmitoyl-sphingosine (d18:1/16:0)	LC/MS pos late	44877		HMDB04949	5283564		0.0021	0.0022	0	0	0.1885	0.0678	0.5708	0.3769	0.1543	0.1547	3.5766e-06	2.9094e-05	0.7202	0.6086	0.0004	0.0005	0.3464	0.1886	0.0103	0.0146	0.0076	0.0144	0.1833	0.2911	0.0179	0.0235	0.6797	0.4275	0.03	0.0497	6e-15	9e-15	0	0	3.42e-13	3.82e-13	0	0		1.373
1882			glycosyl-N-stearoyl-sphingosine	LC/MS pos late	52234					0.1567	0.0791	0	0	0	0	0.3507	0.3199	0.1376	0.1427	0.6055	0.2962	0.5293	0.5332	5.0681e-06	1.1297e-05	3.2776e-06	7.124e-06	8.3737e-10	1.8056e-08	1.0283e-07	5.964e-07	0.1934	0.3008	0.4144	0.2373	0.1096	0.148	0.4553	0.3704	8.2811e-09	6.058e-09	5.1441e-09	2.9413e-09	2.9789e-08	1.8086e-08	3.0383e-06	1.5447e-06		0.647
1883			glycosyl-N-palmitoyl-sphingosine	LC/MS pos late	53013					0.0008	0.0011	4.6714e-06	4.9117e-07	1.5209e-10	2.7181e-10	0.7491	0.4166	0.0565	0.0748	0.0002	0.0009	0.7454	0.6096	1.0292e-08	4.6731e-08	0.0045	0.0048	6.6886e-06	3.1353e-05	0.506	0.3216	0.2766	0.3731	0.0084	0.013	0.6546	0.4213	0.0083	0.0176	0.0001	5.0358e-05	0.5863	0.1101	1.0792e-05	4.6611e-06	0.5896	0.1404		0.7987
1884			lactosyl-N-palmitoyl-sphingosine	LC/MS pos late	53010					0	0	1.0136e-08	1.2126e-09	0	0	0.0071	0.032	5.8706e-05	0.0002	0.6445	0.3076	0.4404	0.4926	0	0	0	0	1.3625e-11	4.8964e-10	6.7e-14	1.191e-12	0.0838	0.1782	2.5839e-09	5.552e-08	1.2147e-06	2.8535e-05	5.05e-13	3.6054e-11	9.0593e-06	4.5463e-06	2.8925e-05	1.0893e-05	0.2218	0.0479	0.0158	0.0051		0.6141
1887		Mevalonate Metabolism	3-hydroxy-3-methylglutarate	LC/MS polar	531	C03761	HMDB00355	1662		8.3844e-08	5.7183e-07	0	0	0	1e-15	0.9435	0.4588	5.8006e-09	1.2878e-07	0.2294	0.146	0.8244	0.6286	1.997e-11	1.7487e-10	4.2e-14	3.78e-13	0.1247	0.1115	0.0131	0.0215	0.8618	0.6391	3.0453e-08	4.9075e-07	0.6408	0.4182	1.6228e-08	4.0326e-07	2.4254e-08	1.6255e-08	5.5647e-11	3.8576e-11	7.1169e-09	4.8479e-09	1.0655e-10	8.6407e-11		0.6642
1888			mevalonate	LC/MS polar	39583	C02104	HMDB00227	439230		0.0016	0.0018	0	0	0	0	0.0778	0.1483	0.0525	0.0712	6.895e-06	4.6072e-05	0.3362	0.4468	4.18e-13	5.121e-12	4.6196e-06	9.739e-06	3.1121e-11	9.5864e-10	0.0475	0.0548	0.0455	0.114	0.0033	0.0062	0.4728	0.3537	0.0297	0.0496	0	0	0	0	0	0	0	0		0.0562
1889			mevalonate 5-phosphate	LC/MS neg	38627	C01107	HMDB01343	476		2.4889e-05	6.4812e-05	0	0	2.28e-13	5.34e-13	2.4889e-05	0.0008	0.7671	0.4551	2.28e-13	7.125e-12	0.7671	0.6112	1	0.2718	8.18e-13	6.673e-12	1	0.4781	6.4e-14	1.191e-12	1	0.6725	1	0.4288	8.2199e-06	0.0001	7.2796e-05	0.0004	0	0	0	0	0	0	0	0		0.0228
1893			mevalonolactone	LC/MS pos early	48118		HMDB06024	10428		0.3583	0.1533	0	0	0	1e-15	0.4952	0.3674	0.1934	0.1822	0.0146	0.0183	0.2602	0.39	5.7898e-09	2.8391e-08	1.5275e-06	3.5383e-06	1.2198e-08	1.5472e-07	0.0067	0.0128	0.4762	0.4796	0.3743	0.2207	0.2731	0.2662	0.1834	0.1892	0	0	0	0	0	0	0	0		0.1122
1922		Sterol	beta-sitosterol	LC/MS pos late	27414	C01753	HMDB00852	222284		0.0283	0.0204	0	0	1.5139e-08	1.9165e-08	0.0452	0.106	0.1865	0.1771	0.2614	0.1603	0.4256	0.4886	0.1242	0.0548	0.0008	0.001	0.0004	0.0012	0.0001	0.0004	0.2466	0.3431	0.3368	0.2087	0.0188	0.0405	0.0653	0.087	0	0	0	0	0	0	0	0		0.6554
1924			campesterol	LC/MS pos late	33997	C01789	HMDB02869	173183		0.7644	0.2644	0	0	0.0036	0.0021	0.0098	0.0405	0.0112	0.0188	0.0002	0.0007	0.0205	0.1095	0.0041	0.0032	0.0012	0.0014	0.0488	0.0531	0.0006	0.0014	0.1944	0.3008	0.0005	0.0013	0.1152	0.1508	0.1779	0.1842	0	0	0	0	0	0	0	0		0.552
1928			ergosterol	LC/MS pos late	27553	C01694	HMDB00878	444679		0.0017	0.0019	0	0	0.0001	9.0569e-05	0.5218	0.3769	0.101	0.1133	0.0003	0.0012	0.375	0.4691	0.0104	0.007	0.8145	0.363	1.8995e-06	1.0778e-05	0.5957	0.3627	0.0118	0.0437	0.9764	0.4252	0.0224	0.0457	0.1217	0.1428	1.51e-13	1.68e-13	3.0556e-08	1.5443e-08	5.2e-14	6.6e-14	1.3469e-05	6.2344e-06		0.7105
2161		Fatty Acid Metabolism (Acyl Choline)	palmitoylcholine	LC/MS pos late	52944			151731		0.1783	0.0871	0.0006	5.3015e-05	1.0041e-06	9.6084e-07	0.0015	0.0106	0.0175	0.0281	0.3036	0.1786	0.0003	0.0066	0.336	0.1157	0.0002	0.0003	1.3109e-06	7.852e-06	0.0147	0.023	0.0001	0.0013	0.0344	0.0376	0.0035	0.0126	0.1066	0.1283	0.0258	0.0086	0.012	0.0031	7.2893e-06	3.266e-06	0.0435	0.0131		0.8222
2165		Glycolipid Metabolism	1,2-dilinoleoyl-galactosylglycerol (18:2/18:2)*	LC/MS pos late	54899			6535011		0.2638	0.1207	0	0	0.0583	0.0252	0.2876	0.2923	0.4212	0.3082	0.5176	0.2639	0.6786	0.5984	0.1422	0.061	0.2155	0.1292	0.2789	0.2053	0.9805	0.5144	0.8235	0.6222	0.8663	0.3941	0.0913	0.13	0.6283	0.468	2.4273e-10	2.1189e-10	8.9098e-11	6.069e-11	1.2405e-07	6.8378e-08	1.4571e-09	1.0213e-09		1.6691
2168			1-linoleoyl-2-linolenoyl-galactosylglycerol (18:2/18:3)*	LC/MS pos late	54898					0.9397	0.3018	0	0	0.0841	0.0346	0.9339	0.4583	0.8236	0.4742	0.621	0.3018	0.8994	0.6508	0.198	0.0783	0.5012	0.2495	0.3459	0.241	0.5644	0.3464	0.924	0.661	0.7996	0.3753	0.9586	0.5118	0.9644	0.6061	1.1373e-07	7.2482e-08	8.6207e-09	4.6286e-09	9.5161e-08	5.4239e-08	2.0708e-08	1.3281e-08		1.4885
2170			1-palmitoyl-2-linolenoyl-galactosylglycerol (16:0/18:3)*	LC/MS pos late	54900					0.0145	0.0117	0	0	0.0045	0.0026	0.0145	0.053	0.1623	0.1599	0.0045	0.0081	0.1623	0.2967	1	0.2718	4.4517e-05	7.5933e-05	1	0.4781	0.132	0.1178	1	0.6725	1	0.4288	0.0002	0.0013	0.278	0.2605	3.8392e-09	2.9542e-09	0	0	0	0	0	0		0.2546
2171			1-palmitoyl-2-linoleoyl-galactosylglycerol (16:0/18:2)*	LC/MS pos late	54901					0.0001	0.0002	0	0	0.6092	0.1842	0.6086	0.3845	0.4039	0.301	0.2169	0.1389	0.6922	0.6051	0.7948	0.2282	0.5589	0.2717	0.1384	0.1234	0.885	0.4854	0.02	0.0645	0.2572	0.1733	0.0148	0.0352	0.0436	0.0651	0	0	0	0	0	0	0	0		0.0302
2681	Nucleotide	Purine Metabolism, (Hypo)Xanthine/Inosine containing	inosine	LC/MS neg	1123	C00294	HMDB00195	6021		0.0629	0.0387	0	0	0.0057	0.0031	0.7015	0.4074	0.9172	0.5012	0.0549	0.0504	0.6631	0.5916	0.0285	0.0166	0.4729	0.2399	0.0123	0.017	0.8578	0.4771	0.5599	0.5175	0.3613	0.2156	0.1635	0.1895	0.3893	0.3288	1.166e-12	1.211e-12	7.6832e-10	4.7766e-10	3.4e-14	4.6e-14	9.6083e-10	6.9477e-10		0.7123
2682			hypoxanthine	LC/MS neg	3127	C00262	HMDB00157	790		0.8794	0.2892	0	0	0.1061	0.0412	0.2391	0.2601	4.7354e-05	0.0002	0.6633	0.3142	2.5786e-05	0.0011	6.6754e-07	1.7412e-06	0.6074	0.2878	0.0012	0.0024	0.4966	0.3184	2.8235e-06	7.7854e-05	0.0004	0.0011	0.5497	0.3854	0.6657	0.4853	0	0	1.2466e-11	9.042e-12	3.1048e-10	2.5757e-10	0	0		0.1646
2683			xanthine	LC/MS polar	3147	C00385	HMDB00292	1188		0.4881	0.1921	0	0	0.0461	0.0207	0.1901	0.2361	5.9759e-06	3.2729e-05	0.0077	0.0115	0.0001	0.0044	2.2221e-09	1.2972e-08	0.9344	0.4049	0.0426	0.0481	0.4294	0.2932	0.001	0.007	6.4479e-07	6.1141e-06	0.4547	0.3491	0.9003	0.5832	8.9e-14	1.03e-13	0.0169	0.0043	8.6927e-09	5.7804e-09	3.936e-11	3.3011e-11		0.3738
2685			xanthosine	LC/MS neg	15136	C01762	HMDB00299	64959		1.2785e-05	3.8961e-05	0.015	0.0012	0.708	0.2068	0.0576	0.1241	0.0038	0.0076	0.0006	0.0018	0.2426	0.3733	0.0001	0.0002	0.4826	0.2421	0.9234	0.4637	0.0141	0.0226	0.0009	0.0067	0.4837	0.2658	7.2096e-05	0.0007	0.0188	0.0338	0.0094	0.0034	0.0387	0.0093	0.001	0.0003	0.3199	0.08		0.5814
2687			N1-methylinosine	LC/MS pos early	48351		HMDB02721	65095		0.8655	0.2863	0.087	0.0067	0	0	0.6952	0.4074	0.3495	0.2733	0.0677	0.057	0.4076	0.4825	7.0685e-06	1.5203e-05	1.2507e-07	3.9111e-07	4.6699e-06	2.3418e-05	7.1559e-11	9.2227e-10	0.9544	0.6701	0.8686	0.3941	0.2462	0.2507	0.5466	0.4228	0.2411	0.0675	0.8736	0.1545	0.0186	0.0049	0.7803	0.1781		0.8469
2688			2'-deoxyinosine	LC/MS neg	15076	C05512	HMDB00071	65058		9.8215e-06	3.2713e-05	0	0	2e-15	6e-15	0.1519	0.2166	0.9016	0.4961	0.006	0.0099	0.1083	0.2356	3.7292e-05	5.5197e-05	3.6346e-07	9.7423e-07	0.005	0.0082	2.4567e-10	2.8496e-09	0.0003	0.0024	0.0214	0.0258	0.4383	0.3404	0.0136	0.0262	0	0	0	0	1.3335e-11	1.2696e-11	0	0		2.2187
2690			urate	LC/MS neg	1604	C00366	HMDB00289	1175		0.5848	0.2187	0	0	0.0925	0.0373	0.6954	0.4074	0.9931	0.5186	8.5605e-09	1.232e-07	0.1034	0.2318	4.9255e-06	1.1182e-05	0.0019	0.0022	0.0016	0.003	0.1175	0.1097	0.455	0.4694	0.3675	0.218	0.2007	0.2163	0.7278	0.5128	0	0	4e-15	4e-15	0	0	0	0		0.5011
2691			allantoin	LC/MS polar	1107	C02350	HMDB00462	204		3.992e-09	4.4749e-08	0.0001	1.2168e-05	0	0	0.406	0.3358	7.457e-06	3.9026e-05	0.3429	0.1968	0.7691	0.6112	1.35e-13	2.071e-12	8e-15	8.9e-14	0.0002	0.0005	1.6198e-06	7.0901e-06	0.2326	0.3282	1.8634e-08	3.2759e-07	0.5097	0.3719	1.8088e-06	1.9778e-05	0.2057	0.0585	0.0567	0.0133	0.0732	0.0175	0.003	0.0011		0.6955
2696		Purine Metabolism, Adenine containing	adenosine 5'-monophosphate (AMP)	LC/MS pos early	32342	C00020	HMDB00045	6083		0.3349	0.1467	0.6656	0.0465	0.0006	0.0004	0.5886	0.3769	0.3168	0.2587	0.2858	0.1714	0.2335	0.3662	0.2468	0.0925	0.001	0.0012	0.1778	0.1492	0.2209	0.1732	0.5111	0.4969	0.3961	0.2293	0.1915	0.2132	0.3758	0.322	0.5179	0.1342	0.1081	0.0241	0.9933	0.1845	0.9066	0.2013		0.7989
2697			adenosine 3'-monophosphate (3'-AMP)	LC/MS neg	35142	C01367	HMDB03540	41211		0.1568	0.0791	0.8576	0.058	0.1621	0.0592	0.8021	0.4266	0.7031	0.4291	0.0739	0.0612	0.298	0.417	0.3627	0.1242	0.0556	0.0427	0.6081	0.3475	0.2046	0.1631	0.196	0.3008	0.9001	0.4039	0.6128	0.4067	0.2443	0.2368	0.2283	0.0643	0.104	0.0233	0.677	0.1338	0.7297	0.1693		0.8667
2700			adenosine-2',3'-cyclic monophosphate	LC/MS neg	37467	C02353	HMDB11616	2024		0.4708	0.1868	0.0193	0.0016	0.0343	0.0159	0.1907	0.2361	0.1138	0.1235	0.8613	0.3816	0.3794	0.4691	0.8018	0.2297	0.4218	0.2217	0.0286	0.0345	0.1318	0.1178	0.1278	0.2377	0.348	0.2117	0.5083	0.3719	0.1715	0.1789	0.9951	0.2301	0.29	0.0593	0.0302	0.0075	0.1373	0.0376		1.6707
2701			adenosine 3',5'-diphosphate	LC/MS neg	15691	C00054	HMDB00061	159296		0.505	0.1971	0.0001	1.0334e-05	0.011	0.0057	0.2701	0.2784	0.4452	0.3159	0.9828	0.4095	0.6127	0.5683	0.1525	0.0642	0.0572	0.0438	0.2392	0.1856	0.5134	0.3237	0.311	0.3963	0.4491	0.251	0.6777	0.4275	0.3933	0.3297	0.0867	0.0269	0.2153	0.0449	0.0221	0.0057	0.0054	0.0019		0.7208
2703			adenosine	LC/MS pos early	555	C00212	HMDB00050	60961		0.2017	0.096	3.9515e-08	4.5483e-09	0.0564	0.0245	0.7548	0.4166	0.6245	0.3994	0.0859	0.0699	0.0427	0.1511	0.2425	0.0915	0.0106	0.0103	0.1731	0.1463	0.2952	0.2167	0.6353	0.5522	0.0413	0.0439	0.2071	0.2201	0.7664	0.5304	0.1883	0.0545	2.3356e-06	9.8895e-07	0.003	0.0009	0.0074	0.0025		0.8311
2704			adenine	LC/MS pos early	554	C00147	HMDB00034	190		0.4308	0.1771	0	0	0.0823	0.034	0.7625	0.4174	0.1994	0.1871	0.668	0.3156	0.0014	0.0205	0.0011	0.0011	0.7299	0.3357	0.2298	0.1808	0.0977	0.0952	0.0427	0.1093	0.0128	0.0181	0.1231	0.158	0.6437	0.4737	4.657e-07	2.6876e-07	6e-14	5.4e-14	1.03e-13	1.24e-13	2.3273e-08	1.4829e-08		0.7942
2705			1-methyladenine	LC/MS pos early	1527	C02216	HMDB11599	78821		0.0152	0.0122	0	0	1.16e-13	2.81e-13	0.7225	0.4096	0.1397	0.1431	5.253e-06	3.78e-05	0.3379	0.4469	0.0013	0.0013	3.1549e-10	1.5178e-09	0.3823	0.2552	2.978e-09	2.7634e-08	0.0247	0.0742	0.8702	0.3941	0.0962	0.1349	0.251	0.2425	0	0	1.5006e-09	9.0419e-10	0	0	3.5784e-07	2.018e-07		0.9305
2709			N1-methyladenosine	LC/MS pos early	15650	C02494	HMDB03331	27476		0.4317	0.1771	0.1114	0.0084	6.9979e-08	7.6614e-08	0.8883	0.446	0.0445	0.0616	7.005e-08	9.3615e-07	0.2702	0.3971	0.1189	0.053	1.01e-08	3.8675e-08	0.1189	0.1082	4.6518e-07	2.2961e-06	0.2142	0.3108	0.061	0.0577	0.9991	0.5209	0.354	0.3075	0.0021	0.0008	0.091	0.0206	3.2275e-05	1.2816e-05	0.009	0.003		1.0153
2711			N6,N6-dimethyladenosine	LC/MS pos early	42081			348206		0.3965	0.1651	0	0	4.0653e-10	6.8671e-10	0.0349	0.0906	0.1344	0.1413	0.0091	0.0129	0.8289	0.6289	0.1626	0.0673	5.087e-05	8.522e-05	0.0024	0.0043	3.5702e-07	1.8405e-06	0.5267	0.4992	0.0206	0.0257	0.1988	0.2163	1	0.6061	1.7873e-09	1.4282e-09	7e-15	7e-15	4.6595e-06	2.1217e-06	1.8521e-10	1.4657e-10		1.3882
2719			N6-carbamoylthreonyladenosine	LC/MS neg	35157		HMDB41623	161466		0.1207	0.0649	2.7636e-06	2.926e-07	0.1517	0.056	0.4509	0.3571	0.1112	0.1213	0.0012	0.0028	0.3221	0.4355	0.2068	0.0815	0.2704	0.1556	0.5122	0.3094	0.0004	0.001	0.4776	0.4796	0.9217	0.4116	0.0159	0.0367	0.8887	0.5817	0.0877	0.0271	0.0001	3.5468e-05	0.981	0.1836	4.332e-05	1.9234e-05		0.8719
2728			N6-succinyladenosine	LC/MS neg	48130		HMDB00912			0.5719	0.2157	0.1514	0.0113	0.0147	0.0075	0.2435	0.261	0.0076	0.0137	0.3279	0.1901	0.2892	0.4131	0.0119	0.0078	0.0095	0.0094	0.3692	0.2511	0.2543	0.1954	0.5946	0.5384	0.257	0.1733	0.007	0.0207	0.3044	0.2755	0.9241	0.2157	0.8589	0.1526	0.0221	0.0057	0.7753	0.1773		1.3405
2732		Purine Metabolism, Guanine containing	guanosine 3'-monophosphate (3'-GMP)	LC/MS pos early	39786			3522		0.5464	0.2076	5.1907e-06	5.4017e-07	0.2252	0.0793	0.1303	0.2019	0.948	0.5077	0.1951	0.1299	0.1606	0.2962	0.475	0.1512	0.0485	0.0383	0.5282	0.3172	0.6019	0.3655	0.2588	0.3568	0.8313	0.3828	0.0745	0.1108	0.7448	0.5201	0.7388	0.1814	0.0031	0.0009	0.0016	0.0005	0.0022	0.0008		1.1215
2733			guanosine-2',3'-cyclic monophosphate	LC/MS neg	37139	C06194	HMDB11629	92823		0.6432	0.2313	6.4197e-06	6.6351e-07	0.6315	0.1893	0.2629	0.2768	0.4823	0.3351	0.5853	0.2944	0.1954	0.3303	0.3019	0.1071	0.4177	0.2201	0.3337	0.2357	0.8307	0.4669	0.1851	0.2924	0.5019	0.2719	0.2762	0.2682	0.621	0.4651	0.3488	0.0941	0.0066	0.0018	0.0012	0.0004	0.0107	0.0035		1.4292
2736			guanosine	LC/MS neg	1573	C00387	HMDB00133	6802		0.1887	0.0913	0	0	2.8856e-07	2.9718e-07	0.3096	0.3002	0.8323	0.4751	0.354	0.1995	0.3497	0.4547	0.0082	0.0057	0.008	0.0079	0.0002	0.0007	0.0494	0.056	0.084	0.1782	0.5516	0.2891	0.8322	0.473	0.6073	0.4578	2.7751e-09	2.1513e-09	2.874e-09	1.6927e-09	7.8062e-06	3.479e-06	4.0621e-09	2.7874e-09		1.1992
2737			guanine	LC/MS pos early	32352	C00242	HMDB00132	764		0.0201	0.0157	0	0	0.002	0.0012	0.0178	0.0581	0.0937	0.1087	0.0009	0.0025	0.0481	0.1575	0.0022	0.0019	0.0864	0.0606	0.0008	0.0019	0.0526	0.0584	0.0127	0.0442	0.0279	0.0315	0.0643	0.1012	0.0714	0.0934	1.4266e-10	1.2667e-10	2.98e-13	2.48e-13	0.0033	0.001	1.768e-12	1.789e-12		1.4963
2739			7-methylguanine	LC/MS pos early	35114	C02242	HMDB00897	11361		0.0191	0.015	0	0	6.3999e-08	7.0705e-08	0.8148	0.4312	0.1756	0.1695	0.0002	0.0007	0.588	0.567	0.0001	0.0002	0.5365	0.2635	8.7709e-08	8.2227e-07	0.1529	0.131	0.0261	0.076	0.7197	0.3488	0.1398	0.1726	0.5054	0.4023	5e-15	7e-15	1.0544e-08	5.6187e-09	0	0	3.8114e-08	2.3671e-08		0.4964
2740			2'-O-methylguanosine	LC/MS neg	36811	C04545				0.0875	0.0495	0	0	0.0015	0.0009	0.9102	0.4517	0.5139	0.3508	0.0104	0.0141	0.9352	0.6586	0.0091	0.0063	0.9737	0.415	0.0017	0.0033	0.4833	0.3132	0.603	0.5411	0.2763	0.1824	0.5813	0.3946	0.2006	0.2009	0	0	0	0	0	0	0	0		0.4443
2745			N2,N2-dimethylguanosine	LC/MS pos early	35137		HMDB04824	92919		0.0423	0.0281	1.4e-14	2e-15	8.1739e-07	7.9468e-07	0.3466	0.3199	0.0868	0.1027	0.0002	0.0007	0.6074	0.5675	0.188	0.0753	1.5938e-07	4.7469e-07	0.9136	0.4602	0.0007	0.0017	0.9601	0.671	0.2459	0.168	0.7042	0.4353	0.0103	0.0209	6.4087e-09	4.7215e-09	0.0387	0.0093	1.0361e-09	7.7512e-10	0.0006	0.0003		0.8799
2746			N2,N2-dimethylguanine	LC/MS pos early	37081			74047		0.1431	0.0743	0	0	0	0	0.7103	0.4074	0.3152	0.2587	2.494e-12	6.6653e-11	0.3771	0.4691	0.0008	0.0008	0	1e-15	0.1127	0.1034	0	2e-15	0.137	0.2459	0.6931	0.3393	0.3265	0.2984	0.3897	0.3288	0	0	1.536e-12	1.157e-12	0	0	3.4507e-10	2.6248e-10		0.8675
2753			2'-deoxyguanosine	LC/MS pos early	1411	C00330	HMDB00085	187790		1.9889e-05	5.478e-05	0	0	0.727	0.2109	0.0356	0.0914	0.1223	0.1309	5.5204e-05	0.0003	0.1336	0.2656	0.0502	0.0266	0.4388	0.2293	0.0556	0.0588	0.0002	0.0007	0.0014	0.0088	0.0012	0.0028	0.7446	0.4485	0.0075	0.016	9.8896e-08	6.3416e-08	7.75e-13	6.14e-13	0.0265	0.0067	1.1338e-11	1.0301e-11		1.5875
2757		Pyrimidine Metabolism, Orotate containing	orotate	LC/MS polar	1505	C00295	HMDB00226	967		1.24e-13	2.958e-12	0	0	3.4147e-11	6.9162e-11	0.0069	0.0319	0.7754	0.4564	0.0002	0.0007	0.7487	0.6103	3.622e-07	1.0326e-06	0.0584	0.0445	3.0258e-08	3.1069e-07	0.063	0.068	2.5326e-08	1.0974e-06	3.0478e-07	3.2743e-06	0.0024	0.0091	0.0021	0.0057	1.6483e-07	1.0132e-07	0.0376	0.0091	3.21e-13	3.63e-13	1.9289e-05	8.7223e-06		0.6737
2763		Pyrimidine Metabolism, Uracil containing	uridine 5'-diphosphate (UDP)	LC/MS neg	5345	C00015	HMDB00295	6031		0.807	0.2733	1.3025e-05	1.3193e-06	0.3388	0.1112	0.3264	0.3112	0.8109	0.4704	0.5942	0.2962	0.4105	0.4841	0.3005	0.1071	0.7498	0.3415	0.6503	0.3681	0.457	0.3064	0.3656	0.4355	0.7478	0.3571	0.3683	0.3161	0.8714	0.5781	0.0008	0.0003	0.0346	0.0085	0.0933	0.0217	0.05	0.0149		1.0916
2766			uridine 3'-monophosphate (3'-UMP)	LC/MS neg	39764	C01368		101543		0.5695	0.2157	4.1906e-05	4.1077e-06	0.1146	0.0444	0.4703	0.3627	0.3175	0.2587	0.176	0.1202	0.0909	0.2177	0.2172	0.0835	0.0706	0.0519	0.1445	0.1277	0.2629	0.2002	0.0483	0.1201	0.4791	0.264	0.668	0.4264	0.7831	0.5365	0.7809	0.1896	0.0013	0.0004	0.0082	0.0023	0.0204	0.0065		1.1224
2768			uridine-2',3'-cyclic monophosphate	LC/MS neg	37137	C02355	HMDB11640	439715		0.3545	0.1529	0.0002	1.5353e-05	0.0689	0.0293	0.4815	0.3627	0.0398	0.0568	0.0403	0.0399	0.0917	0.2177	0.0469	0.0255	0.0801	0.0577	0.0792	0.0787	0.0341	0.0433	0.0778	0.1731	0.0478	0.0484	0.5322	0.3797	0.315	0.2814	0.7933	0.1921	0.0007	0.0002	0.0346	0.0086	0.0135	0.0044		1.0807
2769			uridine	LC/MS polar	606	C00299	HMDB00296	6029		0.024	0.018	0	0	2.5148e-10	4.3659e-10	0.3778	0.3289	0.0324	0.0486	0.0136	0.0173	0.9629	0.6698	0.0009	0.0009	5.8369e-08	1.9191e-07	0.1839	0.1519	0.0003	0.0008	0.7209	0.5926	0.0799	0.0698	0.6312	0.4142	0.0084	0.0176	3.1442e-11	2.9425e-11	1.4352e-06	6.2806e-07	8.47e-13	9.1e-13	3.2954e-08	2.0596e-08		1.0896
2770			uracil	LC/MS polar	605	C00106	HMDB00300	1174		8.9198e-05	0.0002	0	0	0.1479	0.0548	0.4944	0.3674	0.0536	0.072	0.0002	0.0007	0.1545	0.2917	0.0042	0.0032	0.0164	0.015	0.6581	0.3701	0.0039	0.0078	9.9908e-05	0.0012	0.4745	0.2629	0.0499	0.0831	0.1456	0.1625	0	0	2.7221e-10	1.7336e-10	0	0	1.0815e-11	9.918e-12		0.4651
2771			pseudouridine	LC/MS pos early	33442	C02067	HMDB00767	15047		0.7388	0.2581	0.8314	0.057	4.0685e-10	6.8671e-10	0.3877	0.3322	0.3103	0.2556	2.9348e-07	3.2299e-06	0.2826	0.4075	0.4503	0.1476	1.3239e-10	6.5371e-10	0.415	0.2703	8.3865e-07	3.8911e-06	0.5695	0.5234	0.5292	0.2804	0.4351	0.3404	0.1912	0.1951	0.0061	0.0022	0.0002	6.9935e-05	0.0109	0.003	0.054	0.0161		1.0474
2772			5-methyluridine (ribothymidine)	LC/MS neg	35136		HMDB00884	445408		0.0342	0.024	0	0	0.0016	0.001	0.0289	0.0808	0.0003	0.0009	0.6061	0.2962	0.0004	0.0082	0.0688	0.0342	0.1827	0.1142	3.0318e-07	2.4212e-06	0.1602	0.1366	0.1247	0.2335	9.1915e-08	1.185e-06	0.9426	0.5087	0.9989	0.6061	4e-15	6e-15	0	0	0	0	5.7018e-10	4.2386e-10		1.0515
2783			2'-deoxyuridine	LC/MS neg	1412	C00526	HMDB00012	13712		0.4178	0.1724	8.1872e-06	8.4048e-07	0.116	0.0448	0.8185	0.4313	0.2139	0.1958	0.8941	0.389	0.1334	0.2656	0.5132	0.1601	0.3234	0.1804	0.0379	0.0442	0.4676	0.3099	0.2778	0.3731	0.0976	0.0832	0.5148	0.3744	0.6972	0.5015	0.1481	0.0436	0.0027	0.0008	0.002	0.0006	0.072	0.0209		1.0717
2785			3-ureidopropionate	LC/MS pos early	3155	C02642	HMDB00026	111		0.1322	0.0696	0.0003	2.4128e-05	8.4138e-09	1.1236e-08	0.9545	0.462	0.4179	0.3082	0.4153	0.2207	0.3575	0.459	0.0004	0.0005	0.0006	0.0007	0.0516	0.0556	0.0004	0.001	0.1133	0.2161	0.8909	0.4006	0.4651	0.3513	0.4006	0.3328	0.062	0.0195	0.049	0.0117	0.0072	0.0021	0.3115	0.0784		1.2698
2786			beta-alanine	LC/MS pos early	55	C00099	HMDB00056	239		0.0006	0.0008	0	0	0.0016	0.001	0.1148	0.1882	0.2118	0.1948	0.0899	0.0717	0.3439	0.4529	0.1693	0.0692	0.5356	0.2635	0.0006	0.0014	0.3557	0.2524	0.1425	0.2528	0.0004	0.0012	0.4041	0.3306	0.2554	0.244	0	0	7e-15	7e-15	4e-15	6e-15	3.7229e-10	2.8101e-10		0.562
2787			N-acetyl-beta-alanine	LC/MS neg	37432	C01073		76406		0.6646	0.2374	7.849e-08	9.0002e-09	5.4069e-06	4.7962e-06	0.4608	0.3623	0.6476	0.4056	0.6823	0.3199	0.1943	0.3303	0.072	0.0353	0.0007	0.0009	0.0092	0.0135	0.0796	0.0803	0.786	0.6035	0.5646	0.2928	0.768	0.4585	0.1451	0.1625	0.0147	0.0052	6.9836e-05	2.5094e-05	0.003	0.0009	0.0333	0.0103		1.2762
2792		Pyrimidine Metabolism, Cytidine containing	cytidine 5'-monophosphate (5'-CMP)	LC/MS pos early	2372	C00055	HMDB00095	6131		0.1179	0.064	0	0	0.827	0.2348	0.2268	0.2532	0.938	0.5054	0.9492	0.4046	0.9966	0.6728	0.9203	0.257	0.9675	0.4135	0.8555	0.4402	0.9091	0.4916	0.1537	0.2633	0.1782	0.1326	0.8276	0.4719	0.8852	0.5817	2.1886e-06	1.1541e-06	2.7581e-06	1.1616e-06	1.5521e-08	9.8022e-09	2.0618e-08	1.3281e-08		1.2592
2793			cytidine 3'-monophosphate (3'-CMP)	LC/MS pos early	2959	C05822		66535		0.1117	0.0613	0.0704	0.0055	0.054	0.0235	0.2121	0.2487	0.085	0.1011	0.048	0.0463	0.9677	0.6706	0.3822	0.1294	0.2787	0.1589	0.4111	0.2686	0.0053	0.0103	0.5004	0.4912	0.3071	0.1973	0.5902	0.3973	0.0227	0.0395	0.4884	0.1268	0.2066	0.0434	0.6034	0.1204	0.0121	0.004		1.033
2794			cytidine 2',3'-cyclic monophosphate	LC/MS neg	37465	C02354	HMDB11691	417654		0.0434	0.0283	1.34e-05	1.3528e-06	0.0234	0.0114	0.5537	0.3769	0.0096	0.017	0.034	0.0352	0.089	0.2177	0.0379	0.0216	0.081	0.058	0.0262	0.032	0.0085	0.0153	0.1483	0.257	0.0046	0.0079	0.394	0.3306	0.0771	0.0975	0.9227	0.2157	0.0002	5.5254e-05	0.0182	0.0048	0.0056	0.002		1.1315
2795			cytidine	LC/MS pos early	514	C00475	HMDB00089	6175		0.0075	0.0067	0	0	0.0044	0.0025	0.3779	0.3289	0.0158	0.0259	0.9983	0.4141	0.0183	0.1013	0.0002	0.0003	0.1376	0.0899	0.3344	0.2357	0.1529	0.131	0.5356	0.503	6.0259e-05	0.0003	0.3687	0.3161	0.3395	0.2984	3.9e-14	4.7e-14	1.2145e-09	7.4327e-10	2.7641e-11	2.6022e-11	1e-15	1e-15		3.6834
2796			cytosine	LC/MS pos early	573	C00380	HMDB00630	597		4.4732e-05	9.7393e-05	0.0004	3.9344e-05	0.0007	0.0004	0.1542	0.2186	0.8808	0.487	0.7256	0.336	0.3685	0.4674	0.1596	0.0663	0.0522	0.0407	0.0156	0.021	0.2268	0.1771	0.001	0.0071	0.0207	0.0257	0.2856	0.2728	0.0713	0.0934	0.3996	0.1056	0.1658	0.0357	0.0021	0.0007	0.0569	0.0168		1.0088
2797			3-methylcytidine	LC/MS pos early	35132			159649		0.869	0.2868	4.3747e-09	5.3819e-10	0	0	0.926	0.4567	0.2757	0.2361	1.6856e-10	3.1537e-09	0.4859	0.5223	1.1065e-05	2.1532e-05	0	0	0.0046	0.0075	0	1e-15	0.307	0.3929	0.4438	0.2494	0.8148	0.4705	0.8711	0.5781	4.6325e-09	3.5126e-09	0.9368	0.1634	1.5903e-10	1.3459e-10	0.4944	0.1192		1.205
2805			2'-deoxycytidine	LC/MS pos early	15949	C00881	HMDB00014	13711		0.5287	0.2025	0	0	0.2854	0.0983	0.5287	0.3769	0.4215	0.3082	0.2854	0.1714	0.4215	0.4886	0.0635	0.0319	1	0.416	0.7897	0.4133	1	0.5144	0.8612	0.6391	0.1537	0.1185	1	0.5209	1	0.6061	6.1204e-08	3.9987e-08	8.7996e-05	3.1332e-05	1.2552e-07	6.8736e-08	3.7085e-07	2.0794e-07		1.1957
2808		Pyrimidine Metabolism, Thymine containing	thymidine 5'-monophosphate	LC/MS neg	12023	C00364	HMDB01227	9700		0.3019	0.1343	0	0	0.9714	0.2629	0.3019	0.2997	0.186	0.1771	0.9714	0.4084	0.186	0.3251	0.198	0.0783	1	0.416	0.1746	0.147	1	0.5144	0.7684	0.6026	0.0202	0.0256	1	0.5209	1	0.6061	4.4721e-11	4.1112e-11	1.1161e-08	5.8675e-09	1.5873e-10	1.3459e-10	4.4e-13	4.69e-13		0.9614
2812			thymidine	LC/MS neg	2183	C00214	HMDB00273	5789		0.1608	0.0803	9.0403e-08	1.0327e-08	0.0604	0.026	0.5751	0.3769	0.1605	0.1589	0.5643	0.2861	0.1084	0.2356	0.7815	0.226	0.445	0.2306	0.0072	0.0111	0.577	0.3532	0.2772	0.3731	0.0552	0.0534	0.2777	0.2684	0.3785	0.3223	0.0334	0.0111	0.002	0.0006	4.3007e-05	1.6605e-05	0.0347	0.0107		2.5838
2813			thymine	LC/MS neg	604	C00178	HMDB00262	1135		0.1895	0.0914	1.137e-12	1.61e-13	1.5712e-09	2.417e-09	0.3702	0.3268	0.3707	0.2826	0.88	0.3847	0.2257	0.3558	0.0231	0.0138	0.0004	0.0006	3.1334e-05	0.0001	0.0012	0.0029	0.2072	0.3071	0.3982	0.2298	0.344	0.3061	0.2068	0.2056	2.2179e-05	1.0617e-05	0.0023	0.0007	7.0655e-05	2.6311e-05	1.2674e-06	6.8331e-07		1.037
2816			3-aminoisobutyrate	LC/MS pos early	1566	C05145	HMDB03911	64956		0.8258	0.2772	3.2e-14	5e-15	7.844e-07	7.75e-07	0.877	0.4456	1.5536e-07	1.6631e-06	0.4746	0.2474	0.6038	0.5675	4.0246e-06	9.6743e-06	2.7859e-08	9.6799e-08	0.7648	0.4091	0.9184	0.4939	0.006	0.0244	0.0164	0.0222	0.002	0.0084	0.0025	0.0065	1.4068e-06	7.6913e-07	0.0001	4.8511e-05	5.7989e-06	2.6263e-06	1.223e-05	5.7144e-06		0.9779
2817		Purine and Pyrimidine Metabolism	methylphosphate	LC/MS pos early	37070		HMDB61711	13130		0.6101	0.2236	6.8606e-07	7.499e-08	0.0013	0.0008	0.545	0.3769	0.3264	0.2642	0.1961	0.1299	0.2236	0.3558	0.2277	0.0867	0.2583	0.1505	0.001	0.0021	0.3712	0.2617	0.5857	0.5334	0.0997	0.0845	0.943	0.5087	0.8673	0.5781	0.0031	0.0012	0.0038	0.0011	0.0004	0.0001	0.2533	0.0649		0.7404
2820	Cofactors and Vitamins	Nicotinate and Nicotinamide Metabolism	nicotinate	LC/MS neg	1504	C00253	HMDB01488	938		0.6974	0.2483	9.962e-08	1.1295e-08	3.8211e-09	5.3996e-09	0.6349	0.393	0.0008	0.0019	0.5804	0.2927	0.8608	0.6392	1.0335e-05	2.077e-05	6.063e-07	1.5584e-06	0.1635	0.1417	0.0781	0.0801	0.0391	0.104	0.2211	0.1555	0.0759	0.1122	0.0632	0.0855	0.006	0.0022	0.0007	0.0002	0.0135	0.0037	0.0048	0.0017		0.6055
2821			nicotinate ribonucleoside	LC/MS pos early	33471	C05841	HMDB06809	161234		0.0002	0.0003	0.0526	0.0042	1.1179e-06	1.0614e-06	0.3349	0.3164	2.3546e-06	1.4987e-05	0.5988	0.2962	0.6304	0.5777	1.1312e-05	2.1668e-05	2.1653e-07	6.1556e-07	0.9424	0.469	0.9066	0.4914	0.4036	0.4433	0.0003	0.001	0.7254	0.4415	1.4133e-06	1.6727e-05	0.3379	0.0916	0.0519	0.0123	0.6347	0.1257	0.603	0.1433		0.7297
2823			nicotinamide	LC/MS pos early	594	C00153	HMDB01406	936		0.1036	0.0575	9.9761e-09	1.1982e-09	0.2616	0.0906	0.0391	0.0969	0.4874	0.3376	0.2723	0.1665	0.8938	0.6489	0.1292	0.0568	0.7691	0.3486	0.4844	0.2984	0.7884	0.4516	0.5227	0.4992	0.8501	0.3895	0.1156	0.1508	0.0344	0.0552	5.5067e-06	2.8041e-06	0.0005	0.0002	0.0093	0.0026	0.093	0.0264		0.7625
2825			nicotinamide ribonucleotide (NMN)	LC/MS pos early	22152	C00455	HMDB00229	14180		0.0902	0.0509	7.5443e-10	9.6729e-11	0.078	0.0325	0.4667	0.3627	0.5685	0.3771	0.1209	0.0878	0.8397	0.6339	0.7697	0.2231	0.0424	0.0341	0.9396	0.469	0.2009	0.1613	0.163	0.2762	0.302	0.1953	0.3814	0.3212	0.9168	0.5925	0.0001	5.3703e-05	0.0248	0.0062	1.805e-05	7.4501e-06	0.0019	0.0007		1.2308
2826			nicotinamide riboside	LC/MS pos early	33013	C03150	HMDB00855	439924		0.3586	0.1533	0	0	4.4312e-05	3.59e-05	0.6482	0.3956	0.8834	0.4872	0.943	0.4046	0.681	0.5986	0.0487	0.026	0.0151	0.014	0.0261	0.032	0.0575	0.0632	0.9205	0.6609	0.7157	0.3484	0.3348	0.3037	0.6822	0.4947	3.916e-12	3.912e-12	4.88e-13	3.98e-13	9.3e-14	1.13e-13	4.02e-13	4.33e-13		0.6631
2827			nicotinamide adenine dinucleotide (NAD+)	LC/MS neg	5278	C00003	HMDB00902	5893		0.1001	0.0562	0.0021	0.0002	3.3478e-08	3.9125e-08	0.7838	0.4232	0.7738	0.4564	0.0384	0.0384	0.2988	0.417	0.1013	0.0463	7.8748e-06	1.5719e-05	0.0181	0.0238	0.0009	0.0021	0.7527	0.6026	0.2862	0.1866	0.1057	0.147	0.7626	0.5298	0.0015	0.0006	0.8786	0.155	0.0507	0.0124	0.3583	0.0892		1.1765
2840			trigonelline (N'-methylnicotinate)	LC/MS pos early	32401	C01004	HMDB00875	5570		0.7151	0.2529	2.4519e-07	2.7191e-08	0.0296	0.0139	0.8844	0.446	5.2911e-10	1.7801e-08	0.7546	0.3443	0.3092	0.42	9.3565e-07	2.3409e-06	0.0001	0.0002	0.006	0.0096	0.0373	0.0458	4.3324e-05	0.0007	0.0003	0.0009	0.0021	0.0086	0.0041	0.0096	0.0385	0.0126	0.001	0.0003	0.0016	0.0005	0.0123	0.004		1.3744
2845		Riboflavin Metabolism	riboflavin (Vitamin B2)	LC/MS pos early	1827	C00255	HMDB00244	493570		1.458e-05	4.3505e-05	2.5e-14	4e-15	0.2938	0.1003	0.5756	0.3769	0.0001	0.0004	0.8793	0.3847	0.0545	0.1693	0.0009	0.0009	0.104	0.0712	0.0131	0.0179	0.6638	0.3959	0.6986	0.5869	3.6331e-07	3.6977e-06	0.3191	0.2952	0.0029	0.0073	9.2147e-07	5.2023e-07	0.0006	0.0002	0.0002	5.87e-05	5.1205e-08	3.0268e-08		0.6654
2846			flavin adenine dinucleotide (FAD)	LC/MS neg	2134	C00016	HMDB01248	643975		0.006	0.0056	2e-15	0	1.2449e-10	2.258e-10	0.347	0.3199	0.9557	0.5098	0.7692	0.3485	0.9315	0.6579	0.0007	0.0008	0.0002	0.0003	0.0004	0.0012	0.0002	0.0007	0.0733	0.1659	0.0539	0.0527	0.3417	0.3052	0.3572	0.309	9.5872e-07	5.3833e-07	2.0887e-07	9.9163e-08	2.563e-05	1.0324e-05	1.1838e-05	5.5581e-06		0.7242
2847			flavin mononucleotide (FMN)	LC/MS neg	15797	C00061	HMDB01520	710		0.852	0.2838	0	0	0.0001	9.0809e-05	0.7739	0.4206	0.7833	0.4589	0.1413	0.1006	0.2227	0.3558	0.0018	0.0016	0.5972	0.2866	0.0247	0.0308	0.0453	0.0531	0.5994	0.5395	0.6711	0.3319	0.3251	0.2984	0.6079	0.4578	8.2744e-11	7.4743e-11	5.9348e-06	2.3964e-06	5.0242e-08	2.9645e-08	1.44e-07	8.2631e-08		0.6712
2848		Pantothenate and CoA Metabolism	pantothenate	LC/MS polar	1508	C00864	HMDB00210	6613		0.003	0.003	2.3033e-10	3.0168e-11	0.7151	0.2084	0.0553	0.1216	8.4562e-09	1.4225e-07	0.8963	0.3891	6.6827e-06	0.0003	9.3767e-08	3.2843e-07	0.3467	0.1886	6.9756e-07	4.8093e-06	0.4791	0.3131	0.0022	0.0119	6.467e-12	2.9188e-10	0.7919	0.4662	0.1677	0.1763	1.76e-06	9.5223e-07	0.8302	0.1495	0.0247	0.0063	1.0062e-09	7.2066e-10		0.6041
2857		Ascorbate and Aldarate Metabolism	ascorbate (Vitamin C)	LC/MS pos early	32354	C00072	HMDB00044			1.9563e-07	1.1674e-06	3.13e-13	4.5e-14	2.6567e-08	3.2285e-08	0.3052	0.3002	0.2952	0.2483	0.0146	0.0183	0.8632	0.6392	0.0002	0.0002	0.213	0.1285	7.9292e-06	3.6378e-05	0.0153	0.0234	0.0042	0.0194	0.0003	0.0009	0.0847	0.1236	0.004	0.0095	2.0362e-08	1.3916e-08	0.0005	0.0002	2.6332e-06	1.2325e-06	0.0071	0.0024		0.2118
2858			dehydroascorbate	LC/MS neg	34302	C05422	HMDB01264	835		0.1307	0.0691	7.1277e-09	8.6636e-10	1.7572e-05	1.483e-05	0.1408	0.2092	0.0526	0.0712	0.0067	0.0106	0.0086	0.0641	0.1571	0.0657	0.0001	0.0002	0.0018	0.0033	0.0014	0.0032	0.0234	0.0725	0.0212	0.0258	0.065	0.1012	0.2562	0.244	0.834	0.1996	1.3128e-06	5.7773e-07	0.0002	5.87e-05	0.0001	5.0557e-05		1.3924
2859			threonate	LC/MS polar	27738	C01620	HMDB00943	151152		0.0279	0.0203	0.3754	0.027	0.8635	0.2418	0.1732	0.2289	0.0001	0.0004	0.6975	0.3262	0.2252	0.3558	0.0074	0.0052	0.2566	0.1505	0.0133	0.018	0.0923	0.0913	0.03	0.0835	0.0029	0.0056	0.7012	0.4346	0.0018	0.0051	0.0562	0.0178	0.7447	0.1357	0.5124	0.104	0.8618	0.1935		0.8281
2862			gulonic acid*	LC/MS polar	46957		HMDB03290	9794176		0.0007	0.001	4.395e-12	6.02e-13	2.51e-13	5.75e-13	0.0567	0.1235	4.0397e-06	2.3204e-05	0.9797	0.4095	0.1467	0.2843	2.5472e-08	1.0409e-07	5.6876e-11	3.2338e-10	0.008	0.012	0.2201	0.1732	0.3359	0.4142	2.6268e-05	0.0001	0.0174	0.0382	0.0001	0.0007	0.0164	0.0058	0.0002	7.2754e-05	1.285e-07	6.9913e-08	4.1428e-05	1.8478e-05		0.6554
2863		Tocopherol Metabolism	alpha-tocopherol	LC/MS pos late	1561	C02477	HMDB01893	14985		0.0257	0.019	0	0	7.1661e-05	5.4772e-05	0.5944	0.3788	0.0296	0.045	0.6039	0.2962	0.7503	0.6103	0.0066	0.0047	0.0005	0.0007	0.3729	0.2529	0.2757	0.207	0.0212	0.0669	0.6493	0.3244	0.0356	0.0659	0.6921	0.4992	4e-15	6e-15	1.49e-13	1.27e-13	2e-15	3e-15	4e-15	5e-15		0.7116
2869			alpha-tocotrienol	LC/MS pos late	37502	C14153	HMDB06327	5282347		0.6433	0.2313	0	0	0	0	2.2556e-05	0.0008	0	3.5e-14	0.0083	0.012	3.8781e-06	0.0003	2e-15	5e-14	0	0	1.0914e-05	4.7069e-05	0.017	0.0251	1.0501e-05	0.0002	0.5047	0.2719	1.7475e-06	3.732e-05	1e-15	3.39e-13	2.7571e-10	2.3867e-10	0.6966	0.1284	2.0124e-09	1.4536e-09	1.13e-13	1.26e-13		0.9591
2877			gamma-tocopherol/beta-tocopherol	LC/MS pos late	52473					1.0645e-05	3.4651e-05	2.7334e-10	3.5496e-11	4.3195e-08	4.8605e-08	0.6981	0.4074	0.0921	0.108	0.0928	0.0735	0.6828	0.5986	0.0017	0.0015	2.0281e-05	3.7307e-05	0.2529	0.1922	0.0017	0.0039	0.0019	0.011	0.2688	0.1792	0.002	0.0084	0.0596	0.0822	2.5064e-05	1.1838e-05	0.002	0.0006	2.3215e-05	9.3967e-06	0.0184	0.0059		1.2302
2879		Biotin Metabolism	biotin	LC/MS pos early	568	C00120	HMDB00030	171548		0.9337	0.3016	0.1966	0.0145	0.6884	0.2025	0.1153	0.1882	0.0655	0.0834	4.5017e-06	3.369e-05	0.0284	0.1235	4.6814e-05	6.7518e-05	0.0055	0.0057	0.8215	0.4268	0.0147	0.023	0.0064	0.0255	0.1983	0.1421	0.3103	0.2893	0.5141	0.4038	0.0004	0.0002	0.0009	0.0003	0.932	0.1763	0.0063	0.0022		0.7917
2884		Tetrahydrobiopterin Metabolism	biopterin	LC/MS pos early	12358	C06313	HMDB00468	445040		0.4657	0.1853	0	0	2e-15	6e-15	0.0314	0.0846	0.4335	0.3122	0.0124	0.016	0.5203	0.5332	1.3302e-08	5.824e-08	2.6506e-05	4.7364e-05	2.3981e-08	2.7216e-07	0.0031	0.0066	0.1292	0.2389	0.1678	0.1262	0.9888	0.5209	0.152	0.1673	7e-15	1e-14	2.7222e-11	1.9385e-11	5.541e-12	5.462e-12	3.539e-06	1.7628e-06		0.2599
2885			dihydrobiopterin	LC/MS neg	35129	C00268	HMDB00038	1879		0.1464	0.0752	0	0	4.6794e-10	7.7609e-10	0.5701	0.3769	0.44	0.315	0.0522	0.0487	0.7064	0.6071	8.7708e-06	1.8224e-05	0.0021	0.0023	3.8297e-05	0.0002	0.0454	0.0531	0.227	0.3233	0.4148	0.2373	0.3083	0.2893	0.8981	0.5831	0	0	0	0	0	0	3e-15	4e-15		0.4133
2887		Pterin Metabolism	isoxanthopterin	LC/MS pos early	27732	C03975	HMDB00704	10729		0.4093	0.1699	0	0	0.0267	0.0128	0.3576	0.3209	0.908	0.4985	0.345	0.1974	0.1948	0.3303	0.2146	0.083	0.3742	0.2	0.9526	0.4713	0.0233	0.0321	0.5852	0.5334	0.5215	0.2778	0.8688	0.4825	0.1162	0.1375	0	0	0	0	0	0	0	0		0.2148
2888			pterin	LC/MS pos early	43023	C00715	HMDB00802	73000		0.1202	0.0649	0	0	0.9195	0.2527	0.1692	0.2263	0.5714	0.3777	0.0092	0.013	0.721	0.6086	0.068	0.0339	0.2409	0.1421	0.3578	0.2457	0.168	0.1402	0.7112	0.5926	0.5803	0.2985	0.1732	0.1995	0.1172	0.138	1.0933e-11	1.0715e-11	3.2976e-06	1.374e-06	1.8416e-08	1.1515e-08	0.0001	6.0851e-05		0.5457
2891			sepiapterin	LC/MS pos early	48139	C00835	HMDB00238	65253		0.5738	0.2157	0	0	0.0847	0.0347	0.0943	0.1658	0.8566	0.4838	0.008	0.0117	0.0923	0.2177	0.7859	0.2267	0.1997	0.1225	0.2146	0.1714	0.0022	0.0048	0.8442	0.631	0.1886	0.138	0.8526	0.478	0.0417	0.0626	0	0	0	0	0	0	3.274e-12	3.213e-12		0.5424
2892			xanthopterin	LC/MS neg	54728			8397		0.2345	0.1084	7.7e-14	1.1e-14	0.0598	0.0258	0.753	0.4166	0.8331	0.4751	0.0374	0.0376	0.9973	0.6728	0.0374	0.0215	0.9972	0.416	0.0598	0.0625	0.8332	0.4669	0.3919	0.4433	0.5157	0.2762	0.5848	0.3959	0.7393	0.5195	1.4374e-07	8.9949e-08	0.0004	0.0001	5.0694e-07	2.6058e-07	0.0011	0.0004		0.4137
2893		Hemoglobin and Porphyrin Metabolism	5-aminolevulinate	LC/MS pos early	2290	C00430	HMDB01149	137		0.997	0.3166	6e-15	1e-15	1.0604e-07	1.1404e-07	0.7111	0.4074	0.0036	0.0072	0.0655	0.0562	0.8482	0.635	5.7021e-07	1.5196e-06	0.001	0.0012	0.0252	0.0312	0.5446	0.3352	0.0783	0.1731	0.1606	0.1218	0.2258	0.2368	0.1145	0.1361	0.0004	0.0002	1.9914e-07	9.5701e-08	6.229e-05	2.3404e-05	9.5798e-08	5.5954e-08		1.0143
2899			heme	LC/MS pos late	41754	C00032	HMDB03178	26945		0.821	0.2767	0.0014	0.0001	0.1831	0.066	0.2131	0.2487	0.0035	0.0072	0.0046	0.0083	0.0592	0.1731	1.7632e-05	3.0021e-05	0.8115	0.3625	0.7396	0.4053	0.1847	0.1504	0.0548	0.1308	0.0039	0.0071	0.2006	0.2163	0.8485	0.5685	0.0009	0.0004	0.1717	0.0368	0.0066	0.0019	0.0772	0.0223		1.4334
2903			biliverdin	LC/MS pos late	2137	C00500	HMDB01008	5353439		0.9237	0.2994	0.4467	0.0318	0.0053	0.003	0.145	0.2124	0.1804	0.1727	0.2884	0.1724	0.204	0.3391	0.0485	0.026	0.0296	0.0256	0.0568	0.0597	0.679	0.4029	0.4149	0.4478	0.456	0.2534	0.5316	0.3797	0.0486	0.0707	0.8048	0.1932	0.6467	0.12	0.9551	0.1798	0.0246	0.0077		0.8507
2911		Thiamine Metabolism	thiamin (Vitamin B1)	LC/MS pos early	5341	C00378	HMDB00235	1130		0.3778	0.1592	2.4173e-10	3.1525e-11	1.416e-06	1.3237e-06	0.0833	0.1534	0.0706	0.088	0.0022	0.0046	0.0264	0.1201	0.2125	0.0824	0.0335	0.0281	0.4111	0.2686	2.3874e-08	1.5385e-07	0.8274	0.6227	0.5177	0.2766	0.4684	0.3515	0.0012	0.0037	0.0218	0.0074	0.0017	0.0005	0.0706	0.0169	3.3913e-10	2.5998e-10		0.89
2912			thiamin monophosphate	LC/MS pos early	15798	C01081	HMDB02666	3382778		0.0014	0.0016	0	0	1.7085e-10	3.0091e-10	0.1946	0.2384	0.5725	0.3777	0.0015	0.0033	0.0358	0.1416	0.001	0.001	1.8524e-05	3.4757e-05	0.4789	0.2974	3.759e-08	2.236e-07	0.0005	0.0041	0.3358	0.2087	0.8214	0.4706	0.0763	0.0974	1.0187e-11	1.0078e-11	6.7e-14	6e-14	1.485e-05	6.2211e-06	2e-15	3e-15		0.5956
2924		Vitamin B6 Metabolism	pyridoxamine	LC/MS pos early	2150	C00534	HMDB01431	1052		3.8064e-05	8.6534e-05	1.1252e-06	1.2082e-07	0.0014	0.0009	0.0068	0.0319	8.113e-06	4.077e-05	0.2112	0.1363	0.0016	0.0211	1.7724e-08	7.4925e-08	0.0764	0.0555	0.0847	0.0819	0.787	0.4516	0.0018	0.011	6.9982e-06	4.3557e-05	0.0061	0.0184	4.3831e-05	0.0003	1.9019e-08	1.3084e-08	0.0791	0.018	0.7981	0.1534	0.0258	0.008		0.6315
2927			pyridoxal	LC/MS pos early	1651	C00250	HMDB01545	1050		0.113	0.0615	7.5379e-05	7.2947e-06	0.0097	0.0052	0.0276	0.0792	4.3653e-07	3.5048e-06	0.2998	0.1775	0.0042	0.0404	4.6965e-08	1.7992e-07	0.0385	0.0318	0.0187	0.0245	0.6213	0.3753	1.9212e-05	0.0003	0.0002	0.0007	0.5342	0.3797	0.0019	0.0051	1.639e-06	8.914e-07	0.2243	0.0466	0.9832	0.1836	0.0576	0.017		0.5419
2928			pyridoxate	LC/MS neg	31555	C00847	HMDB00017	6723		0.0009	0.0012	2.3334e-08	2.7482e-09	0.1236	0.0469	0.0775	0.1483	0.0012	0.0029	0.1071	0.0818	0.0018	0.0224	5.7871e-06	1.2669e-05	0.9753	0.415	0.0921	0.0871	0.917	0.4939	9.6385e-05	0.0012	0.0157	0.0214	0.0089	0.0247	0.0128	0.0253	1.3387e-05	6.6223e-06	0.8489	0.1525	0.0019	0.0006	7.3485e-06	3.5288e-06		0.6615
2936	Xenobiotics	Benzoate Metabolism	4-hydroxyhippurate	LC/MS neg	35527		HMDB13678	151012		0.6168	0.2254	8.8121e-07	9.5293e-08	2.4839e-09	3.6369e-09	0.5463	0.3769	0.985	0.5175	0.0015	0.0034	0.5333	0.5337	0.1504	0.0638	9.0537e-07	2.265e-06	0.0429	0.0482	1.0916e-05	4.2206e-05	0.3937	0.4433	0.8027	0.3758	0.7093	0.4373	0.7875	0.5368	0.6705	0.1668	4.4504e-05	1.6367e-05	0.1014	0.0232	4.7796e-05	2.0938e-05		0.3725
2942			benzoate	LC/MS neg	15778	C00180	HMDB01870	243		0.7862	0.2694	0.0785	0.0061	0.4909	0.1527	0.5415	0.3769	0.1386	0.1431	0.9812	0.4095	0.5913	0.567	0.511	0.1598	0.8853	0.3881	0.1729	0.1463	0.4186	0.2908	0.3993	0.4433	0.2383	0.1646	0.3596	0.3141	0.9711	0.6061	0.3497	0.0941	0.1494	0.0327	0.3886	0.0812	0.7618	0.1746		0.7018
2951			4-hydroxybenzoate	LC/MS polar	21133	C00156	HMDB00500	135		0.0007	0.001	1.8e-14	3e-15	4e-15	1.2e-14	0.1602	0.2226	0.0218	0.0345	0.1211	0.0878	0.4851	0.5223	0.0094	0.0064	4.8907e-06	1.0196e-05	2.2962e-07	1.9043e-06	6.4095e-09	5.5071e-08	0.0002	0.0017	0.3453	0.2117	0.0648	0.1012	0.8166	0.5498	0.0044	0.0017	1.7177e-06	7.434e-07	3.0742e-06	1.431e-06	9.7074e-08	5.6364e-08		0.8064
2968			methyl-4-hydroxybenzoate	LC/MS neg	34386	D01400	HMDB32572	7456		5.2192e-08	3.7579e-07	3.347e-12	4.6e-13	2.3454e-09	3.4759e-09	0.4408	0.353	0.011	0.0186	0.0103	0.0141	0.0018	0.0224	0.4082	0.136	3.3032e-06	7.124e-06	3.6182e-06	1.8576e-05	3.4909e-05	0.0001	1.682e-08	8.6211e-07	0.6173	0.3125	0.0222	0.0457	0.0041	0.0096	0.3971	0.1052	3.5113e-09	2.0374e-09	6.4818e-06	2.9198e-06	6.0427e-05	2.6237e-05		1.0699
3082		Food Component/Plant	1-kestose	LC/MS neg	22012	C03661	HMDB11729	440080		1.7752e-05	4.9854e-05	0.0001	1.1322e-05	4.6752e-05	3.7379e-05	0.105	0.1782	0.9707	0.5137	0.8628	0.3816	0.9905	0.6728	0.0434	0.0243	0.0281	0.0245	0.0388	0.0448	0.0265	0.0357	0.0024	0.0129	0.0028	0.0055	0.1403	0.1726	0.147	0.1633	0.2655	0.0739	0.1952	0.0411	0.007	0.002	0.0044	0.0016		0.8842
3109			2,3-dihydroxyisovalerate	LC/MS polar	38276	C04039	HMDB12141	677		2e-15	1.06e-13	1.07e-13	1.6e-14	1.7874e-08	2.2165e-08	0.1037	0.1773	4.4646e-07	3.5048e-06	0.0106	0.0144	0.3496	0.4547	8.6112e-05	0.0001	4.9376e-11	2.8951e-10	0.6557	0.3701	0.221	0.1732	0.0007	0.0054	7.547e-12	2.9188e-10	0.3377	0.3051	1.5663e-10	6.1164e-09	0.0525	0.0168	4.7416e-07	2.1705e-07	2.0426e-05	8.3485e-06	2.6571e-08	1.6714e-08		0.9027
3116			2-isopropylmalate	LC/MS polar	15667	C02504	HMDB00402	77		5.4769e-06	2.0643e-05	2.9397e-05	2.9002e-06	1.7636e-09	2.6791e-09	0.1163	0.1884	9.1871e-05	0.0003	0.0232	0.026	0.2982	0.417	0.0003	0.0003	4.7101e-10	2.1042e-09	0.4634	0.2922	0.0483	0.0555	0.093	0.1959	8.4052e-06	4.644e-05	0.3528	0.3104	6.1608e-05	0.0004	0.8051	0.1932	0.0026	0.0008	0.0195	0.0051	0.0005	0.0002		0.7691
3138			gluconate	LC/MS polar	587	C00257	HMDB00625	10690		0.0001	0.0002	0.0001	1.0334e-05	7e-15	2.3e-14	0.0372	0.0933	1.4146e-09	3.7016e-08	0.1679	0.1157	0.4076	0.4825	3.7525e-10	2.7807e-09	2.7e-14	2.62e-13	0.256	0.1924	0.0925	0.0913	0.9731	0.6723	4.0253e-08	5.56e-07	0.0046	0.0153	6.8324e-06	6.0247e-05	0.901	0.2118	0.0391	0.0094	0.006	0.0017	0.0011	0.0004		0.7095
3157			azetidine-2-carboxylic acid	LC/MS pos early	37068	C08267	HMDB29615	17288		0.0071	0.0064	0.2034	0.015	0.0002	0.0002	0.745	0.4166	5.9898e-05	0.0002	0.3743	0.2069	0.8463	0.635	0.0004	0.0005	3.4657e-05	5.9658e-05	0.4604	0.2912	0.7301	0.4273	0.4981	0.4912	0.0003	0.001	0.419	0.3336	0.0017	0.0049	0.8979	0.2115	0.4103	0.0803	0.7951	0.1531	0.1815	0.0481		0.2895
3205			ergothioneine	LC/MS pos early	37459	C05570	HMDB03045	3032311		0.083	0.0475	2.4425e-07	2.7187e-08	0.6968	0.2045	0.1645	0.2229	0.4534	0.3188	0.5761	0.2913	0.3868	0.474	0.9787	0.2702	0.7379	0.3385	0.8862	0.4485	0.2016	0.1613	0.1322	0.2431	0.1055	0.0879	0.326	0.2984	0.527	0.4116	0.0011	0.0004	0.0004	0.0001	0.0055	0.0016	0.1564	0.0425		0.5052
3207			erythritol	LC/MS polar	20699	C00503	HMDB02994	222285		1.2605e-08	1.2036e-07	1.2906e-11	1.743e-12	2.4382e-06	2.2279e-06	0.1102	0.1826	0.0018	0.004	0.3839	0.2101	0.157	0.2931	0.0002	0.0003	2.9894e-05	5.1936e-05	0.0398	0.0452	0.8329	0.4669	0.0026	0.0134	5.2127e-06	3.5052e-05	0.9459	0.5087	1.0601e-05	8.6477e-05	0.0045	0.0017	0.0008	0.0003	7.8064e-08	4.5108e-08	0.0005	0.0002		0.7889
3269			panose	LC/MS polar	37284	C00713	HMDB11729	5288421		3.6435e-08	3.0697e-07	0.0667	0.0052	0.0002	0.0001	0.0257	0.0769	0.9705	0.5137	0.5135	0.2627	0.0008	0.0133	0.887	0.2494	0.0001	0.0002	0.0011	0.0023	0.5832	0.356	7.4519e-08	2.5113e-06	0.0167	0.0222	0.8336	0.473	0.0004	0.0016	0.025	0.0084	0.0651	0.0151	0.0008	0.0003	0.5208	0.1246		1.2436
3291			quinate	LC/MS polar	18335	C00296	HMDB03072	6508		7.6108e-09	7.7861e-08	0	0	6.8955e-11	1.3093e-10	0.0048	0.0258	0.3923	0.2952	0.0061	0.0099	0.0835	0.2152	0.2738	0.1008	2.5953e-07	7.1612e-07	0.0004	0.0011	8.6141e-06	3.5059e-05	6.2708e-08	2.3775e-06	0.001	0.0026	0.1754	0.2001	0.0267	0.0453	0.0067	0.0025	2.2527e-10	1.4464e-10	1.5799e-10	1.3459e-10	1.572e-12	1.607e-12		0.8878
3313			stachydrine	LC/MS pos early	34384	C10172	HMDB04827	115244		0.3303	0.1454	0.1439	0.0108	0.0091	0.0049	0.0896	0.1595	3.6702e-06	2.1609e-05	0.096	0.0742	0.4429	0.4936	0.0108	0.0072	2.8968e-06	6.3944e-06	0.1084	0.1008	0.4798	0.3131	0.0009	0.0066	0.4429	0.2494	0.0138	0.0338	0.0017	0.0049	0.7125	0.1754	0.0061	0.0017	0.5643	0.1137	0.7378	0.1706		0.5725
3335			methyl glucopyranoside (alpha + beta)	LC/MS pos early	46144					0.2919	0.1307	0.7546	0.0522	0.8365	0.2359	0.7073	0.4074	0.0108	0.0185	0.0032	0.0063	0.0634	0.1804	0.4105	0.1364	0.0495	0.0389	0.0005	0.0012	0.2102	0.1664	0.0602	0.1415	0.0115	0.0166	0.7254	0.4415	0.2811	0.2605	0.5818	0.1474	0.5395	0.1023	0.0063	0.0018	0.037	0.0113		1.3037
3376			2-ketogluconate	LC/MS polar	48370			3035456		3.5816e-05	8.4093e-05	1.5224e-09	1.9117e-10	0	0	0.0176	0.0581	2.6516e-08	4.1631e-07	5.57e-06	3.8597e-05	0.4583	0.5051	3.4294e-11	2.8028e-10	0	0	0.0235	0.0294	1.0076e-08	7.305e-08	0.5051	0.4926	3.6311e-08	5.4013e-07	0.0145	0.0347	2.7155e-05	0.0002	0.5644	0.1444	2.9352e-06	1.2296e-06	0.0114	0.0031	3.0809e-09	2.1441e-09		0.6495
3640		Drug	S-carboxymethyl-L-cysteine	LC/MS pos early	47897	C03727	HMDB29415	1080		0.5925	0.2203	0.142	0.0107	0.0116	0.006	0.7898	0.4236	4.9911e-05	0.0002	0.2545	0.1571	0.4759	0.517	0.0767	0.037	0.9448	0.4085	0.0018	0.0033	0.0005	0.0012	0.0099	0.0374	0.0199	0.0255	0.0309	0.059	0.1667	0.176	0.955	0.2214	0.0747	0.0172	0.6958	0.1368	0.4124	0.1012		0.624
3766		Chemical	sulfate*	LC/MS neg	46960	C00059	HMDB01448	1118		2.2636e-05	6.117e-05	0	0	0.0956	0.0382	0.4707	0.3627	0.2166	0.1969	0.0009	0.0023	0.4008	0.4781	0.2764	0.1014	0.1282	0.0848	0.4891	0.2987	0.0005	0.0013	0.006	0.0244	0.0177	0.0234	0.0043	0.0144	0.3938	0.3297	5.3232e-06	2.724e-06	1.0376e-10	6.9467e-11	8.3994e-06	3.7236e-06	1.22e-13	1.35e-13		0.4353
3769			O-sulfo-L-tyrosine	LC/MS neg	45413			514186		0.0036	0.0036	0	0	0.0027	0.0016	0.4798	0.3627	0.5999	0.3871	0.0099	0.014	0.9452	0.6636	0.0022	0.0019	0.6484	0.3042	0.0119	0.0168	1	0.5144	0.3977	0.4433	0.1524	0.1183	0.1075	0.148	0.0403	0.062	0	0	0	0	0	0	0	0		0.9679
3843			lanthionine	LC/MS pos early	42002			6994972;98504		0.0029	0.003	3.3893e-07	3.7181e-08	0.0005	0.0003	0.7561	0.4166	0.6309	0.3994	0.2037	0.1328	0.5117	0.5332	0.2114	0.0823	0.0636	0.0479	0.2821	0.2069	0.0034	0.0071	0.1444	0.2546	0.1982	0.1421	0.2631	0.2631	0.0262	0.0448	0.0219	0.0074	0.0041	0.0012	0.0498	0.0122	0.0002	7.8332e-05		1.616
3868			succinimide	LC/MS polar	41888	C07273		11439		0.0136	0.0112	6.5451e-06	6.7419e-07	0.0025	0.0015	0.0004	0.0057	0.0009	0.0022	0.005	0.0089	0.1736	0.3053	0.552	0.1696	0.3573	0.1932	7.1372e-07	4.8093e-06	0.2493	0.1922	0.0036	0.0167	0.0724	0.0642	0.0411	0.072	8.4557e-05	0.0004	0.1861	0.0541	0.8507	0.1525	1.2323e-08	8.0663e-09	0.0345	0.0106		0.8717
[truncated: 19 more columns]
